# Supplementary material for: Angiopoietin-like protein 3 governs LDL-cholesterol levels through endothelial lipase-dependent VLDL clearance
Source: J Lipid Res. 2020 Jul 9;61(9):1271–86. doi: 10.1194/jlr.RA120000888 (PMC7469887; doi:10.1194/jlr.RA120000888)
Supplement: Supplemental Data [file supp_RA120000888_160666_2_supp_558047_qcscvv.xlsx]

## Sheet: Supplemental Table 1
Lipid association of LIPG nonsynonymous variants in UKB F200k
						Number of subjects
Variant	Trait	Effect (mg/dl)	Effect (% change)	Effect (SD)	P-value	All	RefRef	RefAlt	AltAlt
p.Asn396Ser	TC	7.27	3.32	0.17	4.4e-33	180374	175585	4758	31
	HDLC	4.25	7.44	0.31	1.7e-101	165821	161421	4371	29
	non HDLC	2.85	1.75	0.07	2.8e-06	165792	161393	4370	29
	LDLC	2.1	1.55	0.06	7.3e-06	180070	175288	4751	31
	TG		1.44	0.03	0.044	180228	175444	4754	30
	ApoA	9.15	5.86	0.36	2.8e-132	164821	160467	4325	29
	ApoB	-0.59	-0.56	-0.03	0.069	179490	174729	4730	31
p. Thr111Ile	TC	0.85	0.4	0.02	1.2e-08	180374	88770	75491	16113
	HDLC	0.64	1.08	0.05	2.8e-36	165821	81544	69484	14793
	non HDLC	0.26	0.18	0.01	0.069	165792	81531	69470	14791
	LDLC	0.21	0.17	0.01	0.057	180070	88627	75356	16087
	TG		-0.13	0	0.44	180228	88696	75434	16098
	ApoA	1.29	0.81	0.05	2.6e-43	164821	81101	69028	14692
	ApoB	-0.1	-0.09	0	0.25	179490	88358	75102	16030
18:49583585:A:G, p.Asn396Ser, MAF = 0.0134
18:49567494:C:T, p.Thr111Ile, MAF = 0.299
Effect in 'mg/dL' for TG not given as TG is log-transformed
