# Supplementary material for: Angiopoietin-like protein 3 governs LDL-cholesterol levels through endothelial lipase-dependent VLDL clearance
Source: J Lipid Res. 2020 Jul 9;61(9):1271–86. doi: 10.1194/jlr.RA120000888 (PMC7469887; doi:10.1194/jlr.RA120000888)
Supplement: Supplemental Data [file supp_RA120000888_160666_2_supp_558048_qcscvv.xlsx]

## Sheet: HDL lipidomics
	Lipidomic analysis of lipoproteins in Ldlr-/- and Lipg-/- Ldlr-/- mice: HDL
	HDL_B vs. HDL_A			A: Ldlr KO, Ctrl mAb		B: Ldlr KO, ANGPTL3 mAb			C: Lipg/Ldlr dKO, Ctrl mAb			D: Lipg/Ldlr dKO, ANGPTL3 mAb
	GROUPS	ANALYSIS	Cer_02	Cer_05	Cer_07	Cer_09	Cer_10_Cer_11	ChoE_14	ChoE_15	DAPC03	DAPC04	DAPC05	DAPC06	DAPC07	DAPC09	DAPC11	DAPC13	DAPC14	DAPC15	DAPC16	DAPC17	DAPC18	DAPC19	DAPC20	DAPC21	DAPC23	DAPC24	DAPC26	DAPC27	DAPC28	DAPC29	DAPC30	DAPC32	DAPC34	DAPC38	DAPC39_DAPC40	DAPC44	DAPC47	DAPC50	DAPC51	DAPE03	DAPE04	DAPE05	DAPE06	DAPE07	DAPE08	DAPE09	DAPE11	DAPE12
		Class	Sphingolipids	Sphingolipids	Sphingolipids	Sphingolipids	Sphingolipids	Sterols	Sterols	Glycerophospholipids	Glycerophospholipids	Glycerophospholipids	Glycerophospholipids	Glycerophospholipids	Glycerophospholipids	Glycerophospholipids	Glycerophospholipids	Glycerophospholipids	Glycerophospholipids	Glycerophospholipids	Glycerophospholipids	Glycerophospholipids	Glycerophospholipids	Glycerophospholipids	Glycerophospholipids	Glycerophospholipids	Glycerophospholipids	Glycerophospholipids	Glycerophospholipids	Glycerophospholipids	Glycerophospholipids	Glycerophospholipids	Glycerophospholipids	Glycerophospholipids	Glycerophospholipids	Glycerophospholipids	Glycerophospholipids	Glycerophospholipids	Glycerophospholipids	Glycerophospholipids	Glycerophospholipids	Glycerophospholipids	Glycerophospholipids	Glycerophospholipids	Glycerophospholipids	Glycerophospholipids	Glycerophospholipids	Glycerophospholipids	Glycerophospholipids
		Subclass A	Ceramides	Ceramides	Ceramides	Ceramides	Ceramides	Cholesteryl Ester	Cholesteryl Ester	Diacylglycerophosphocholine	Diacylglycerophosphocholine	Diacylglycerophosphocholine	Diacylglycerophosphocholine	Diacylglycerophosphocholine	Diacylglycerophosphocholine	Diacylglycerophosphocholine	Diacylglycerophosphocholine	Diacylglycerophosphocholine	Diacylglycerophosphocholine	Diacylglycerophosphocholine	Diacylglycerophosphocholine	Diacylglycerophosphocholine	Diacylglycerophosphocholine	Diacylglycerophosphocholine	Diacylglycerophosphocholine	Diacylglycerophosphocholine	Diacylglycerophosphocholine	Diacylglycerophosphocholine	Diacylglycerophosphocholine	Diacylglycerophosphocholine	Diacylglycerophosphocholine	Diacylglycerophosphocholine	Diacylglycerophosphocholine	Diacylglycerophosphocholine	Diacylglycerophosphocholine	Diacylglycerophosphocholine	Diacylglycerophosphocholine	Diacylglycerophosphocholine	Diacylglycerophosphocholine	Diacylglycerophosphocholine	Diacylglycerophosphoethanolamine	Diacylglycerophosphocholine	Diacylglycerophosphocholine	Diacylglycerophosphocholine	Diacylglycerophosphoethanolamine	Diacylglycerophosphoethanolamine	Diacylglycerophosphoethanolamine	Diacylglycerophosphocholine	Diacylglycerophosphocholine
		Subclass B	CER[NS]	CER[NS]	CER[NS]	CER[NS]	CER[NS]
		Subclass C	Sphingoid base d18:1	Sphingoid base d18:1	Sphingoid base d18:1	Sphingoid base d18:1	Mixed sphingoid base
		Common name
		Individual notation	Cer(d18:1/16:0)	Cer(d18:1/22:0)	Cer(d18:1/23:0)	Cer(d18:1/24:0)	Cer(d18:1/24:1)+Cer(d18:2/24:0)	ChoE(22:4)	ChoE(22:5)	PC(16:0/16:0)	PC(32:1)	PC(14:0/18:2)	PC(16:0/18:0)	PC(16:0/18:1)	PC(14:0/20:4)	PC(18:0/18:1)	PC(18:2/18:2)	PC(16:0/20:4)	PC(16:0/20:5)	PC(18:3/18:3)	PC(20:0/18:2)	PC(18:0/20:3)	PC(18:0/20:4)	PC(38:5)	PC(38:5)	PC(18:2/20:4)	PC(16:0/22:6)	PC(18:0/22:4)	PC(20:0/20:4)	PC(40:5)	PC(18:0/22:5)	PC(18:0/22:6)	PC(18:1/22:6)	PC(40:8)	PC(16:1/18:2)	PC(34:3)	PC(16:1/20:4)	PC(30:0)	PC(40:0)	PC(40:1)	PE(16:0/18:2)	PC(16:0/17:0)	PC(33:1)	PC(15:0/18:2)	PE(18:1/18:2)	PE(16:0/20:4)	PE(18:2/18:2)	PC(17:0/18:1)	PC(16:0/19:1)
		Individual composition or probable ID									PC(16:0/16:1) + PC(14:1/18:0) + PC(14:0/18:1)													PC(18:1/20:4) + PC(16:0/22:5)	PC(18:0/20:5) + PC(16:0/22:5)									PC(20:4/20:4) + PC(18:2/22:6) + PC(18:0/22:8)				PC(16:0/14:0) + PC(14:0/16:0)	PC (20:0/20:0) + PC(16:0/24:0) + PC(18:0/22:0)	PC(18:1/22:0) + PC(22:0/18:1)			PC(15:0/18:1) + PC(16:0/17:1)
		Link	HMDB04949	HMDB04952	HMDB00950	HMDB04956		HMDB06729	HMDB10375	HMDB00564		HMDB07874	HMDB07970	HMDB07972	HMDB07883	HMDB08038	HMDB08138	HMDB07982	HMDB07984	HMDB08206	HMDB08270	HMDB08046	HMDB08048			HMDB08147	HMDB07991	HMDB08054	HMDB08279		HMDB08056	HMDB08057	HMDB08123		HMDB08006						HMDB08928			HMDB07940	HMDB09060	HMDB08937	HMDB09093
		Simplified name	Cer	Cer	Cer	Cer	Cer	ChoE	ChoE	PC_DAPC	PC_DAPC	PC_DAPC	PC_DAPC	PC_DAPC	PC_DAPC	PC_DAPC	PC_DAPC	PC_DAPC	PC_DAPC	PC_DAPC	PC_DAPC	PC_DAPC	PC_DAPC	PC_DAPC	PC_DAPC	PC_DAPC	PC_DAPC	PC_DAPC	PC_DAPC	PC_DAPC	PC_DAPC	PC_DAPC	PC_DAPC	PC_DAPC	PC_DAPC	PC_DAPC	PC_DAPC	PC_DAPC	PC_DAPC	PC_DAPC	PE_DAPE	PC_DAPC	PC_DAPC	PC_DAPC	PE_DAPE	PE_DAPE	PE_DAPE	PC_DAPC	PC_DAPC
		Simple name	Cer	Cer	Cer	Cer	Cer	ChoE	ChoE	PC	PC	PC	PC	PC	PC	PC	PC	PC	PC	PC	PC	PC	PC	PC	PC	PC	PC	PC	PC	PC	PC	PC	PC	PC	PC	PC	PC	PC	PC	PC	PE	PC	PC	PC	PE	PE	PE	PC	PC
	HDL_B	Mean	1.0287	0.846695	0.793472		1.01478	2.84301	2.12107	1.14904	1.60083	1.84167	1.0685	1.65846	1.78619	1.6954	1.58552	1.64436	1.80815	2.08133	1.78656	1.95253	1.56428	1.88276	1.74863	2.01775	1.58168	1.82565	1.97127	2.05519	1.64909	1.84636	1.88019	2.15855	2.12124	1.42544	2.29573	1.25469	0.947194	1.35267	1.96714	1.31153	1.98596	1.24576	2.02571	1.89801		2.01508	1.87404
		90% Winsored mean	1.0287	0.846695	0.793472		1.01478		2.12107	1.14904	1.60083	1.84167	1.0685	1.65846	1.78619	1.6954	1.58552	1.64436	1.80815	2.08133	1.78656	1.95253	1.56428	1.88276	1.74863	2.01775	1.58168	1.82565	1.97127	2.05519	1.64909	1.84636	1.88019	2.15855	2.12124	1.42544	2.29573	1.25469	0.947194	1.35267	1.96714	1.31153	1.98596	1.24576	2.02571	1.89801		2.01508	1.87404
		Median	0.804466	0.714289	0.743531		1.05566	2.84301	1.99463	1.14771	1.49224	1.84333	1.02978	1.63502	1.73409	1.5936	1.59712	1.71252	1.86475	2.10163	1.76854	2.0057	1.64679	1.77704	1.8049	2.04414	1.54586	1.78421	1.9366	2.08129	1.58001	1.83198	1.81941	2.12462	2.05726	1.42881	2.048	1.12716	0.939984	1.27118	1.80527	1.35934	2.08874	1.242	1.82699	1.83435		1.91115	1.74014
		SEM	0.197628	0.109882	0.101585		0.0479104		0.211812	0.0564335	0.123298	0.132679	0.0609382	0.0960296	0.18948	0.12538	0.156153	0.0839036	0.179024	0.174286	0.132108	0.0973842	0.110375	0.115807	0.138428	0.170893	0.063467	0.107103	0.142444	0.130291	0.0755844	0.110738	0.1295	0.172679	0.159929	0.107417	0.273385	0.151833	0.0337809	0.0730919	0.234406	0.0750827	0.145098	0.0802914	0.270104	0.129626		0.276658	0.135846
		SD	0.558976	0.310794	0.287327		0.135511		0.599096	0.159618	0.34874	0.375272	0.172359	0.271613	0.535932	0.354629	0.441668	0.237315	0.506358	0.492956	0.373657	0.275444	0.312187	0.327551	0.391535	0.483358	0.179512	0.302934	0.402892	0.368519	0.213785	0.313215	0.36628	0.488409	0.452348	0.303821	0.773251	0.42945	0.0955469	0.206735	0.663001	0.212366	0.4104	0.227098	0.763968	0.366637		0.782506	0.38423
		Coefficient of Variation	0.543382	0.367067	0.362113		0.133537		0.28245	0.138914	0.217849	0.203768	0.16131	0.163774	0.300041	0.209171	0.278563	0.144321	0.280042	0.236847	0.209149	0.14107	0.199572	0.173974	0.223909	0.239552	0.113494	0.165932	0.204381	0.179311	0.129638	0.169639	0.19481	0.226268	0.213247	0.213142	0.336821	0.342277	0.100874	0.152835	0.337038	0.161922	0.206651	0.182297	0.377136	0.193169		0.388324	0.205028
		IQR	0.236472	0.564453	0.0857764		0.162022	0	0.544022	0.253655	0.631467	0.376925	0.174768	0.329863	0.719935	0.466456	0.649485	0.332666	0.6238	0.532164	0.584781	0.350909	0.251032	0.194393	0.624355	0.569227	0.192978	0.309879	0.476576	0.645526	0.160055	0.472693	0.494433	0.526587	0.679403	0.206298	1.06279	0.192767	0.15636	0.234769	0.99698	0.282968	0.665579	0.277699	1.192	0.533232		0.371415	0.579224
		Kurtosis	1.18252	-1.94632	0.900507		-0.604939		-0.659474	-1.86471	-1.97498	-1.16751	-1.38745	-0.678112	-1.59973	-1.22619	-1.57019	-1.4636	-0.797035	-1.36665	-1.70238	-1.34539	-0.861116	-0.519145	-1.6221	-1.35462	-1.07595	-0.807957	-1.17773	-1.91941	-0.222147	-1.65422	-1.42066	-0.997552	-1.90549	-0.431753	-1.19812	0.242778	-1.74015	-1.43296	-1.81666	-1.544	-1.79085	-1.49441	-1.74805	-1.63517		0.603429	-1.29371
		Skewness	1.65173	0.317058	1.44216		-0.901879		0.691001	0.123414	0.195411	-0.30792	0.477921	0.720992	0.22997	0.656512	-0.291463	-0.251601	0.614211	-0.118028	-0.152499	-0.406366	-0.734349	1.02462	0.0214611	-0.163851	0.621626	-0.44297	-0.249923	-0.0504363	0.830004	0.263134	0.0447675	0.472162	0.221095	0.537757	0.597562	1.2635	0.0271094	0.67386	0.194504	-0.356434	-0.118237	-0.147541	0.368645	-0.100136		1.28067	0.615089
		Shapiro test (W)	0.622914	0.810726	0.722377		0.848049		0.934849	0.891218	0.859278	0.964061	0.88076	0.899659	0.92738	0.865769	0.922618	0.951944	0.878356	0.982449	0.936492	0.960612	0.907082	0.800984	0.94974	0.988752	0.909619	0.93879	0.95692	0.914207	0.881584	0.930204	0.974949	0.958024	0.856747	0.934482	0.896883	0.773617	0.939361	0.819589	0.915361	0.930793	0.917837	0.939842	0.879252	0.934199		0.782374	0.87174
		Shapiro test (p)	0.000294135	0.0372435	0.00402344		0.0910245		0.56121	0.240206	0.1181	0.847774	0.191503	0.286923	0.492544	0.136978	0.451463	0.730808	0.181624	0.973995	0.576927	0.815906	0.33397	0.0293278	0.708612	0.992914	0.351389	0.599212	0.780301	0.384642	0.194999	0.517935	0.93376	0.79108	0.111414	0.557731	0.270785	0.0148442	0.6048	0.046202	0.393363	0.523317	0.41256	0.609527	0.185251	0.555049		0.0184843	0.15674
		Box-Cox Transformation (lambda)	-4.4	-0.4	-1.3		6.7		-0.6	-0.6	-2.5	2	-2	-2.3	0.1	-2.3	1.7	2.5	-0.5	1.3	1.2	3.6	4	-5.8	1	1.5	-4.5	2.7	1.8	1.5	-2.1	-0.4	0.9	-0.4	-1.6	-0.2	-1.1	-2.3	-0.1	-7	-0.1	3.6	2.5	2	-0.9	1		-0.8	-2.8
	HDL_A	Mean	1.06265	1.02387	0.938749	0.739348	1.32039	2.93866	2.40469	1.37345	1.69609	2.22985	1.46433	1.73301	2.22713	2.05297	2.33276	1.80746	2.49743	2.43712	1.83254	2.25873	1.73834	2.1519	2.19571	2.61611	1.65638	2.31169	1.72606	2.31723	1.90294	2.32003	2.39683	2.97802	2.69005	1.49185	2.65635	1.37771	0.991051	1.47308	3.02067	1.684	2.27146	1.5994	2.92424	2.12924	1.81426	2.83788	2.20312
		90% Winsored mean	1.06265	1.02387	0.938749	0.739348	1.32039	2.93866	2.40469	1.37345	1.69609	2.22985	1.46433	1.73301	2.22713	2.05297	2.33276	1.80746	2.49743	2.43712	1.83254	2.25873	1.73834	2.1519	2.19571	2.61611	1.65638	2.31169	1.72606	2.31723	1.90294	2.32003	2.39683	2.97802	2.69005	1.49185	2.65635	1.37771	0.991051	1.47308	3.02067	1.684	2.27146	1.5994	2.92424	2.12924	1.81426	2.83788	2.20312
		Median	1.04784	1.01427	0.957689	0.713187	1.21533	2.86837	2.341	1.41285	1.65666	2.23136	1.45968	1.69934	2.19274	2.00129	2.26013	1.81973	2.42533	2.15975	1.86724	2.32221	1.65769	2.02424	2.26992	2.58948	1.68543	2.32174	1.62031	2.28717	1.90443	2.14037	2.36768	2.72724	2.29281	1.54664	2.30862	1.48328	0.96149	1.41861	2.72229	1.60346	2.10211	1.47019	2.53384	2.24713	1.7275	2.78275	2.11857
		SEM	0.0651578	0.086666	0.0536516	0.0552221	0.0926479	0.325226	0.344099	0.0861459	0.170465	0.224731	0.115881	0.114985	0.186817	0.165443	0.216846	0.117139	0.342365	0.388147	0.10681	0.218279	0.175339	0.202306	0.241945	0.261359	0.109941	0.202636	0.104433	0.180194	0.172976	0.271345	0.255888	0.383409	0.349597	0.118372	0.413399	0.100189	0.0247272	0.100954	0.316111	0.14942	0.227963	0.15169	0.389911	0.192237	0.264204	0.352505	0.194084
		SD	0.184294	0.245128	0.15175	0.156192	0.262048	0.919877	0.973258	0.243657	0.482149	0.635634	0.327762	0.325227	0.528399	0.467944	0.613332	0.331319	0.968354	1.09784	0.302104	0.617386	0.495934	0.572207	0.684323	0.739236	0.31096	0.573141	0.295381	0.509665	0.48925	0.76748	0.72376	1.08444	0.988809	0.334806	1.16927	0.283377	0.0699391	0.285542	0.894097	0.422623	0.644776	0.429044	1.10283	0.543728	0.747282	0.997036	0.548952
		Coefficient of Variation	0.173429	0.239415	0.161651	0.211256	0.198463	0.313025	0.404734	0.177405	0.284271	0.285057	0.223831	0.187666	0.237256	0.227936	0.262921	0.183307	0.38774	0.450468	0.164856	0.273333	0.285291	0.265908	0.311664	0.282571	0.187735	0.247932	0.171131	0.219946	0.257102	0.330806	0.301966	0.364149	0.367581	0.224423	0.440179	0.205687	0.0705706	0.193839	0.295993	0.250965	0.28386	0.268254	0.377135	0.255362	0.411894	0.351332	0.24917
		IQR	0.210404	0.356363	0.141565	0.177614	0.310487	1.41688	0.928421	0.218451	0.734718	0.29504	0.252604	0.329877	0.475523	0.51927	0.730468	0.370703	1.1173	1.27665	0.27645	0.700799	0.326633	0.711798	0.953877	0.831782	0.436619	0.636626	0.302342	0.623019	0.526635	0.926381	0.693978	1.00315	1.03826	0.505724	1.41983	0.241341	0.131197	0.286423	0.890742	0.351583	0.448227	0.483062	1.4507	0.409626	1.00526	0.750053	0.491106
		Kurtosis	-1.35846	-1.67159	-0.502291	-1.16119	-1.2178	-1.65545	-0.667732	-0.673344	-1.81294	-0.422065	-0.803387	-1.13191	-1.33563	-1.37848	-1.19153	-1.45546	-1.49558	-0.904287	-1.12408	-1.46606	0.377305	-1.46172	-1.59196	-0.985493	-1.44009	-1.51642	-0.623664	-1.16258	-1.08374	-1.45971	-0.513977	-0.671978	-1.34584	-1.70956	-1.09093	-0.580123	-1.94312	-0.213229	-0.960178	-0.185606	-0.851599	-1.41132	-1.20478	-1.05839	-1.53545	-0.337253	-0.262929
		Skewness	0.546717	0.103461	0.694654	-0.0217428	0.741042	-0.0224516	0.65028	-0.585756	-0.00280568	0.559504	0.0882109	0.329771	0.225667	0.040592	-0.190203	-0.0829808	0.148407	0.728237	0.000515543	-0.0936025	1.21728	0.349389	-0.245195	-0.436819	-0.118317	0.0724038	0.947985	0.415045	-0.100285	0.373828	0.795866	0.655456	0.77716	-0.255606	0.639415	-0.994299	0.34843	1.03795	0.821478	1.05733	0.786819	0.5956	0.663457	-0.0636561	0.279352	0.782478	1.02114
		Shapiro test (W)	0.884392	0.964431	0.872245	0.977361	0.838607	0.959854	0.937213	0.945928	0.931486	0.895974	0.967546	0.970329	0.958624	0.954019	0.937497	0.972925	0.976653	0.899636	0.961102	0.945726	0.801464	0.939835	0.925833	0.961924	0.980765	0.962171	0.84237	0.96828	0.990792	0.926699	0.907035	0.938226	0.768656	0.924624	0.914144	0.822336	0.8229	0.835351	0.843281	0.844381	0.877773	0.884204	0.881967	0.934151	0.96235	0.892088	0.843618
		Shapiro test (p)	0.207334	0.851091	0.158526	0.948689	0.0728786	0.808708	0.583886	0.670166	0.529697	0.265666	0.878083	0.900575	0.796891	0.751591	0.58663	0.919923	0.94449	0.286783	0.820534	0.668143	0.0296764	0.609462	0.478948	0.828219	0.966592	0.830508	0.0796591	0.884177	0.996205	0.486534	0.333656	0.593718	0.0131027	0.468494	0.384174	0.0493744	0.0500518	0.0674555	0.0813879	0.0835215	0.179295	0.206486	0.19664	0.554597	0.832165	0.244699	0.0820356
		Box-Cox Transformation (lambda)	-2.6	0.5	-1.8	1.2	-5.5	1	0.1	2.9	0.9	0	0.9	-0.1	0.2	1	1.4	1.4	0.6	-0.5	0.9	1.6	-1.9	-0.1	2	2	1.6	0.6	-6.1	-0.5	1.3	-0.1	-0.9	0	-3.3	2.7	-0.5	7.4	-10	-3.5	-3	-2.7	-1.5	-2	-1.6	1.1	0.3	-0.4	-2.7
	HDL_B - HDL_A	Diff mean	-0.0339486	-0.177171	-0.145276		-0.305603	-0.0956503	-0.283618	-0.224407	-0.0952555	-0.388178	-0.395832	-0.0745508	-0.440934	-0.357568	-0.747242	-0.163106	-0.689281	-0.355794	-0.0459732	-0.306197	-0.17406	-0.269142	-0.447078	-0.598355	-0.074697	-0.486037	0.245219	-0.262036	-0.253855	-0.473674	-0.516634	-0.819471	-0.568811	-0.0664091	-0.360614	-0.123024	-0.043857	-0.120415	-1.05353	-0.372466	-0.285502	-0.353635	-0.898535	-0.23123		-0.822793	-0.32908
		Effect size (Glass's Delta)	-0.184209	-0.722768	-0.957341		-1.16621		-0.291411	-0.920993	-0.197564	-0.610694	-1.20768	-0.229227	-0.834472	-0.764125	-1.21833	-0.492291	-0.711807	-0.324084	-0.152176	-0.495957	-0.350974	-0.470359	-0.653314	-0.809424	-0.240214	-0.848023	0.830177	-0.514134	-0.518866	-0.617181	-0.71382	-0.75566	-0.575248	-0.198351	-0.30841	-0.434134	-0.627074	-0.421709	-1.17832	-0.881318	-0.442792	-0.824239	-0.814751	-0.425268		-0.825239	-0.599468
		F test to compare two variances (F)	9.19949	1.60753	3.58506		0.267417		0.378911	0.429146	0.523167	0.348561	0.276537	0.69747	1.02871	0.574328	0.518562	0.513047	0.27343	0.20162	1.52979	0.199046	0.396261	0.327682	0.327355	0.427535	0.333256	0.279365	1.86042	0.522816	0.190938	0.166552	0.256117	0.20284	0.209276	0.823477	0.437333	2.29665	1.86635	0.52419	0.549869	0.252501	0.405132	0.280172	0.479878	0.454683		0.615961	0.489908
		F test to compare two variances (p)	0.00902163	0.546308	0.113863		0.103063		0.22373	0.286847	0.412067	0.187754	0.111577	0.646399	0.971171	0.481642	0.40582	0.398348	0.108645	0.0509276	0.588655	0.0492484	0.245088	0.164202	0.163841	0.284768	0.170384	0.114275	0.431554	0.411591	0.0441479	0.0305676	0.0929191	0.0517334	0.0560906	0.804322	0.297462	0.29497	0.429233	0.413455	0.448364	0.0897714	0.2562	0.11505	0.353673	0.320193		0.538068	0.367124
		Student's t-test (t)	-0.163142	-1.26599	-1.26456		-2.92996		-0.701913	-2.17903	-0.452772	-1.48742	-3.0233	-0.497633	-1.65709	-1.72251	-2.79637	-1.13199	-1.7841	-0.836217	-0.270614	-1.28106	-0.84011	-1.15459	-1.60389	-1.91614	-0.588419	-2.12058	1.38836	-1.17841	-1.34479	-1.61624	-1.80144	-1.9488	-1.47958	-0.415461	-0.727603	-0.676289	-1.04761	-0.966135	-2.67708	-2.22735	-1.05654	-2.06046	-1.89434	-0.997295		-1.83616	-1.38909
		Student's t-test (p)	0.874217	0.226179	0.226676		0.0109724		0.494238	0.0469059	0.65765	0.159078	0.00912038	0.626468	0.119732	0.106984	0.014282	0.276657	0.0960882	0.417078	0.790637	0.230008	0.414964	0.267587	0.131054	0.0759935	0.565624	0.0523001	0.186725	0.258274	0.209666	0.139519	0.0932045	0.0716476	0.161134	0.684102	0.478849	0.509876	0.312569	0.350371	0.0180485	0.0428427	0.308613	0.0584447	0.0790264	0.335547		0.0876593	0.186505
		Student's t-test (power)	0.0636506	0.270524	0.429966		0.583552		0.0845134	0.403656	0.0657189	0.206741	0.61328	0.0712207	0.342971	0.296425	0.620816	0.150782	0.263859	0.0928418	0.059294	0.152328	0.100402	0.141783	0.229825	0.326068	0.0733282	0.352255	0.340049	0.160174	0.162264	0.210157	0.265077	0.291029	0.188704	0.0658454	0.0887297	0.12787	0.215435	0.12337	0.59229	0.375435	0.131087	0.336025	0.329634	0.124645		0.336701	0.200913
		Wilcoxon signed-rank test (W)	17	20	10		6		27	14	27	17	9	28	16	17	10	20	16	27	30	19	30	23	19	15	27	16	46	23	19	19	15	13	22	26	28	21	23	23	11	12	26	16	15	24		15	19
		Wilcoxon signed-rank test (p)	0.130381	0.234499	0.0206682		0.004662		0.645377	0.0649573	0.645377	0.130381	0.014763	0.720901	0.104895	0.130381	0.0206682	0.234499	0.104895	0.645377	0.878477	0.194872	0.878477	0.382284	0.194872	0.0829837	0.645377	0.104895	0.160528	0.382284	0.194872	0.194872	0.0829837	0.0498834	0.328205	0.573737	0.720901	0.278632	0.382284	0.382284	0.0281274	0.0379176	0.573737	0.104895	0.0829837	0.441803		0.0829837	0.194872
		fold change	0.968053	0.826959	0.845245		0.76855	0.967451	0.882056	0.836611	0.943838	0.825917	0.729684	0.956982	0.802017	0.825829	0.679675	0.90976	0.724004	0.854011	0.974913	0.864439	0.89987	0.874928	0.796386	0.771281	0.954903	0.789748	1.14207	0.886918	0.866599	0.795833	0.784451	0.724827	0.78855	0.955485	0.864244	0.910704	0.955747	0.918256	0.651226	0.77882	0.874309	0.778895	0.692729	0.891403		0.710067	0.85063
		log2(fold change)	-0.0468424	-0.274113	-0.242559		-0.379788	-0.0477394	-0.181058	-0.257371	-0.0833886	-0.275931	-0.454657	-0.0634363	-0.318296	-0.276086	-0.557083	-0.136442	-0.46593	-0.227674	-0.0366549	-0.210165	-0.152211	-0.192764	-0.328461	-0.374672	-0.0665733	-0.340536	0.19165	-0.173127	-0.206564	-0.329463	-0.350245	-0.464292	-0.342726	-0.0656942	-0.210489	-0.134945	-0.0652993	-0.123031	-0.618769	-0.360638	-0.193785	-0.3605	-0.529637	-0.165851		-0.493972	-0.233396
		robust fold change	0.767736	0.704239	0.776381		0.868619	0.991161	0.852039	0.812342	0.900757	0.826103	0.705483	0.962153	0.790832	0.79629	0.70665	0.941087	0.768862	0.973091	0.947139	0.863702	0.993424	0.877879	0.795139	0.789403	0.91719	0.76848	1.19521	0.909983	0.82965	0.855917	0.768435	0.779037	0.897268	0.923815	0.887112	0.759913	0.977632	0.896073	0.663141	0.847752	0.993639	0.844788	0.721035	0.816311		0.686787	0.821374
		log2(robust fold change)	-0.381318	-0.505864	-0.365164		-0.203204	-0.0128088	-0.231009	-0.299842	-0.15079	-0.275606	-0.503317	-0.0556615	-0.338557	-0.328635	-0.500933	-0.0876006	-0.379203	-0.0393532	-0.0783522	-0.211395	-0.00951813	-0.187906	-0.330721	-0.341166	-0.124707	-0.379921	0.257261	-0.136088	-0.269425	-0.224458	-0.380005	-0.360236	-0.156389	-0.114324	-0.172812	-0.396094	-0.0326362	-0.158311	-0.592612	-0.238285	-0.00920619	-0.243339	-0.471859	-0.29281		-0.542066	-0.283889
		fold change - bootsrap resampling method	0.975077	0.840899	0.853472		0.76696	0.98303	0.911776	0.83996	0.950659	0.83726	0.735907	0.96455	0.808728	0.829363	0.692462	0.912284	0.734817	0.880513	0.9725	0.871581	0.910517	0.887721	0.799773	0.780601	0.961408	0.795634	1.142	0.896834	0.876445	0.805719	0.79819	0.735346	0.801754	0.956357	0.882504	0.907244	0.955801	0.920844	0.659807	0.78479	0.882084	0.783253	0.7032	0.895311		0.726461	0.853542
		log2(fold change) - bootstrap resampling method	-0.0364127	-0.249996	-0.228584		-0.382776	-0.0246926	-0.133248	-0.251607	-0.073	-0.256252	-0.442404	-0.0520722	-0.306273	-0.269925	-0.530193	-0.132446	-0.444544	-0.183583	-0.0402297	-0.198293	-0.135243	-0.171822	-0.322338	-0.357343	-0.0567792	-0.329824	0.191564	-0.157087	-0.190265	-0.311651	-0.325196	-0.443505	-0.318768	-0.0643789	-0.180325	-0.140437	-0.0652175	-0.118971	-0.599883	-0.349621	-0.181013	-0.352449	-0.507993	-0.159538		-0.461043	-0.228465
		95% lower confidence interval	-0.555598	-0.734579	-0.637282		-0.672117	-0.324657	-0.679678	-0.465021	-0.448814	-0.651798	-0.761598	-0.316441	-0.747834	-0.58112	-0.948821	-0.37956	-0.961801	-0.797435	-0.341093	-0.539058	-0.51166	-0.506579	-0.730421	-0.757817	-0.289779	-0.642248	-0.12487	-0.476568	-0.489813	-0.685678	-0.709078	-0.913941	-0.78492	-0.415237	-0.837842	-0.529045	-0.207359	-0.387082	-1.11718	-0.698773	-0.572224	-0.701733	-1.14125	-0.505524		-1.00222	-0.58916
		95% upper confidence interval	0.514404	0.194623	0.190503		-0.135624	0.295378	0.42574	-0.00190395	0.296612	0.0920386	-0.124591	0.206574	0.0895123	0.0680032	-0.118696	0.122951	0.0407188	0.306454	0.21643	0.148995	0.195724	0.15977	0.128284	0.0509052	0.198464	-0.0132562	0.455413	0.12998	0.129173	0.0885383	0.0282214	-0.0197622	0.119715	0.264083	0.387608	0.304442	0.0576354	0.123067	-0.15601	-0.0546148	0.158212	-0.0117852	0.0285415	0.193569		0.0997538	0.0944399
	ROC Analysis	AUC	0.734375	0.6875	0.84375		0.90625		0.578125	0.78125	0.578125	0.734375	0.859375	0.5625	0.75	0.734375	0.84375	0.6875	0.75	0.578125	0.53125	0.703125	0.53125	0.640625	0.703125	0.765625	0.578125	0.75	0.71875	0.640625	0.703125	0.703125	0.765625	0.796875	0.65625	0.59375	0.5625	0.671875	0.640625	0.640625	0.828125	0.8125	0.59375	0.75	0.765625	0.625		0.765625	0.703125
		AUC (se)	0.128685	0.136108	0.102992		0.0808815		0.146623	0.119262	0.146623	0.128685	0.0981173	0.147401	0.125779	0.128685	0.102992	0.136108	0.125779	0.146623	0.148436	0.133842	0.148436	0.141728	0.133842	0.122642	0.146623	0.125779	0.13137	0.141728	0.133842	0.133842	0.122642	0.115626	0.140046	0.145668	0.147401	0.138174	0.141728	0.141728	0.107514	0.111717	0.145668	0.125779	0.122642	0.143223		0.122642	0.133842
		AUC(p)	0.181239	0.245477	0.0475763		0.00601284		0.39496	0.119175	0.39496	0.181239	0.0335239	0.416051	0.160158	0.181239	0.0475763	0.245477	0.160158	0.39496	0.458083	0.223978	0.458083	0.309909	0.223978	0.13942	0.39496	0.160158	0.202542	0.309909	0.223978	0.223978	0.13942	0.0996116	0.288473	0.373805	0.416051	0.266987	0.309909	0.309909	0.0635098	0.0809635	0.373805	0.160158	0.13942	0.33128		0.13942	0.223978
		Sensitivity	1	1	1		0.75		0.375	0.875	0.375	0.75	0.75	0.375	1	0.75	0.625	0.625	0.75	0.375	0.75	0.625	0.125	0.75	0.625	0.75	0.5	0.5	0.75	0.25	0.625	0.375	0.5	0.875	1	0.5	0.375	0.75	1	0.625	1	0.625	0.25	0.875	0.875	0.75		0.75	0.875
		Specificity	0.625	0.5	0.75		1		0.875	0.75	1	0.875	1	0.875	0.5	0.75	1	0.875	0.875	1	0.5	1	1	0.75	0.875	0.75	0.875	1	0.75	1	0.875	1	1	0.75	0.5	0.875	0.875	0.75	0.375	0.75	0.625	1	1	0.625	0.625	0.625		0.875	0.625
		Positive predictive value	0.727273	0.666667	0.8		1		0.75	0.777778	1	0.857143	1	0.75	0.666667	0.75	1	0.833333	0.857143	1	0.6	1	1	0.75	0.833333	0.75	0.8	1	0.75	1	0.833333	1	1	0.777778	0.666667	0.8	0.75	0.75	0.615385	0.714286	0.727273	1	1	0.7	0.7	0.666667		0.857143	0.7
		Negative predictive value	1	1	1		0.8		0.583333	0.857143	0.615385	0.777778	0.8	0.583333	1	0.75	0.727273	0.7	0.777778	0.615385	0.666667	0.727273	0.533333	0.75	0.7	0.75	0.636364	0.666667	0.75	0.571429	0.7	0.615385	0.666667	0.857143	1	0.636364	0.583333	0.75	1	0.666667	1	0.727273	0.571429	0.833333	0.833333	0.714286		0.777778	0.833333
		Precision	0.727273	0.666667	0.8		1		0.75	0.777778	1	0.857143	1	0.75	0.666667	0.75	1	0.833333	0.857143	1	0.6	1	1	0.75	0.833333	0.75	0.8	1	0.75	1	0.833333	1	1	0.777778	0.666667	0.8	0.75	0.75	0.615385	0.714286	0.727273	1	1	0.7	0.7	0.666667		0.857143	0.7
		Recall	1	1	1		0.75		0.375	0.875	0.375	0.75	0.75	0.375	1	0.75	0.625	0.625	0.75	0.375	0.75	0.625	0.125	0.75	0.625	0.75	0.5	0.5	0.75	0.25	0.625	0.375	0.5	0.875	1	0.5	0.375	0.75	1	0.625	1	0.625	0.25	0.875	0.875	0.75		0.75	0.875
		Youden Index	0.625	0.5	0.75		0.75		0.25	0.625	0.375	0.625	0.75	0.25	0.5	0.5	0.625	0.5	0.625	0.375	0.25	0.625	0.125	0.5	0.5	0.5	0.375	0.5	0.5	0.25	0.5	0.375	0.5	0.625	0.5	0.375	0.25	0.5	0.375	0.375	0.625	0.625	0.25	0.5	0.5	0.375		0.625	0.5
		Cutoff	0.864413	0.701324	0.76644		1.13049		2.55188	1.23169	2.06459	2.17125	1.32659	1.80495	1.45375	1.96354	2.23788	1.80911	2.06297	2.78276	1.75946	2.31418	2.85329	1.88563	2.25389	2.38869	1.74642	2.41655	1.79371	2.72582	1.89219	2.53624	2.43869	2.3253	1.82693	1.57013	3.16565	1.37978	0.92102	1.37955	2.24543	1.59134	2.91738	1.2669	2.03528	2.0372		2.48966	1.76959
	HDL_C vs. HDL_A
	GROUPS	ANALYSIS	Cer_02	Cer_05	Cer_07	Cer_09	Cer_10_Cer_11	ChoE_14	ChoE_15	DAPC03	DAPC04	DAPC05	DAPC06	DAPC07	DAPC09	DAPC11	DAPC13	DAPC14	DAPC15	DAPC16	DAPC17	DAPC18	DAPC19	DAPC20	DAPC21	DAPC23	DAPC24	DAPC26	DAPC27	DAPC28	DAPC29	DAPC30	DAPC32	DAPC34	DAPC38	DAPC39_DAPC40	DAPC44	DAPC47	DAPC50	DAPC51	DAPE03	DAPE04	DAPE05	DAPE06	DAPE07	DAPE08	DAPE09	DAPE11	DAPE12
		Class	Sphingolipids	Sphingolipids	Sphingolipids	Sphingolipids	Sphingolipids	Sterols	Sterols	Glycerophospholipids	Glycerophospholipids	Glycerophospholipids	Glycerophospholipids	Glycerophospholipids	Glycerophospholipids	Glycerophospholipids	Glycerophospholipids	Glycerophospholipids	Glycerophospholipids	Glycerophospholipids	Glycerophospholipids	Glycerophospholipids	Glycerophospholipids	Glycerophospholipids	Glycerophospholipids	Glycerophospholipids	Glycerophospholipids	Glycerophospholipids	Glycerophospholipids	Glycerophospholipids	Glycerophospholipids	Glycerophospholipids	Glycerophospholipids	Glycerophospholipids	Glycerophospholipids	Glycerophospholipids	Glycerophospholipids	Glycerophospholipids	Glycerophospholipids	Glycerophospholipids	Glycerophospholipids	Glycerophospholipids	Glycerophospholipids	Glycerophospholipids	Glycerophospholipids	Glycerophospholipids	Glycerophospholipids	Glycerophospholipids	Glycerophospholipids
		Subclass A	Ceramides	Ceramides	Ceramides	Ceramides	Ceramides	Cholesteryl Ester	Cholesteryl Ester	Diacylglycerophosphocholine	Diacylglycerophosphocholine	Diacylglycerophosphocholine	Diacylglycerophosphocholine	Diacylglycerophosphocholine	Diacylglycerophosphocholine	Diacylglycerophosphocholine	Diacylglycerophosphocholine	Diacylglycerophosphocholine	Diacylglycerophosphocholine	Diacylglycerophosphocholine	Diacylglycerophosphocholine	Diacylglycerophosphocholine	Diacylglycerophosphocholine	Diacylglycerophosphocholine	Diacylglycerophosphocholine	Diacylglycerophosphocholine	Diacylglycerophosphocholine	Diacylglycerophosphocholine	Diacylglycerophosphocholine	Diacylglycerophosphocholine	Diacylglycerophosphocholine	Diacylglycerophosphocholine	Diacylglycerophosphocholine	Diacylglycerophosphocholine	Diacylglycerophosphocholine	Diacylglycerophosphocholine	Diacylglycerophosphocholine	Diacylglycerophosphocholine	Diacylglycerophosphocholine	Diacylglycerophosphocholine	Diacylglycerophosphoethanolamine	Diacylglycerophosphocholine	Diacylglycerophosphocholine	Diacylglycerophosphocholine	Diacylglycerophosphoethanolamine	Diacylglycerophosphoethanolamine	Diacylglycerophosphoethanolamine	Diacylglycerophosphocholine	Diacylglycerophosphocholine
		Subclass B	CER[NS]	CER[NS]	CER[NS]	CER[NS]	CER[NS]
		Subclass C	Sphingoid base d18:1	Sphingoid base d18:1	Sphingoid base d18:1	Sphingoid base d18:1	Mixed sphingoid base
		Common name
		Individual notation	Cer(d18:1/16:0)	Cer(d18:1/22:0)	Cer(d18:1/23:0)	Cer(d18:1/24:0)	Cer(d18:1/24:1)+Cer(d18:2/24:0)	ChoE(22:4)	ChoE(22:5)	PC(16:0/16:0)	PC(32:1)	PC(14:0/18:2)	PC(16:0/18:0)	PC(16:0/18:1)	PC(14:0/20:4)	PC(18:0/18:1)	PC(18:2/18:2)	PC(16:0/20:4)	PC(16:0/20:5)	PC(18:3/18:3)	PC(20:0/18:2)	PC(18:0/20:3)	PC(18:0/20:4)	PC(38:5)	PC(38:5)	PC(18:2/20:4)	PC(16:0/22:6)	PC(18:0/22:4)	PC(20:0/20:4)	PC(40:5)	PC(18:0/22:5)	PC(18:0/22:6)	PC(18:1/22:6)	PC(40:8)	PC(16:1/18:2)	PC(34:3)	PC(16:1/20:4)	PC(30:0)	PC(40:0)	PC(40:1)	PE(16:0/18:2)	PC(16:0/17:0)	PC(33:1)	PC(15:0/18:2)	PE(18:1/18:2)	PE(16:0/20:4)	PE(18:2/18:2)	PC(17:0/18:1)	PC(16:0/19:1)
		Individual composition or probable ID									PC(16:0/16:1) + PC(14:1/18:0) + PC(14:0/18:1)													PC(18:1/20:4) + PC(16:0/22:5)	PC(18:0/20:5) + PC(16:0/22:5)									PC(20:4/20:4) + PC(18:2/22:6) + PC(18:0/22:8)				PC(16:0/14:0) + PC(14:0/16:0)	PC (20:0/20:0) + PC(16:0/24:0) + PC(18:0/22:0)	PC(18:1/22:0) + PC(22:0/18:1)			PC(15:0/18:1) + PC(16:0/17:1)
		Link	HMDB04949	HMDB04952	HMDB00950	HMDB04956		HMDB06729	HMDB10375	HMDB00564		HMDB07874	HMDB07970	HMDB07972	HMDB07883	HMDB08038	HMDB08138	HMDB07982	HMDB07984	HMDB08206	HMDB08270	HMDB08046	HMDB08048			HMDB08147	HMDB07991	HMDB08054	HMDB08279		HMDB08056	HMDB08057	HMDB08123		HMDB08006						HMDB08928			HMDB07940	HMDB09060	HMDB08937	HMDB09093
		Simplified name	Cer	Cer	Cer	Cer	Cer	ChoE	ChoE	PC_DAPC	PC_DAPC	PC_DAPC	PC_DAPC	PC_DAPC	PC_DAPC	PC_DAPC	PC_DAPC	PC_DAPC	PC_DAPC	PC_DAPC	PC_DAPC	PC_DAPC	PC_DAPC	PC_DAPC	PC_DAPC	PC_DAPC	PC_DAPC	PC_DAPC	PC_DAPC	PC_DAPC	PC_DAPC	PC_DAPC	PC_DAPC	PC_DAPC	PC_DAPC	PC_DAPC	PC_DAPC	PC_DAPC	PC_DAPC	PC_DAPC	PE_DAPE	PC_DAPC	PC_DAPC	PC_DAPC	PE_DAPE	PE_DAPE	PE_DAPE	PC_DAPC	PC_DAPC
		Simple name	Cer	Cer	Cer	Cer	Cer	ChoE	ChoE	PC	PC	PC	PC	PC	PC	PC	PC	PC	PC	PC	PC	PC	PC	PC	PC	PC	PC	PC	PC	PC	PC	PC	PC	PC	PC	PC	PC	PC	PC	PC	PE	PC	PC	PC	PE	PE	PE	PC	PC
	HDL_C	Mean	1.26511	1.59253	1.32376	1.06912	1.78097	4.38407	2.55414	1.96131	2.16202	3.43339	2.26346	1.95766	3.86106	2.68238	3.61675	2.2914	3.36101	3.28815	2.73673	3.02653	2.10428	2.56789	2.66243	3.65763	1.86995	3.16335	2.94553	2.93756	2.06842	2.56217	2.67777	4.45262	3.59916	2.16095	3.63495	2.29182	1.09765	2.57658	4.08934	2.1502	2.79812	2.13995	3.76825	2.07499	1.93061	3.13911	2.73968
		90% Winsored mean	1.26511	1.59253	1.32376	1.06912	1.78097	4.38407	2.55414	1.96131	2.16202	3.43339	2.26346	1.95766	3.86106	2.68238	3.61675	2.2914	3.36101	3.28815	2.73673	3.02653	2.10428	2.56789	2.66243	3.65763	1.86995	3.16335	2.94553	2.93756	2.06842	2.56217	2.67777	4.45262	3.59916	2.16095	3.63495	2.29182	1.09765	2.57658	4.08934	2.1502	2.79812	2.13995	3.76825	2.07499	1.93061	3.13911	2.73968
		Median	1.24284	1.65306	1.3774	1.11459	1.83724	4.19697	2.61456	1.94596	2.26941	3.5827	2.24032	2.09918	3.66938	2.80695	3.42278	2.31198	3.30949	3.27294	2.63454	2.98905	2.16336	2.72202	2.68855	3.66971	1.90244	3.16695	2.79414	2.97871	2.01169	2.70213	2.897	4.4121	3.65408	2.13931	3.5358	2.17244	1.10665	2.52585	4.09246	1.99541	3.1292	2.13029	3.83611	2.37439	1.84191	2.8283	2.91029
		SEM	0.10138	0.139279	0.0634148	0.0975278	0.222153	0.496923	0.27551	0.0841646	0.217358	0.184341	0.102247	0.168089	0.410499	0.216166	0.314149	0.121213	0.251747	0.252897	0.227617	0.30279	0.162925	0.203794	0.177384	0.319799	0.091568	0.332772	0.352499	0.215232	0.155449	0.224613	0.255876	0.435781	0.397846	0.187426	0.602522	0.182496	0.0118613	0.237417	0.448759	0.209407	0.295505	0.193176	0.447331	0.218839	0.213535	0.389102	0.24511
		SD	0.286747	0.393941	0.179364	0.27585	0.628344	1.40551	0.77926	0.238053	0.614781	0.521396	0.289197	0.475429	1.16107	0.61141	0.888549	0.342843	0.712048	0.715299	0.643799	0.856419	0.460822	0.576417	0.501718	0.904529	0.258994	0.941222	0.997018	0.608768	0.439676	0.635301	0.723726	1.23258	1.12528	0.530122	1.70419	0.516177	0.0335488	0.671515	1.26928	0.592292	0.835814	0.546384	1.26524	0.61897	0.603969	1.10055	0.693276
		Coefficient of Variation	0.226657	0.247367	0.135496	0.258016	0.352809	0.320595	0.305097	0.121375	0.284355	0.151861	0.127768	0.242856	0.300712	0.227936	0.245676	0.149621	0.211855	0.217538	0.235244	0.282971	0.218993	0.224471	0.188443	0.247299	0.138503	0.297539	0.338486	0.207236	0.212566	0.247954	0.270271	0.27682	0.31265	0.245319	0.468834	0.225225	0.0305644	0.260623	0.310388	0.275458	0.298706	0.255326	0.335764	0.2983	0.312839	0.350592	0.25305
		IQR	0.143931	0.268828	0.223644	0.390625	0.549136	1.06823	0.616925	0.278731	0.626996	0.744419	0.438083	0.858062	0.70529	0.714145	1.03449	0.423727	0.927803	0.558965	0.234896	0.978788	0.805895	0.547903	0.390741	1.28842	0.195577	1.52387	1.34795	0.648733	0.713529	0.733056	0.821345	2.05973	1.27342	0.823723	1.31969	0.8661	0.0512474	0.840121	1.12612	0.81612	1.27943	0.519054	0.645622	0.821199	0.452118	1.7182	0.726344
		Kurtosis	0.0842375	0.099708	-1.42893	-1.44068	-0.70503	-0.621821	-1.16119	-1.33202	-0.886937	-1.61041	-1.66866	-1.89194	0.38479	-1.03085	-0.917495	-1.01621	-1.39633	-0.40231	0.00611863	-1.24813	-1.94947	-1.25143	-0.598156	-1.78054	-0.785622	-1.58514	-1.53191	-0.519396	-1.79799	-1.43343	-1.455	-1.81009	-1.15778	-1.80952	-0.563421	-1.80137	-1.69305	-1.55468	-0.519633	-1.39401	-1.70987	-0.360624	-0.266179	-0.846014	-0.497348	-1.69439	-1.16485
		Skewness	1.0017	-1.138	-0.563237	0.0960843	0.508364	-0.463841	-0.362536	-0.187867	0.381875	-0.488662	0.022062	-0.268157	1.1926	-0.583916	0.619809	-0.503704	0.215695	-0.543217	0.767834	0.135928	-0.132691	-0.647554	-0.0168098	-0.0228105	-0.51758	-0.240651	0.184727	-0.783905	-0.020498	-0.259554	-0.588683	-0.019224	-0.264257	-0.0315377	0.566921	0.154313	-0.432428	0.103821	0.498498	0.489547	-0.441434	0.843463	0.485218	-0.845389	0.792426	0.248942	-0.666276
		Shapiro test (W)	0.823079	0.828201	0.899403	0.95715	0.919124	0.907863	0.931249	0.95248	0.937959	0.860218	0.959019	0.875482	0.82302	0.94797	0.938754	0.949861	0.955122	0.912723	0.859599	0.979005	0.888132	0.887937	0.960393	0.945545	0.94088	0.926747	0.973494	0.909378	0.907915	0.932638	0.869337	0.93319	0.977708	0.93118	0.920802	0.920788	0.846024	0.947918	0.941121	0.932029	0.876993	0.893333	0.89823	0.824897	0.897284	0.929976	0.895148
		Shapiro test (p)	0.0502685	0.0568616	0.285404	0.782559	0.422796	0.339258	0.527515	0.736187	0.591122	0.120678	0.800701	0.17041	0.0501966	0.690754	0.598865	0.70983	0.762563	0.373635	0.118976	0.957815	0.224825	0.223883	0.813839	0.666313	0.61976	0.486951	0.923924	0.349701	0.339613	0.540388	0.148493	0.545552	0.950689	0.526875	0.436402	0.436287	0.0868072	0.690223	0.622143	0.534722	0.176225	0.251261	0.278521	0.0525206	0.273066	0.515854	0.261087
		Box-Cox Transformation (lambda)	-1.4	4.1	6.9	0.7	0.1	1.8	1.7	1.7	0.1	5.4	0.8	4.1	-1.3	3.1	-1	3.6	0.3	2.2	-0.2	0.7	1.6	4.3	1.1	1	3	1.3	0.4	3.5	0.5	2	4.3	0.7	1.6	1.2	0.3	-0.6	10	0.3	0.3	-1	4.3	-1.3	0.4	8.4	-0.6	0	3.7
	HDL_A	Mean	1.06265	1.02387	0.938749	0.739348	1.32039	2.93866	2.40469	1.37345	1.69609	2.22985	1.46433	1.73301	2.22713	2.05297	2.33276	1.80746	2.49743	2.43712	1.83254	2.25873	1.73834	2.1519	2.19571	2.61611	1.65638	2.31169	1.72606	2.31723	1.90294	2.32003	2.39683	2.97802	2.69005	1.49185	2.65635	1.37771	0.991051	1.47308	3.02067	1.684	2.27146	1.5994	2.92424	2.12924	1.81426	2.83788	2.20312
		90% Winsored mean	1.06265	1.02387	0.938749	0.739348	1.32039	2.93866	2.40469	1.37345	1.69609	2.22985	1.46433	1.73301	2.22713	2.05297	2.33276	1.80746	2.49743	2.43712	1.83254	2.25873	1.73834	2.1519	2.19571	2.61611	1.65638	2.31169	1.72606	2.31723	1.90294	2.32003	2.39683	2.97802	2.69005	1.49185	2.65635	1.37771	0.991051	1.47308	3.02067	1.684	2.27146	1.5994	2.92424	2.12924	1.81426	2.83788	2.20312
		Median	1.04784	1.01427	0.957689	0.713187	1.21533	2.86837	2.341	1.41285	1.65666	2.23136	1.45968	1.69934	2.19274	2.00129	2.26013	1.81973	2.42533	2.15975	1.86724	2.32221	1.65769	2.02424	2.26992	2.58948	1.68543	2.32174	1.62031	2.28717	1.90443	2.14037	2.36768	2.72724	2.29281	1.54664	2.30862	1.48328	0.96149	1.41861	2.72229	1.60346	2.10211	1.47019	2.53384	2.24713	1.7275	2.78275	2.11857
		SEM	0.0651578	0.086666	0.0536516	0.0552221	0.0926479	0.325226	0.344099	0.0861459	0.170465	0.224731	0.115881	0.114985	0.186817	0.165443	0.216846	0.117139	0.342365	0.388147	0.10681	0.218279	0.175339	0.202306	0.241945	0.261359	0.109941	0.202636	0.104433	0.180194	0.172976	0.271345	0.255888	0.383409	0.349597	0.118372	0.413399	0.100189	0.0247272	0.100954	0.316111	0.14942	0.227963	0.15169	0.389911	0.192237	0.264204	0.352505	0.194084
		SD	0.184294	0.245128	0.15175	0.156192	0.262048	0.919877	0.973258	0.243657	0.482149	0.635634	0.327762	0.325227	0.528399	0.467944	0.613332	0.331319	0.968354	1.09784	0.302104	0.617386	0.495934	0.572207	0.684323	0.739236	0.31096	0.573141	0.295381	0.509665	0.48925	0.76748	0.72376	1.08444	0.988809	0.334806	1.16927	0.283377	0.0699391	0.285542	0.894097	0.422623	0.644776	0.429044	1.10283	0.543728	0.747282	0.997036	0.548952
		Coefficient of Variation	0.173429	0.239415	0.161651	0.211256	0.198463	0.313025	0.404734	0.177405	0.284271	0.285057	0.223831	0.187666	0.237256	0.227936	0.262921	0.183307	0.38774	0.450468	0.164856	0.273333	0.285291	0.265908	0.311664	0.282571	0.187735	0.247932	0.171131	0.219946	0.257102	0.330806	0.301966	0.364149	0.367581	0.224423	0.440179	0.205687	0.0705706	0.193839	0.295993	0.250965	0.28386	0.268254	0.377135	0.255362	0.411894	0.351332	0.24917
		IQR	0.210404	0.356363	0.141565	0.177614	0.310487	1.41688	0.928421	0.218451	0.734718	0.29504	0.252604	0.329877	0.475523	0.51927	0.730468	0.370703	1.1173	1.27665	0.27645	0.700799	0.326633	0.711798	0.953877	0.831782	0.436619	0.636626	0.302342	0.623019	0.526635	0.926381	0.693978	1.00315	1.03826	0.505724	1.41983	0.241341	0.131197	0.286423	0.890742	0.351583	0.448227	0.483062	1.4507	0.409626	1.00526	0.750053	0.491106
		Kurtosis	-1.35846	-1.67159	-0.502291	-1.16119	-1.2178	-1.65545	-0.667732	-0.673344	-1.81294	-0.422065	-0.803387	-1.13191	-1.33563	-1.37848	-1.19153	-1.45546	-1.49558	-0.904287	-1.12408	-1.46606	0.377305	-1.46172	-1.59196	-0.985493	-1.44009	-1.51642	-0.623664	-1.16258	-1.08374	-1.45971	-0.513977	-0.671978	-1.34584	-1.70956	-1.09093	-0.580123	-1.94312	-0.213229	-0.960178	-0.185606	-0.851599	-1.41132	-1.20478	-1.05839	-1.53545	-0.337253	-0.262929
		Skewness	0.546717	0.103461	0.694654	-0.0217428	0.741042	-0.0224516	0.65028	-0.585756	-0.00280568	0.559504	0.0882109	0.329771	0.225667	0.040592	-0.190203	-0.0829808	0.148407	0.728237	0.000515543	-0.0936025	1.21728	0.349389	-0.245195	-0.436819	-0.118317	0.0724038	0.947985	0.415045	-0.100285	0.373828	0.795866	0.655456	0.77716	-0.255606	0.639415	-0.994299	0.34843	1.03795	0.821478	1.05733	0.786819	0.5956	0.663457	-0.0636561	0.279352	0.782478	1.02114
		Shapiro test (W)	0.884392	0.964431	0.872245	0.977361	0.838607	0.959854	0.937213	0.945928	0.931486	0.895974	0.967546	0.970329	0.958624	0.954019	0.937497	0.972925	0.976653	0.899636	0.961102	0.945726	0.801464	0.939835	0.925833	0.961924	0.980765	0.962171	0.84237	0.96828	0.990792	0.926699	0.907035	0.938226	0.768656	0.924624	0.914144	0.822336	0.8229	0.835351	0.843281	0.844381	0.877773	0.884204	0.881967	0.934151	0.96235	0.892088	0.843618
		Shapiro test (p)	0.207334	0.851091	0.158526	0.948689	0.0728786	0.808708	0.583886	0.670166	0.529697	0.265666	0.878083	0.900575	0.796891	0.751591	0.58663	0.919923	0.94449	0.286783	0.820534	0.668143	0.0296764	0.609462	0.478948	0.828219	0.966592	0.830508	0.0796591	0.884177	0.996205	0.486534	0.333656	0.593718	0.0131027	0.468494	0.384174	0.0493744	0.0500518	0.0674555	0.0813879	0.0835215	0.179295	0.206486	0.19664	0.554597	0.832165	0.244699	0.0820356
		Box-Cox Transformation (lambda)	-2.6	0.5	-1.8	1.2	-5.5	1	0.1	2.9	0.9	0	0.9	-0.1	0.2	1	1.4	1.4	0.6	-0.5	0.9	1.6	-1.9	-0.1	2	2	1.6	0.6	-6.1	-0.5	1.3	-0.1	-0.9	0	-3.3	2.7	-0.5	7.4	-10	-3.5	-3	-2.7	-1.5	-2	-1.6	1.1	0.3	-0.4	-2.7
	HDL_C - HDL_A	Diff mean	0.202468	0.568668	0.385011	0.329771	0.460588	1.4454	0.149454	0.587856	0.465927	1.20354	0.79913	0.224644	1.63393	0.629411	1.28398	0.483943	0.86358	0.85103	0.904189	0.767796	0.365935	0.415991	0.466725	1.04152	0.213571	0.851669	1.21947	0.62033	0.165481	0.242145	0.280945	1.4746	0.909116	0.669097	0.978603	0.914114	0.106594	1.10349	1.06866	0.46621	0.526658	0.540551	0.844007	-0.0542512	0.116348	0.301231	0.536554
		Effect size (Glass's Delta)	1.09861	2.31988	2.53714	2.11132	1.75765	1.5713	0.15356	2.41263	0.966355	1.89345	2.43814	0.690729	3.09223	1.34506	2.09346	1.46065	0.891802	0.775182	2.99297	1.24362	0.73787	0.726995	0.682024	1.40891	0.686813	1.48597	4.12847	1.21713	0.338233	0.315506	0.388174	1.35978	0.919405	1.99846	0.836937	3.22579	1.52409	3.86456	1.19524	1.10313	0.816807	1.2599	0.765308	-0.0997763	0.155694	0.302127	0.977414
		F test to compare two variances (F)	2.42089	2.58271	1.39706	3.11911	5.74954	2.33458	0.641076	0.95453	1.62584	0.672855	0.778524	2.13696	4.82826	1.70718	2.0988	1.07077	0.540692	0.424516	4.54137	1.92424	0.863412	1.01477	0.537523	1.4972	0.693696	2.69688	11.3931	1.4267	0.807613	0.685211	0.999905	1.29185	1.29507	2.50707	2.12426	3.31793	0.230099	5.5306	2.01533	1.96411	1.68035	1.62178	1.31622	1.29591	0.653221	1.21842	1.59493
		F test to compare two variances (p)	0.266246	0.233858	0.670173	0.156468	0.0343932	0.28581	0.571823	0.952628	0.53686	0.614086	0.74957	0.337768	0.0546071	0.497181	0.349107	0.930444	0.435879	0.280879	0.0638863	0.407344	0.851342	0.985066	0.431569	0.607555	0.64147	0.213931	0.00472968	0.650892	0.785216	0.630356	0.999904	0.744058	0.741665	0.248346	0.341491	0.136174	0.0713806	0.0381858	0.375585	0.393057	0.509867	0.538938	0.72616	0.741043	0.588041	0.80104	0.552918
		Student's t-test (t)	1.68004	3.46661	4.63501	2.94237	1.91355	2.4338	0.339047	4.88107	1.68674	4.14066	5.171	1.10306	3.62282	2.31221	3.36366	2.87095	2.03215	1.83703	3.59616	2.05697	1.52887	1.44865	1.55573	2.52175	1.49268	2.18593	3.31699	2.20991	0.711555	0.687426	0.776367	2.5405	1.71654	3.01835	1.33926	4.39079	3.88675	4.27728	1.94686	1.81228	1.41113	2.20081	1.4223	-0.186249	0.342493	0.573737	1.71617
		Student's t-test (p)	0.115116	0.00377782	0.000385908	0.0107063	0.0866971	0.0289312	0.739606	0.00024273	0.113799	0.000999591	0.000141923	0.288603	0.00277018	0.0364949	0.00463624	0.0123295	0.0615627	0.0875241	0.00292068	0.0588213	0.148573	0.169461	0.142084	0.0244178	0.157712	0.0463044	0.0101913	0.0442698	0.488428	0.503045	0.45045	0.0235472	0.108096	0.00921033	0.201825	0.000615632	0.00164409	0.00184031	0.0719001	0.0914392	0.18004	0.045032	0.176836	0.854921	0.737067	0.575248	0.108165
		Student's t-test (power)	0.534118	0.990431	0.996953	0.974918	0.904188	0.831792	0.0594647	0.994025	0.436544	0.940219	0.994775	0.251293	0.999916	0.706248	0.972925	0.775331	0.382834	0.303544	0.999828	0.63852	0.279845	0.273116	0.246201	0.745604	0.248995	0.78912	1	0.619968	0.09674	0.0905646	0.111922	0.715566	0.402516	0.959977	0.344653	0.999969	0.808922	1	0.604426	0.537449	0.331015	0.649758	0.297183	0.0539835	0.0597309	0.0871418	0.444639
		Wilcoxon signed-rank test (W)	45	57	62	55	45	54	39	63	47	60	63	41	62	53	59	53	48	49	60	50	45	45	46	52	46	50	58	52	36	38	41	54	46	54	43	63	57	61	48	51	45	51	44	38	38	34	46
		Wilcoxon signed-rank test (p)	0.194872	0.00699301	0.000621601	0.014763	0.194872	0.0206682	0.505361	0.0003108	0.130381	0.0018648	0.0003108	0.382284	0.000621601	0.0281274	0.0029526	0.0281274	0.104895	0.0829837	0.0018648	0.0649573	0.194872	0.194872	0.160528	0.0379176	0.160528	0.0649573	0.004662	0.0379176	0.720901	0.573737	0.382284	0.0206682	0.160528	0.0206682	0.278632	0.0003108	0.00699301	0.0010878	0.104895	0.0498834	0.194872	0.0498834	0.234499	0.573737	0.573737	0.878477	0.160528
		fold change	1.19053	1.55541	1.41013	1.44603	1.34883	1.49186	1.06215	1.42801	1.27471	1.53974	1.54573	1.12963	1.73365	1.30659	1.55041	1.26775	1.34579	1.34919	1.49341	1.33992	1.21051	1.19331	1.21256	1.39812	1.12894	1.36842	1.70651	1.2677	1.08696	1.10437	1.11722	1.49516	1.33796	1.4485	1.3684	1.6635	1.10756	1.7491	1.35378	1.27685	1.23186	1.33797	1.28862	0.974521	1.06413	1.10615	1.24354
		log2(fold change)	0.251606	0.637298	0.49583	0.532097	0.431707	0.57711	0.086989	0.51401	0.350165	0.622689	0.62829	0.175845	0.793812	0.385803	0.632653	0.342267	0.428451	0.432099	0.578609	0.422151	0.275612	0.254973	0.278059	0.483485	0.174967	0.45251	0.771047	0.342218	0.120299	0.143225	0.159907	0.580301	0.42003	0.534561	0.452492	0.734224	0.14738	0.806616	0.436997	0.352586	0.300837	0.420048	0.365831	-0.037235	0.0896738	0.145543	0.314456
		robust fold change	1.1861	1.6298	1.43825	1.56283	1.51172	1.46319	1.11686	1.37733	1.36987	1.60561	1.53481	1.2353	1.67342	1.40257	1.51442	1.27051	1.36455	1.51543	1.41093	1.28715	1.30504	1.34471	1.18443	1.41716	1.12875	1.36404	1.72445	1.30236	1.05632	1.26246	1.22356	1.61779	1.59372	1.3832	1.53156	1.46462	1.15097	1.78052	1.50331	1.24444	1.4886	1.44899	1.51395	1.05663	1.06623	1.01637	1.37371
		log2(robust fold change)	0.246224	0.704695	0.524315	0.644159	0.596195	0.549117	0.159443	0.461876	0.454044	0.683126	0.618057	0.304858	0.742799	0.488074	0.598764	0.345406	0.448424	0.599722	0.496644	0.364186	0.384095	0.427295	0.244187	0.503005	0.17473	0.44789	0.786134	0.381124	0.0790465	0.336239	0.291083	0.694025	0.672395	0.46801	0.615004	0.550527	0.202851	0.832295	0.588147	0.315502	0.573955	0.535043	0.598319	0.0794742	0.0925162	0.0234267	0.458072
		fold change - bootsrap resampling method	1.20247	1.56522	1.41482	1.43752	1.35141	1.50569	1.0895	1.43396	1.29226	1.55026	1.56025	1.13284	1.74944	1.30854	1.55375	1.27247	1.3928	1.38749	1.49815	1.35627	1.22413	1.20197	1.22602	1.40325	1.13748	1.37857	1.72107	1.27781	1.09921	1.11722	1.13995	1.53991	1.36449	1.45821	1.40549	1.68135	1.10873	1.75917	1.37738	1.29412	1.25222	1.3533	1.31202	0.980948	1.09915	1.1343	1.24953
		log2(fold change) - bootstrap resampling method	0.266006	0.646368	0.50062	0.523587	0.43447	0.59042	0.12367	0.520002	0.369901	0.632507	0.641782	0.179946	0.806893	0.387963	0.635751	0.347635	0.47799	0.472476	0.583182	0.439641	0.291755	0.265396	0.293979	0.488772	0.185841	0.463176	0.783305	0.353671	0.136464	0.159915	0.188969	0.62285	0.44836	0.544197	0.491076	0.749619	0.148911	0.814896	0.461929	0.37197	0.324493	0.436483	0.391785	-0.0277514	0.13639	0.181797	0.321385
		95% lower confidence interval	-0.0352081	0.224741	0.25325	0.166253	-0.0136379	0.055703	-0.475066	0.283095	-0.107653	0.273161	0.351795	-0.154445	0.399771	0.0224927	0.250475	0.0656071	-0.00777629	-0.0738299	0.303141	-0.0182118	-0.109917	-0.168604	-0.107982	0.0724776	-0.0710565	0.00914229	0.330424	0.0118393	-0.224029	-0.308809	-0.226114	0.0883438	-0.117243	0.174125	-0.324667	0.419074	0.060487	0.458253	-0.0298214	-0.0476654	-0.147348	0.0228605	-0.18536	-0.516347	-0.442428	-0.465755	-0.112175
		95% upper confidence interval	0.571904	0.977939	0.718803	0.85176	0.846675	1.04284	0.630411	0.765331	0.792092	0.966854	0.912117	0.476478	1.20988	0.741382	1.0231	0.621481	1.00572	0.977475	0.890322	0.84315	0.638524	0.621373	0.687264	0.927564	0.447104	0.857524	1.15556	0.656492	0.512224	0.581781	0.546114	1.09152	0.911357	0.868525	1.10658	1.06935	0.230779	1.12531	0.89457	0.745088	0.736084	0.80372	0.942949	0.369941	0.715639	0.705467	0.662362
	ROC Analysis	AUC	0.703125	0.890625	0.96875	0.859375	0.703125	0.84375	0.609375	0.984375	0.734375	0.9375	0.984375	0.640625	0.96875	0.828125	0.921875	0.828125	0.75	0.765625	0.9375	0.78125	0.703125	0.703125	0.71875	0.8125	0.71875	0.78125	0.90625	0.8125	0.5625	0.59375	0.640625	0.84375	0.71875	0.84375	0.671875	0.984375	0.890625	0.953125	0.75	0.796875	0.703125	0.796875	0.6875	0.59375	0.59375	0.53125	0.71875
		AUC (se)	0.133842	0.0871295	0.0469325	0.0981173	0.133842	0.102992	0.144536	0.0331772	0.128685	0.0662834	0.0331772	0.141728	0.0469325	0.107514	0.0739914	0.107514	0.125779	0.122642	0.0662834	0.119262	0.133842	0.133842	0.13137	0.111717	0.13137	0.119262	0.0808815	0.111717	0.147401	0.145668	0.141728	0.102992	0.13137	0.102992	0.138174	0.0331772	0.0871295	0.0574593	0.125779	0.115626	0.133842	0.115626	0.136108	0.145668	0.145668	0.148436	0.13137
		AUC(p)	0.223978	0.0124925	2.95901e-07	0.0335239	0.223978	0.0475763	0.352579	1.44073e-13	0.181239	0.00048304	1.44073e-13	0.309909	2.95901e-07	0.0635098	0.0021802	0.0635098	0.160158	0.13942	0.00048304	0.119175	0.223978	0.223978	0.202542	0.0809635	0.202542	0.119175	0.00601284	0.0809635	0.416051	0.373805	0.309909	0.0475763	0.202542	0.0475763	0.266987	1.44073e-13	0.0124925	4.02326e-05	0.160158	0.0996116	0.223978	0.0996116	0.245477	0.373805	0.373805	0.458083	0.202542
		Sensitivity	0.75	0.875	1	0.625	0.5	0.875	0.5	0.875	0.625	1	0.875	0.625	0.875	0.75	0.75	0.875	0.75	0.875	0.875	0.625	0.625	0.75	0.875	0.5	0.75	0.5	0.75	0.75	0.375	0.625	0.75	0.875	0.875	0.625	0.75	0.875	0.625	0.75	0.875	0.875	0.625	0.875	0.75	0.5	1	0.375	0.75
		Specificity	0.75	1	0.875	1	1	0.875	0.75	1	0.875	0.875	1	0.875	1	0.875	1	0.75	0.75	0.75	1	0.875	0.875	0.75	0.625	1	0.75	1	1	0.875	0.875	0.75	0.75	0.75	0.75	1	0.75	1	1	1	0.75	0.75	0.875	0.75	0.75	0.875	0.375	0.875	0.875
		Positive predictive value	0.75	1	0.888889	1	1	0.875	0.666667	1	0.833333	0.888889	1	0.833333	1	0.857143	1	0.777778	0.75	0.777778	1	0.833333	0.833333	0.75	0.7	1	0.75	1	1	0.857143	0.75	0.714286	0.75	0.777778	0.777778	1	0.75	1	1	1	0.777778	0.777778	0.833333	0.777778	0.75	0.8	0.615385	0.75	0.857143
		Negative predictive value	0.75	0.888889	1	0.727273	0.666667	0.875	0.6	0.888889	0.7	1	0.888889	0.7	0.888889	0.777778	0.8	0.857143	0.75	0.857143	0.888889	0.7	0.7	0.75	0.833333	0.666667	0.75	0.666667	0.8	0.777778	0.583333	0.666667	0.75	0.857143	0.857143	0.727273	0.75	0.888889	0.727273	0.8	0.857143	0.857143	0.7	0.857143	0.75	0.636364	1	0.583333	0.777778
		Precision	0.75	1	0.888889	1	1	0.875	0.666667	1	0.833333	0.888889	1	0.833333	1	0.857143	1	0.777778	0.75	0.777778	1	0.833333	0.833333	0.75	0.7	1	0.75	1	1	0.857143	0.75	0.714286	0.75	0.777778	0.777778	1	0.75	1	1	1	0.777778	0.777778	0.833333	0.777778	0.75	0.8	0.615385	0.75	0.857143
		Recall	0.75	0.875	1	0.625	0.5	0.875	0.5	0.875	0.625	1	0.875	0.625	0.875	0.75	0.75	0.875	0.75	0.875	0.875	0.625	0.625	0.75	0.875	0.5	0.75	0.5	0.75	0.75	0.375	0.625	0.75	0.875	0.875	0.625	0.75	0.875	0.625	0.75	0.875	0.875	0.625	0.875	0.75	0.5	1	0.375	0.75
		Youden Index	0.5	0.875	0.875	0.625	0.5	0.75	0.25	0.875	0.5	0.875	0.875	0.5	0.875	0.625	0.75	0.625	0.5	0.625	0.875	0.5	0.5	0.5	0.5	0.5	0.5	0.5	0.75	0.625	0.25	0.375	0.5	0.625	0.625	0.625	0.5	0.875	0.625	0.75	0.625	0.625	0.5	0.625	0.5	0.375	0.375	0.25	0.625
		Cutoff	1.20676	1.39412	1.02056	1.0512	1.88419	4.00466	2.68022	1.76376	2.24303	2.60619	2.04614	2.09319	3.15498	2.44057	3.12544	2.09324	3.02891	3.09796	2.46242	2.98493	1.98743	2.56814	2.38986	4.01784	1.86492	3.23149	2.40556	2.78979	2.4739	2.60009	2.57696	3.40637	2.91062	1.96519	3.2324	1.80149	1.09767	2.19677	3.26852	1.67917	3.09354	1.66811	3.47536	2.43294	1.27745	3.96914	2.69069
	HDL_D vs. HDL_A
	GROUPS	ANALYSIS	Cer_02	Cer_05	Cer_07	Cer_09	Cer_10_Cer_11	ChoE_14	ChoE_15	DAPC03	DAPC04	DAPC05	DAPC06	DAPC07	DAPC09	DAPC11	DAPC13	DAPC14	DAPC15	DAPC16	DAPC17	DAPC18	DAPC19	DAPC20	DAPC21	DAPC23	DAPC24	DAPC26	DAPC27	DAPC28	DAPC29	DAPC30	DAPC32	DAPC34	DAPC38	DAPC39_DAPC40	DAPC44	DAPC47	DAPC50	DAPC51	DAPE03	DAPE04	DAPE05	DAPE06	DAPE07	DAPE08	DAPE09	DAPE11	DAPE12
		Class	Sphingolipids	Sphingolipids	Sphingolipids	Sphingolipids	Sphingolipids	Sterols	Sterols	Glycerophospholipids	Glycerophospholipids	Glycerophospholipids	Glycerophospholipids	Glycerophospholipids	Glycerophospholipids	Glycerophospholipids	Glycerophospholipids	Glycerophospholipids	Glycerophospholipids	Glycerophospholipids	Glycerophospholipids	Glycerophospholipids	Glycerophospholipids	Glycerophospholipids	Glycerophospholipids	Glycerophospholipids	Glycerophospholipids	Glycerophospholipids	Glycerophospholipids	Glycerophospholipids	Glycerophospholipids	Glycerophospholipids	Glycerophospholipids	Glycerophospholipids	Glycerophospholipids	Glycerophospholipids	Glycerophospholipids	Glycerophospholipids	Glycerophospholipids	Glycerophospholipids	Glycerophospholipids	Glycerophospholipids	Glycerophospholipids	Glycerophospholipids	Glycerophospholipids	Glycerophospholipids	Glycerophospholipids	Glycerophospholipids	Glycerophospholipids
		Subclass A	Ceramides	Ceramides	Ceramides	Ceramides	Ceramides	Cholesteryl Ester	Cholesteryl Ester	Diacylglycerophosphocholine	Diacylglycerophosphocholine	Diacylglycerophosphocholine	Diacylglycerophosphocholine	Diacylglycerophosphocholine	Diacylglycerophosphocholine	Diacylglycerophosphocholine	Diacylglycerophosphocholine	Diacylglycerophosphocholine	Diacylglycerophosphocholine	Diacylglycerophosphocholine	Diacylglycerophosphocholine	Diacylglycerophosphocholine	Diacylglycerophosphocholine	Diacylglycerophosphocholine	Diacylglycerophosphocholine	Diacylglycerophosphocholine	Diacylglycerophosphocholine	Diacylglycerophosphocholine	Diacylglycerophosphocholine	Diacylglycerophosphocholine	Diacylglycerophosphocholine	Diacylglycerophosphocholine	Diacylglycerophosphocholine	Diacylglycerophosphocholine	Diacylglycerophosphocholine	Diacylglycerophosphocholine	Diacylglycerophosphocholine	Diacylglycerophosphocholine	Diacylglycerophosphocholine	Diacylglycerophosphocholine	Diacylglycerophosphoethanolamine	Diacylglycerophosphocholine	Diacylglycerophosphocholine	Diacylglycerophosphocholine	Diacylglycerophosphoethanolamine	Diacylglycerophosphoethanolamine	Diacylglycerophosphoethanolamine	Diacylglycerophosphocholine	Diacylglycerophosphocholine
		Subclass B	CER[NS]	CER[NS]	CER[NS]	CER[NS]	CER[NS]
		Subclass C	Sphingoid base d18:1	Sphingoid base d18:1	Sphingoid base d18:1	Sphingoid base d18:1	Mixed sphingoid base
		Common name
		Individual notation	Cer(d18:1/16:0)	Cer(d18:1/22:0)	Cer(d18:1/23:0)	Cer(d18:1/24:0)	Cer(d18:1/24:1)+Cer(d18:2/24:0)	ChoE(22:4)	ChoE(22:5)	PC(16:0/16:0)	PC(32:1)	PC(14:0/18:2)	PC(16:0/18:0)	PC(16:0/18:1)	PC(14:0/20:4)	PC(18:0/18:1)	PC(18:2/18:2)	PC(16:0/20:4)	PC(16:0/20:5)	PC(18:3/18:3)	PC(20:0/18:2)	PC(18:0/20:3)	PC(18:0/20:4)	PC(38:5)	PC(38:5)	PC(18:2/20:4)	PC(16:0/22:6)	PC(18:0/22:4)	PC(20:0/20:4)	PC(40:5)	PC(18:0/22:5)	PC(18:0/22:6)	PC(18:1/22:6)	PC(40:8)	PC(16:1/18:2)	PC(34:3)	PC(16:1/20:4)	PC(30:0)	PC(40:0)	PC(40:1)	PE(16:0/18:2)	PC(16:0/17:0)	PC(33:1)	PC(15:0/18:2)	PE(18:1/18:2)	PE(16:0/20:4)	PE(18:2/18:2)	PC(17:0/18:1)	PC(16:0/19:1)
		Individual composition or probable ID									PC(16:0/16:1) + PC(14:1/18:0) + PC(14:0/18:1)													PC(18:1/20:4) + PC(16:0/22:5)	PC(18:0/20:5) + PC(16:0/22:5)									PC(20:4/20:4) + PC(18:2/22:6) + PC(18:0/22:8)				PC(16:0/14:0) + PC(14:0/16:0)	PC (20:0/20:0) + PC(16:0/24:0) + PC(18:0/22:0)	PC(18:1/22:0) + PC(22:0/18:1)			PC(15:0/18:1) + PC(16:0/17:1)
		Link	HMDB04949	HMDB04952	HMDB00950	HMDB04956		HMDB06729	HMDB10375	HMDB00564		HMDB07874	HMDB07970	HMDB07972	HMDB07883	HMDB08038	HMDB08138	HMDB07982	HMDB07984	HMDB08206	HMDB08270	HMDB08046	HMDB08048			HMDB08147	HMDB07991	HMDB08054	HMDB08279		HMDB08056	HMDB08057	HMDB08123		HMDB08006						HMDB08928			HMDB07940	HMDB09060	HMDB08937	HMDB09093
		Simplified name	Cer	Cer	Cer	Cer	Cer	ChoE	ChoE	PC_DAPC	PC_DAPC	PC_DAPC	PC_DAPC	PC_DAPC	PC_DAPC	PC_DAPC	PC_DAPC	PC_DAPC	PC_DAPC	PC_DAPC	PC_DAPC	PC_DAPC	PC_DAPC	PC_DAPC	PC_DAPC	PC_DAPC	PC_DAPC	PC_DAPC	PC_DAPC	PC_DAPC	PC_DAPC	PC_DAPC	PC_DAPC	PC_DAPC	PC_DAPC	PC_DAPC	PC_DAPC	PC_DAPC	PC_DAPC	PC_DAPC	PE_DAPE	PC_DAPC	PC_DAPC	PC_DAPC	PE_DAPE	PE_DAPE	PE_DAPE	PC_DAPC	PC_DAPC
		Simple name	Cer	Cer	Cer	Cer	Cer	ChoE	ChoE	PC	PC	PC	PC	PC	PC	PC	PC	PC	PC	PC	PC	PC	PC	PC	PC	PC	PC	PC	PC	PC	PC	PC	PC	PC	PC	PC	PC	PC	PC	PC	PE	PC	PC	PC	PE	PE	PE	PC	PC
	HDL_D	Mean	0.982942	1.27526	1.03727	0.866995	1.36785	3.92503	2.44422	1.73862	1.93484	2.91911	1.8697	1.78084	3.09175	2.28107	2.78066	2.18516	2.84153	3.02226	2.39796	2.77743	2.20726	2.42258	2.42397	3.19639	1.85643	2.86818	2.78494	2.67838	2.0256	2.47098	2.57737	4.07554	3.12176	1.91826	3.65395		1.08308	2.15683	2.49253	1.91113	2.34954	1.67254	2.20011	1.62234	1.12769	2.70202	2.40761
		90% Winsored mean	0.982942	1.27526	1.03727	0.866995	1.36785	3.92503	2.44422	1.73862	1.93484	2.91911	1.8697	1.78084	3.09175	2.28107	2.78066	2.18516	2.84153	3.02226	2.39796	2.77743	2.20726	2.42258	2.42397	3.19639	1.85643	2.86818	2.78494	2.67838	2.0256	2.47098	2.57737	4.07554	3.12176	1.91826	3.65395		1.08308	2.15683	2.49253	1.91113	2.34954	1.67254	2.20011	1.62234	1.12769	2.70202	2.40761
		Median	0.964849	1.26449	1.09166	0.779987	1.37251	3.64958	2.64643	1.64779	1.8849	2.86544	1.67104	1.82501	3.02091	2.2396	2.692	2.08093	2.76418	3.20675	2.43092	2.87499	2.15407	2.37677	2.38115	3.26407	1.85408	2.85272	2.91697	2.68604	2.01181	2.5216	2.44165	3.90275	2.80661	1.97373	3.68605		1.09676	2.17583	2.16167	1.90344	2.34508	1.66409	2.12473	1.62653	1.24179	2.08209	2.34852
		SEM	0.0783752	0.221545	0.0786396	0.100866	0.0787521	0.397709	0.254144	0.104267	0.207963	0.150835	0.18812	0.15704	0.241582	0.170418	0.314659	0.122136	0.279857	0.185229	0.184672	0.205606	0.193891	0.131573	0.171791	0.273629	0.112622	0.310382	0.325276	0.160563	0.107759	0.185208	0.248608	0.415359	0.403783	0.162143	0.50786		0.0391986	0.163461	0.311946	0.183593	0.237435	0.119546	0.164481	0.133332	0.163747	0.430415	0.157207
		SD	0.221679	0.626623	0.222426	0.285291	0.222744	1.12489	0.718828	0.294911	0.588208	0.426625	0.532084	0.444177	0.683297	0.482016	0.889989	0.345453	0.791556	0.523908	0.52233	0.581541	0.548407	0.372146	0.485898	0.773939	0.318543	0.877893	0.920018	0.454141	0.304788	0.523848	0.703169	1.17481	1.14207	0.45861	1.43644		0.11087	0.462338	0.882318	0.519279	0.671569	0.338126	0.465223	0.37712	0.463146	1.2174	0.444648
		Coefficient of Variation	0.225525	0.491368	0.214435	0.329057	0.162843	0.286594	0.294092	0.169624	0.304008	0.146149	0.284582	0.24942	0.221007	0.211311	0.320064	0.15809	0.278566	0.17335	0.217823	0.209381	0.248456	0.153616	0.200456	0.242129	0.171588	0.30608	0.330354	0.169558	0.150468	0.212	0.272824	0.288259	0.365842	0.239076	0.393121		0.102366	0.21436	0.353985	0.271714	0.28583	0.202163	0.211454	0.232455	0.410702	0.450551	0.184684
		IQR	0.270129	0.74708	0.241835	0.523423	0.310155	1.5988	0.568695	0.350281	1.01489	0.573981	0.59027	0.471239	1.09044	0.336903	0.509399	0.486986	1.06283	0.648525	0.758595	0.721394	0.494654	0.507085	0.597126	1.29047	0.24571	1.09561	1.21586	0.711448	0.445743	0.71565	1.16773	1.39603	1.46237	0.470332	1.10297		0.129643	0.502008	0.98091	0.796019	0.699613	0.488373	0.367917	0.429586	0.531601	1.30197	0.335584
		Kurtosis	-1.4077	-0.915139	-1.36788	-1.90791	-1.72735	-1.53297	-0.648215	-1.07364	-1.8902	-1.59071	-0.940161	-1.32665	-1.7821	-0.269588	0.177662	-1.63315	-1.39429	-0.845038	-1.51936	-1.37011	-1.38547	-1.6825	-1.41578	-1.84798	-0.662837	-1.63511	-1.18113	-1.76211	-1.6389	-1.10488	-1.92095	-1.46493	-1.26272	-1.03918	-0.762049		-1.36141	-1.31646	-0.366288	-1.57698	-1.19291	-1.75284	-0.416499	-1.43408	-1.36646	-0.513744	0.174416
		Skewness	0.175803	0.580722	-0.246125	0.214095	0.0189045	0.182231	-0.900827	0.497891	0.00640623	0.157328	0.75592	-0.343301	0.186464	0.742552	1.03115	0.455741	-0.0742907	-0.804236	-0.319357	0.00291372	0.125543	0.272498	0.00414185	-0.100871	-0.597206	0.179984	-0.371432	-0.0371677	-0.0873524	-0.56958	0.196277	0.14404	0.414363	-0.467243	0.314661		0.0648765	-0.16904	1.02812	0.297308	0.26188	0.0845669	0.858446	-0.0802911	-0.04113	1.0131	1.12469
		Shapiro test (W)	0.987918	0.935228	0.965851	0.872245	0.954371	0.95903	0.868603	0.943946	0.910654	0.970334	0.892362	0.96283	0.927785	0.916439	0.852589	0.87184	0.977212	0.874192	0.912063	0.960549	0.949526	0.928092	0.974931	0.925687	0.934638	0.929023	0.966755	0.952781	0.968708	0.905893	0.880749	0.97836	0.949401	0.956286	0.963325		0.979796	0.980912	0.815266	0.913368	0.979077	0.946844	0.895951	0.977367	0.92878	0.790642	0.844995
		Shapiro test (p)	0.99119	0.564818	0.863608	0.158524	0.755095	0.800811	0.146055	0.650273	0.358694	0.900618	0.246131	0.836584	0.496134	0.401638	0.101187	0.157093	0.947819	0.165582	0.368817	0.815313	0.706453	0.498877	0.933644	0.477683	0.559211	0.507223	0.871397	0.739208	0.887684	0.326047	0.191459	0.954337	0.70519	0.774071	0.84111		0.961885	0.967275	0.0416006	0.37839	0.958192	0.679398	0.265539	0.948723	0.505037	0.0227098	0.0847349
		Box-Cox Transformation (lambda)	0.3	0.1	1.9	-0.9	0.6	0.4	3.9	-1	0.4	-0.1	-1.9	2.2	-0.5	-0.8	-0.6	-4.3	1.1	6.1	2.3	1	0.5	-1.3	0.9	1.7	3.1	0.3	1.8	1.3	1.3	2.8	-0.3	0.6	0.1	2.3	0.7		0.3	1.5	-2.2	0.4	0.4	0.4	-1.8	1.4	1.2	-4.4	-3
	HDL_A	Mean	1.06265	1.02387	0.938749	0.739348	1.32039	2.93866	2.40469	1.37345	1.69609	2.22985	1.46433	1.73301	2.22713	2.05297	2.33276	1.80746	2.49743	2.43712	1.83254	2.25873	1.73834	2.1519	2.19571	2.61611	1.65638	2.31169	1.72606	2.31723	1.90294	2.32003	2.39683	2.97802	2.69005	1.49185	2.65635	1.37771	0.991051	1.47308	3.02067	1.684	2.27146	1.5994	2.92424	2.12924	1.81426	2.83788	2.20312
		90% Winsored mean	1.06265	1.02387	0.938749	0.739348	1.32039	2.93866	2.40469	1.37345	1.69609	2.22985	1.46433	1.73301	2.22713	2.05297	2.33276	1.80746	2.49743	2.43712	1.83254	2.25873	1.73834	2.1519	2.19571	2.61611	1.65638	2.31169	1.72606	2.31723	1.90294	2.32003	2.39683	2.97802	2.69005	1.49185	2.65635	1.37771	0.991051	1.47308	3.02067	1.684	2.27146	1.5994	2.92424	2.12924	1.81426	2.83788	2.20312
		Median	1.04784	1.01427	0.957689	0.713187	1.21533	2.86837	2.341	1.41285	1.65666	2.23136	1.45968	1.69934	2.19274	2.00129	2.26013	1.81973	2.42533	2.15975	1.86724	2.32221	1.65769	2.02424	2.26992	2.58948	1.68543	2.32174	1.62031	2.28717	1.90443	2.14037	2.36768	2.72724	2.29281	1.54664	2.30862	1.48328	0.96149	1.41861	2.72229	1.60346	2.10211	1.47019	2.53384	2.24713	1.7275	2.78275	2.11857
		SEM	0.0651578	0.086666	0.0536516	0.0552221	0.0926479	0.325226	0.344099	0.0861459	0.170465	0.224731	0.115881	0.114985	0.186817	0.165443	0.216846	0.117139	0.342365	0.388147	0.10681	0.218279	0.175339	0.202306	0.241945	0.261359	0.109941	0.202636	0.104433	0.180194	0.172976	0.271345	0.255888	0.383409	0.349597	0.118372	0.413399	0.100189	0.0247272	0.100954	0.316111	0.14942	0.227963	0.15169	0.389911	0.192237	0.264204	0.352505	0.194084
		SD	0.184294	0.245128	0.15175	0.156192	0.262048	0.919877	0.973258	0.243657	0.482149	0.635634	0.327762	0.325227	0.528399	0.467944	0.613332	0.331319	0.968354	1.09784	0.302104	0.617386	0.495934	0.572207	0.684323	0.739236	0.31096	0.573141	0.295381	0.509665	0.48925	0.76748	0.72376	1.08444	0.988809	0.334806	1.16927	0.283377	0.0699391	0.285542	0.894097	0.422623	0.644776	0.429044	1.10283	0.543728	0.747282	0.997036	0.548952
		Coefficient of Variation	0.173429	0.239415	0.161651	0.211256	0.198463	0.313025	0.404734	0.177405	0.284271	0.285057	0.223831	0.187666	0.237256	0.227936	0.262921	0.183307	0.38774	0.450468	0.164856	0.273333	0.285291	0.265908	0.311664	0.282571	0.187735	0.247932	0.171131	0.219946	0.257102	0.330806	0.301966	0.364149	0.367581	0.224423	0.440179	0.205687	0.0705706	0.193839	0.295993	0.250965	0.28386	0.268254	0.377135	0.255362	0.411894	0.351332	0.24917
		IQR	0.210404	0.356363	0.141565	0.177614	0.310487	1.41688	0.928421	0.218451	0.734718	0.29504	0.252604	0.329877	0.475523	0.51927	0.730468	0.370703	1.1173	1.27665	0.27645	0.700799	0.326633	0.711798	0.953877	0.831782	0.436619	0.636626	0.302342	0.623019	0.526635	0.926381	0.693978	1.00315	1.03826	0.505724	1.41983	0.241341	0.131197	0.286423	0.890742	0.351583	0.448227	0.483062	1.4507	0.409626	1.00526	0.750053	0.491106
		Kurtosis	-1.35846	-1.67159	-0.502291	-1.16119	-1.2178	-1.65545	-0.667732	-0.673344	-1.81294	-0.422065	-0.803387	-1.13191	-1.33563	-1.37848	-1.19153	-1.45546	-1.49558	-0.904287	-1.12408	-1.46606	0.377305	-1.46172	-1.59196	-0.985493	-1.44009	-1.51642	-0.623664	-1.16258	-1.08374	-1.45971	-0.513977	-0.671978	-1.34584	-1.70956	-1.09093	-0.580123	-1.94312	-0.213229	-0.960178	-0.185606	-0.851599	-1.41132	-1.20478	-1.05839	-1.53545	-0.337253	-0.262929
		Skewness	0.546717	0.103461	0.694654	-0.0217428	0.741042	-0.0224516	0.65028	-0.585756	-0.00280568	0.559504	0.0882109	0.329771	0.225667	0.040592	-0.190203	-0.0829808	0.148407	0.728237	0.000515543	-0.0936025	1.21728	0.349389	-0.245195	-0.436819	-0.118317	0.0724038	0.947985	0.415045	-0.100285	0.373828	0.795866	0.655456	0.77716	-0.255606	0.639415	-0.994299	0.34843	1.03795	0.821478	1.05733	0.786819	0.5956	0.663457	-0.0636561	0.279352	0.782478	1.02114
		Shapiro test (W)	0.884392	0.964431	0.872245	0.977361	0.838607	0.959854	0.937213	0.945928	0.931486	0.895974	0.967546	0.970329	0.958624	0.954019	0.937497	0.972925	0.976653	0.899636	0.961102	0.945726	0.801464	0.939835	0.925833	0.961924	0.980765	0.962171	0.84237	0.96828	0.990792	0.926699	0.907035	0.938226	0.768656	0.924624	0.914144	0.822336	0.8229	0.835351	0.843281	0.844381	0.877773	0.884204	0.881967	0.934151	0.96235	0.892088	0.843618
		Shapiro test (p)	0.207334	0.851091	0.158526	0.948689	0.0728786	0.808708	0.583886	0.670166	0.529697	0.265666	0.878083	0.900575	0.796891	0.751591	0.58663	0.919923	0.94449	0.286783	0.820534	0.668143	0.0296764	0.609462	0.478948	0.828219	0.966592	0.830508	0.0796591	0.884177	0.996205	0.486534	0.333656	0.593718	0.0131027	0.468494	0.384174	0.0493744	0.0500518	0.0674555	0.0813879	0.0835215	0.179295	0.206486	0.19664	0.554597	0.832165	0.244699	0.0820356
		Box-Cox Transformation (lambda)	-2.6	0.5	-1.8	1.2	-5.5	1	0.1	2.9	0.9	0	0.9	-0.1	0.2	1	1.4	1.4	0.6	-0.5	0.9	1.6	-1.9	-0.1	2	2	1.6	0.6	-6.1	-0.5	1.3	-0.1	-0.9	0	-3.3	2.7	-0.5	7.4	-10	-3.5	-3	-2.7	-1.5	-2	-1.6	1.1	0.3	-0.4	-2.7
	HDL_D - HDL_A	Diff mean	-0.0797029	0.251397	0.098518	0.127647	0.0474608	0.986363	0.0395367	0.365167	0.238754	0.689263	0.405374	0.0478228	0.86462	0.228108	0.447897	0.377703	0.344103	0.58514	0.565422	0.518699	0.468912	0.27068	0.228257	0.580286	0.200057	0.556496	1.05889	0.361153	0.122659	0.15095	0.18054	1.09752	0.431712	0.426408	0.997599		0.0920296	0.683747	-0.528143	0.227131	0.07808	0.0731478	-0.724135	-0.506902	-0.686566	-0.135862	0.204487
		Effect size (Glass's Delta)	-0.432477	1.02557	0.649214	0.817249	0.181115	1.07228	0.040623	1.49869	0.495187	1.08437	1.2368	0.147044	1.6363	0.487469	0.730268	1.14	0.355348	0.53299	1.87161	0.840154	0.945512	0.473045	0.333552	0.784981	0.643354	0.970959	3.58482	0.708608	0.250708	0.196683	0.249448	1.01206	0.436598	1.2736	0.853182		1.31585	2.39456	-0.5907	0.537431	0.121096	0.17049	-0.656613	-0.932271	-0.918751	-0.136266	0.372505
		F test to compare two variances (F)	1.44686	6.53469	2.14841	3.33626	0.722525	1.49541	0.545499	1.46495	1.48833	0.450484	2.63539	1.86525	1.67222	1.06105	2.10561	1.08714	0.668182	0.227734	2.98935	0.887253	1.2228	0.422981	0.504159	1.09609	1.04936	2.34617	9.70126	0.793981	0.388093	0.465882	0.943909	1.17361	1.33402	1.87629	1.50921		2.513	2.62168	0.973825	1.50971	1.08483	0.62109	0.177952	0.481056	0.384119	1.49088	0.656089
		F test to compare two variances (p)	0.638146	0.0241926	0.334456	0.134476	0.678851	0.60861	0.442418	0.626948	0.612816	0.314665	0.224387	0.429662	0.513788	0.939703	0.347049	0.915071	0.607907	0.0695543	0.171799	0.878658	0.797504	0.278907	0.386328	0.906771	0.950953	0.28308	0.00769935	0.768608	0.234968	0.335014	0.941259	0.838153	0.713393	0.425373	0.600509		0.247171	0.226804	0.972988	0.600214	0.917221	0.544983	0.0365843	0.355251	0.230087	0.611299	0.591858
		Student's t-test (t)	-0.781995	1.05677	1.03487	1.11005	0.390317	1.91991	0.0924236	2.69993	0.887892	2.54663	1.83471	0.245704	2.83121	0.960391	1.17207	2.23189	0.778175	1.36054	2.65039	1.72977	1.79375	1.12163	0.76924	1.53355	1.27112	1.50131	3.09952	1.49638	0.601872	0.459475	0.506042	1.94161	0.808304	2.12403	1.52342		1.9857	3.5589	-1.18921	0.959523	0.237214	0.37874	-1.71116	-2.16671	-2.2088	-0.244205	0.818719
		Student's t-test (p)	0.447242	0.317884	0.318274	0.285681	0.702177	0.0754799	0.927671	0.017259	0.389599	0.0232688	0.087884	0.809477	0.0133349	0.353153	0.260729	0.0424784	0.449418	0.195161	0.0190146	0.105645	0.0944738	0.280891	0.454534	0.147423	0.224402	0.155489	0.013774	0.156755	0.556882	0.652947	0.620701	0.072585	0.432437	0.0519667	0.149921		0.0670104	0.00314487	0.254137	0.353575	0.815927	0.710563	0.119727	0.0479978	0.0443623	0.810614	0.426664
		Student's t-test (power)	0.127262	0.480113	0.227539	0.331312	0.0631927	0.514668	0.050659	0.795859	0.152002	0.523607	0.633767	0.0586747	0.86026	0.148766	0.275133	0.564496	0.101692	0.168624	0.935277	0.346852	0.421363	0.142862	0.0954307	0.309917	0.224297	0.439911	0.999998	0.261931	0.0754371	0.0655777	0.0751789	0.470133	0.128778	0.659118	0.355812		0.687351	0.993437	0.196435	0.17066	0.0558741	0.0616807	0.231673	0.411778	0.402046	0.0574444	0.106918
		Wilcoxon signed-rank test (W)	26	40	41	38	37	48	37	55	41	56	48	37	55	39	41	51	39	47	54	45	51	44	38	44	44	44	54	46	36	39	37	49	41	52	46		47	58	16	41	35	36	18	13	15	27	43
		Wilcoxon signed-rank test (p)	0.573737	0.441803	0.382284	0.573737	0.645377	0.104895	0.645377	0.014763	0.382284	0.0104118	0.104895	0.645377	0.014763	0.505361	0.382284	0.0498834	0.505361	0.130381	0.0206682	0.194872	0.0498834	0.234499	0.573737	0.234499	0.234499	0.234499	0.0206682	0.160528	0.720901	0.505361	0.645377	0.0829837	0.382284	0.0379176	0.160528		0.130381	0.004662	0.104895	0.382284	0.798446	0.720901	0.160528	0.0498834	0.0829837	0.645377	0.278632
		fold change	0.924996	1.24554	1.10495	1.17265	1.03594	1.33565	1.01644	1.26588	1.14077	1.30911	1.27683	1.0276	1.38822	1.11111	1.192	1.20897	1.13778	1.24009	1.30855	1.22964	1.26975	1.12579	1.10396	1.22181	1.12078	1.24073	1.61347	1.15586	1.06446	1.06506	1.07532	1.36854	1.16048	1.28582	1.37555		1.09286	1.46416	0.825157	1.13488	1.03437	1.04573	0.752368	0.761933	0.621572	0.952126	1.09282
		log2(fold change)	-0.112481	0.316768	0.143976	0.229771	0.0509469	0.417542	0.0235272	0.340136	0.190005	0.388584	0.35257	0.039272	0.473239	0.152004	0.253387	0.273777	0.186225	0.310451	0.387965	0.298238	0.34454	0.170933	0.142683	0.289023	0.164503	0.311191	0.690169	0.208961	0.0901183	0.0909399	0.104772	0.452639	0.214728	0.362694	0.460011		0.128109	0.550073	-0.277259	0.182535	0.0487584	0.0645168	-0.410489	-0.392264	-0.686006	-0.0707762	0.128052
		robust fold change	0.920796	1.2467	1.13989	1.09366	1.12933	1.27236	1.13047	1.16629	1.13777	1.28417	1.1448	1.07396	1.37768	1.11908	1.19108	1.14354	1.13971	1.48478	1.30188	1.23804	1.29944	1.17415	1.049	1.26051	1.10006	1.2287	1.80026	1.1744	1.05638	1.17811	1.03124	1.43103	1.22409	1.27614	1.59665		1.14068	1.53378	0.794064	1.18708	1.11558	1.13188	0.83854	0.723827	0.718835	0.748216	1.10854
		log2(robust fold change)	-0.119046	0.318116	0.188898	0.12917	0.175473	0.347502	0.176923	0.221931	0.186211	0.360836	0.195101	0.102934	0.462245	0.162312	0.252276	0.193506	0.188667	0.570248	0.380596	0.308057	0.37789	0.231619	0.0690194	0.334013	0.137584	0.297134	0.848203	0.231919	0.0791347	0.236479	0.0443808	0.51705	0.291715	0.351788	0.675044		0.189898	0.617093	-0.332673	0.247423	0.157796	0.178726	-0.254048	-0.466282	-0.476268	-0.418474	0.148661
		fold change - bootsrap resampling method	0.9324	1.2445	1.10987	1.1753	1.04231	1.36959	1.03553	1.2722	1.14704	1.32638	1.28055	1.04137	1.40471	1.1192	1.21033	1.21668	1.16125	1.27561	1.30913	1.23696	1.28309	1.14048	1.12855	1.23918	1.12383	1.25464	1.62309	1.17013	1.08417	1.07845	1.09319	1.38384	1.1746	1.28405	1.41079		1.09088	1.4736	0.833539	1.14859	1.04635	1.05972	0.769745	0.774083	0.640081	0.970853	1.10692
		log2(fold change) - bootstrap resampling method	-0.100978	0.315562	0.150394	0.233029	0.0597837	0.453744	0.0503682	0.347321	0.19792	0.407492	0.356758	0.058488	0.490272	0.162471	0.2754	0.282955	0.215673	0.351182	0.388613	0.306795	0.359617	0.189638	0.174469	0.309387	0.168423	0.327271	0.698743	0.226666	0.116593	0.108955	0.128541	0.468677	0.232175	0.360702	0.496502		0.125496	0.559345	-0.262678	0.199869	0.0653603	0.0836839	-0.377547	-0.369441	-0.643673	-0.0426746	0.146552
		95% lower confidence interval	-0.400241	-0.301661	-0.144806	-0.188221	-0.232077	0.0156318	-0.518509	0.0816824	-0.242751	0.058766	-0.0359365	-0.303817	0.11693	-0.184361	-0.170429	0.0209733	-0.301792	-0.194657	0.0770702	-0.0597065	-0.0742822	-0.148635	-0.211232	-0.0988095	-0.113123	-0.0957541	0.235214	-0.0593097	-0.213522	-0.323853	-0.331994	-0.0861341	-0.38887	-0.0127308	-0.180515		-0.0113635	0.219305	-0.736198	-0.233007	-0.371248	-0.283976	-0.844668	-0.756506	-1.31193	-0.661913	-0.198794
		95% upper confidence interval	0.1971	0.812261	0.418055	0.621458	0.311811	0.920211	0.561687	0.632621	0.582057	0.738158	0.728408	0.378398	0.817934	0.505623	0.741466	0.550032	0.733229	0.873634	0.658074	0.701251	0.719815	0.518994	0.624332	0.725717	0.428708	0.714348	1.05376	0.513744	0.458761	0.521332	0.544872	0.927237	0.789393	0.703945	1.09083		0.257937	0.844207	0.210457	0.547351	0.470643	0.419566	0.0666494	0.00777289	-0.0476156	0.521791	0.457107
	ROC Analysis	AUC	0.59375	0.625	0.640625	0.59375	0.578125	0.75	0.578125	0.859375	0.640625	0.875	0.75	0.578125	0.859375	0.609375	0.640625	0.796875	0.609375	0.734375	0.84375	0.703125	0.796875	0.6875	0.59375	0.6875	0.6875	0.6875	0.84375	0.71875	0.5625	0.609375	0.578125	0.765625	0.640625	0.8125	0.71875		0.734375	0.90625	0.75	0.640625	0.546875	0.5625	0.71875	0.796875	0.765625	0.578125	0.671875
		AUC (se)	0.145668	0.143223	0.141728	0.145668	0.146623	0.125779	0.146623	0.0981173	0.141728	0.0928487	0.125779	0.146623	0.0981173	0.144536	0.141728	0.115626	0.144536	0.128685	0.102992	0.133842	0.115626	0.136108	0.145668	0.136108	0.136108	0.136108	0.102992	0.13137	0.147401	0.144536	0.146623	0.122642	0.141728	0.111717	0.13137		0.128685	0.0808815	0.125779	0.141728	0.148005	0.147401	0.13137	0.115626	0.122642	0.146623	0.138174
		AUC(p)	0.373805	0.33128	0.309909	0.373805	0.39496	0.160158	0.39496	0.0335239	0.309909	0.0217221	0.160158	0.39496	0.0335239	0.352579	0.309909	0.0996116	0.352579	0.181239	0.0475763	0.223978	0.0996116	0.245477	0.373805	0.245477	0.245477	0.245477	0.0475763	0.202542	0.416051	0.352579	0.39496	0.13942	0.309909	0.0809635	0.202542		0.181239	0.00601284	0.160158	0.309909	0.437088	0.416051	0.202542	0.0996116	0.13942	0.39496	0.266987
		Sensitivity	0.625	0.375	0.625	0.375	0.5	0.375	0.5	0.875	0.375	0.875	0.75	0.5	0.875	0.75	0.625	0.75	0.625	0.75	0.875	0.5	0.75	1	0.625	0.375	0.75	0.5	0.875	0.5	0.625	0.75	0.375	0.75	0.875	0.625	0.625		0.5	0.875	1	0.5	0.5	0.5	0.375	0.625	0.5	0.75	0.625
		Specificity	0.625	1	0.875	1	0.75	1	0.75	0.875	1	0.875	0.75	0.75	0.75	0.625	0.75	0.75	0.625	0.75	0.875	0.875	0.875	0.5	0.625	1	0.625	0.875	0.875	0.875	0.625	0.625	0.875	0.75	0.625	1	0.875		1	0.875	0.625	0.875	0.75	0.75	1	1	1	0.625	0.75
		Positive predictive value	0.625	1	0.833333	1	0.666667	1	0.666667	0.875	1	0.875	0.75	0.666667	0.777778	0.666667	0.714286	0.75	0.625	0.75	0.875	0.8	0.857143	0.666667	0.625	1	0.666667	0.8	0.875	0.8	0.625	0.666667	0.75	0.75	0.7	1	0.833333		1	0.875	0.727273	0.8	0.666667	0.666667	1	1	1	0.666667	0.714286
		Negative predictive value	0.625	0.615385	0.7	0.615385	0.6	0.615385	0.6	0.875	0.615385	0.875	0.75	0.6	0.857143	0.714286	0.666667	0.75	0.625	0.75	0.875	0.636364	0.777778	1	0.625	0.615385	0.714286	0.636364	0.875	0.636364	0.625	0.714286	0.583333	0.75	0.833333	0.727273	0.7		0.666667	0.875	1	0.636364	0.6	0.6	0.615385	0.727273	0.666667	0.714286	0.666667
		Precision	0.625	1	0.833333	1	0.666667	1	0.666667	0.875	1	0.875	0.75	0.666667	0.777778	0.666667	0.714286	0.75	0.625	0.75	0.875	0.8	0.857143	0.666667	0.625	1	0.666667	0.8	0.875	0.8	0.625	0.666667	0.75	0.75	0.7	1	0.833333		1	0.875	0.727273	0.8	0.666667	0.666667	1	1	1	0.666667	0.714286
		Recall	0.625	0.375	0.625	0.375	0.5	0.375	0.5	0.875	0.375	0.875	0.75	0.5	0.875	0.75	0.625	0.75	0.625	0.75	0.875	0.5	0.75	1	0.625	0.375	0.75	0.5	0.875	0.5	0.625	0.75	0.375	0.75	0.875	0.625	0.625		0.5	0.875	1	0.5	0.5	0.5	0.375	0.625	0.5	0.75	0.625
		Youden Index	0.25	0.375	0.5	0.375	0.25	0.375	0.25	0.75	0.375	0.75	0.5	0.25	0.625	0.375	0.375	0.5	0.25	0.5	0.75	0.375	0.625	0.5	0.25	0.375	0.375	0.375	0.75	0.375	0.25	0.375	0.25	0.5	0.5	0.625	0.5		0.5	0.75	0.625	0.375	0.25	0.25	0.375	0.625	0.5	0.375	0.375
		Cutoff	1.04206	1.46508	1.08155	1.17025	1.45837	4.76387	2.75929	1.55923	2.47223	2.54959	1.57975	1.8508	2.4374	2.08889	2.68075	1.94657	2.71496	2.79983	2.06177	2.93223	2.05068	1.99121	2.37543	3.79361	1.83216	3.05109	2.16934	2.79427	1.93529	2.26089	3.082	3.49735	2.34934	1.92827	3.66842		1.13059	1.76193	2.24543	1.96102	2.4822	1.7682	3.37578	2.23373	1.90321	2.48966	2.30252
	HDL_B vs. HDL_C
	GROUPS	ANALYSIS	Cer_02	Cer_05	Cer_07	Cer_09	Cer_10_Cer_11	ChoE_14	ChoE_15	DAPC03	DAPC04	DAPC05	DAPC06	DAPC07	DAPC09	DAPC11	DAPC13	DAPC14	DAPC15	DAPC16	DAPC17	DAPC18	DAPC19	DAPC20	DAPC21	DAPC23	DAPC24	DAPC26	DAPC27	DAPC28	DAPC29	DAPC30	DAPC32	DAPC34	DAPC38	DAPC39_DAPC40	DAPC44	DAPC47	DAPC50	DAPC51	DAPE03	DAPE04	DAPE05	DAPE06	DAPE07	DAPE08	DAPE09	DAPE11	DAPE12
		Class	Sphingolipids	Sphingolipids	Sphingolipids	Sphingolipids	Sphingolipids	Sterols	Sterols	Glycerophospholipids	Glycerophospholipids	Glycerophospholipids	Glycerophospholipids	Glycerophospholipids	Glycerophospholipids	Glycerophospholipids	Glycerophospholipids	Glycerophospholipids	Glycerophospholipids	Glycerophospholipids	Glycerophospholipids	Glycerophospholipids	Glycerophospholipids	Glycerophospholipids	Glycerophospholipids	Glycerophospholipids	Glycerophospholipids	Glycerophospholipids	Glycerophospholipids	Glycerophospholipids	Glycerophospholipids	Glycerophospholipids	Glycerophospholipids	Glycerophospholipids	Glycerophospholipids	Glycerophospholipids	Glycerophospholipids	Glycerophospholipids	Glycerophospholipids	Glycerophospholipids	Glycerophospholipids	Glycerophospholipids	Glycerophospholipids	Glycerophospholipids	Glycerophospholipids	Glycerophospholipids	Glycerophospholipids	Glycerophospholipids	Glycerophospholipids
		Subclass A	Ceramides	Ceramides	Ceramides	Ceramides	Ceramides	Cholesteryl Ester	Cholesteryl Ester	Diacylglycerophosphocholine	Diacylglycerophosphocholine	Diacylglycerophosphocholine	Diacylglycerophosphocholine	Diacylglycerophosphocholine	Diacylglycerophosphocholine	Diacylglycerophosphocholine	Diacylglycerophosphocholine	Diacylglycerophosphocholine	Diacylglycerophosphocholine	Diacylglycerophosphocholine	Diacylglycerophosphocholine	Diacylglycerophosphocholine	Diacylglycerophosphocholine	Diacylglycerophosphocholine	Diacylglycerophosphocholine	Diacylglycerophosphocholine	Diacylglycerophosphocholine	Diacylglycerophosphocholine	Diacylglycerophosphocholine	Diacylglycerophosphocholine	Diacylglycerophosphocholine	Diacylglycerophosphocholine	Diacylglycerophosphocholine	Diacylglycerophosphocholine	Diacylglycerophosphocholine	Diacylglycerophosphocholine	Diacylglycerophosphocholine	Diacylglycerophosphocholine	Diacylglycerophosphocholine	Diacylglycerophosphocholine	Diacylglycerophosphoethanolamine	Diacylglycerophosphocholine	Diacylglycerophosphocholine	Diacylglycerophosphocholine	Diacylglycerophosphoethanolamine	Diacylglycerophosphoethanolamine	Diacylglycerophosphoethanolamine	Diacylglycerophosphocholine	Diacylglycerophosphocholine
		Subclass B	CER[NS]	CER[NS]	CER[NS]	CER[NS]	CER[NS]
		Subclass C	Sphingoid base d18:1	Sphingoid base d18:1	Sphingoid base d18:1	Sphingoid base d18:1	Mixed sphingoid base
		Common name
		Individual notation	Cer(d18:1/16:0)	Cer(d18:1/22:0)	Cer(d18:1/23:0)	Cer(d18:1/24:0)	Cer(d18:1/24:1)+Cer(d18:2/24:0)	ChoE(22:4)	ChoE(22:5)	PC(16:0/16:0)	PC(32:1)	PC(14:0/18:2)	PC(16:0/18:0)	PC(16:0/18:1)	PC(14:0/20:4)	PC(18:0/18:1)	PC(18:2/18:2)	PC(16:0/20:4)	PC(16:0/20:5)	PC(18:3/18:3)	PC(20:0/18:2)	PC(18:0/20:3)	PC(18:0/20:4)	PC(38:5)	PC(38:5)	PC(18:2/20:4)	PC(16:0/22:6)	PC(18:0/22:4)	PC(20:0/20:4)	PC(40:5)	PC(18:0/22:5)	PC(18:0/22:6)	PC(18:1/22:6)	PC(40:8)	PC(16:1/18:2)	PC(34:3)	PC(16:1/20:4)	PC(30:0)	PC(40:0)	PC(40:1)	PE(16:0/18:2)	PC(16:0/17:0)	PC(33:1)	PC(15:0/18:2)	PE(18:1/18:2)	PE(16:0/20:4)	PE(18:2/18:2)	PC(17:0/18:1)	PC(16:0/19:1)
		Individual composition or probable ID									PC(16:0/16:1) + PC(14:1/18:0) + PC(14:0/18:1)													PC(18:1/20:4) + PC(16:0/22:5)	PC(18:0/20:5) + PC(16:0/22:5)									PC(20:4/20:4) + PC(18:2/22:6) + PC(18:0/22:8)				PC(16:0/14:0) + PC(14:0/16:0)	PC (20:0/20:0) + PC(16:0/24:0) + PC(18:0/22:0)	PC(18:1/22:0) + PC(22:0/18:1)			PC(15:0/18:1) + PC(16:0/17:1)
		Link	HMDB04949	HMDB04952	HMDB00950	HMDB04956		HMDB06729	HMDB10375	HMDB00564		HMDB07874	HMDB07970	HMDB07972	HMDB07883	HMDB08038	HMDB08138	HMDB07982	HMDB07984	HMDB08206	HMDB08270	HMDB08046	HMDB08048			HMDB08147	HMDB07991	HMDB08054	HMDB08279		HMDB08056	HMDB08057	HMDB08123		HMDB08006						HMDB08928			HMDB07940	HMDB09060	HMDB08937	HMDB09093
		Simplified name	Cer	Cer	Cer	Cer	Cer	ChoE	ChoE	PC_DAPC	PC_DAPC	PC_DAPC	PC_DAPC	PC_DAPC	PC_DAPC	PC_DAPC	PC_DAPC	PC_DAPC	PC_DAPC	PC_DAPC	PC_DAPC	PC_DAPC	PC_DAPC	PC_DAPC	PC_DAPC	PC_DAPC	PC_DAPC	PC_DAPC	PC_DAPC	PC_DAPC	PC_DAPC	PC_DAPC	PC_DAPC	PC_DAPC	PC_DAPC	PC_DAPC	PC_DAPC	PC_DAPC	PC_DAPC	PC_DAPC	PE_DAPE	PC_DAPC	PC_DAPC	PC_DAPC	PE_DAPE	PE_DAPE	PE_DAPE	PC_DAPC	PC_DAPC
		Simple name	Cer	Cer	Cer	Cer	Cer	ChoE	ChoE	PC	PC	PC	PC	PC	PC	PC	PC	PC	PC	PC	PC	PC	PC	PC	PC	PC	PC	PC	PC	PC	PC	PC	PC	PC	PC	PC	PC	PC	PC	PC	PE	PC	PC	PC	PE	PE	PE	PC	PC
	HDL_B	Mean	1.0287	0.846695	0.793472		1.01478	2.84301	2.12107	1.14904	1.60083	1.84167	1.0685	1.65846	1.78619	1.6954	1.58552	1.64436	1.80815	2.08133	1.78656	1.95253	1.56428	1.88276	1.74863	2.01775	1.58168	1.82565	1.97127	2.05519	1.64909	1.84636	1.88019	2.15855	2.12124	1.42544	2.29573	1.25469	0.947194	1.35267	1.96714	1.31153	1.98596	1.24576	2.02571	1.89801		2.01508	1.87404
		90% Winsored mean	1.0287	0.846695	0.793472		1.01478		2.12107	1.14904	1.60083	1.84167	1.0685	1.65846	1.78619	1.6954	1.58552	1.64436	1.80815	2.08133	1.78656	1.95253	1.56428	1.88276	1.74863	2.01775	1.58168	1.82565	1.97127	2.05519	1.64909	1.84636	1.88019	2.15855	2.12124	1.42544	2.29573	1.25469	0.947194	1.35267	1.96714	1.31153	1.98596	1.24576	2.02571	1.89801		2.01508	1.87404
		Median	0.804466	0.714289	0.743531		1.05566	2.84301	1.99463	1.14771	1.49224	1.84333	1.02978	1.63502	1.73409	1.5936	1.59712	1.71252	1.86475	2.10163	1.76854	2.0057	1.64679	1.77704	1.8049	2.04414	1.54586	1.78421	1.9366	2.08129	1.58001	1.83198	1.81941	2.12462	2.05726	1.42881	2.048	1.12716	0.939984	1.27118	1.80527	1.35934	2.08874	1.242	1.82699	1.83435		1.91115	1.74014
		SEM	0.197628	0.109882	0.101585		0.0479104		0.211812	0.0564335	0.123298	0.132679	0.0609382	0.0960296	0.18948	0.12538	0.156153	0.0839036	0.179024	0.174286	0.132108	0.0973842	0.110375	0.115807	0.138428	0.170893	0.063467	0.107103	0.142444	0.130291	0.0755844	0.110738	0.1295	0.172679	0.159929	0.107417	0.273385	0.151833	0.0337809	0.0730919	0.234406	0.0750827	0.145098	0.0802914	0.270104	0.129626		0.276658	0.135846
		SD	0.558976	0.310794	0.287327		0.135511		0.599096	0.159618	0.34874	0.375272	0.172359	0.271613	0.535932	0.354629	0.441668	0.237315	0.506358	0.492956	0.373657	0.275444	0.312187	0.327551	0.391535	0.483358	0.179512	0.302934	0.402892	0.368519	0.213785	0.313215	0.36628	0.488409	0.452348	0.303821	0.773251	0.42945	0.0955469	0.206735	0.663001	0.212366	0.4104	0.227098	0.763968	0.366637		0.782506	0.38423
		Coefficient of Variation	0.543382	0.367067	0.362113		0.133537		0.28245	0.138914	0.217849	0.203768	0.16131	0.163774	0.300041	0.209171	0.278563	0.144321	0.280042	0.236847	0.209149	0.14107	0.199572	0.173974	0.223909	0.239552	0.113494	0.165932	0.204381	0.179311	0.129638	0.169639	0.19481	0.226268	0.213247	0.213142	0.336821	0.342277	0.100874	0.152835	0.337038	0.161922	0.206651	0.182297	0.377136	0.193169		0.388324	0.205028
		IQR	0.236472	0.564453	0.0857764		0.162022	0	0.544022	0.253655	0.631467	0.376925	0.174768	0.329863	0.719935	0.466456	0.649485	0.332666	0.6238	0.532164	0.584781	0.350909	0.251032	0.194393	0.624355	0.569227	0.192978	0.309879	0.476576	0.645526	0.160055	0.472693	0.494433	0.526587	0.679403	0.206298	1.06279	0.192767	0.15636	0.234769	0.99698	0.282968	0.665579	0.277699	1.192	0.533232		0.371415	0.579224
		Kurtosis	1.18252	-1.94632	0.900507		-0.604939		-0.659474	-1.86471	-1.97498	-1.16751	-1.38745	-0.678112	-1.59973	-1.22619	-1.57019	-1.4636	-0.797035	-1.36665	-1.70238	-1.34539	-0.861116	-0.519145	-1.6221	-1.35462	-1.07595	-0.807957	-1.17773	-1.91941	-0.222147	-1.65422	-1.42066	-0.997552	-1.90549	-0.431753	-1.19812	0.242778	-1.74015	-1.43296	-1.81666	-1.544	-1.79085	-1.49441	-1.74805	-1.63517		0.603429	-1.29371
		Skewness	1.65173	0.317058	1.44216		-0.901879		0.691001	0.123414	0.195411	-0.30792	0.477921	0.720992	0.22997	0.656512	-0.291463	-0.251601	0.614211	-0.118028	-0.152499	-0.406366	-0.734349	1.02462	0.0214611	-0.163851	0.621626	-0.44297	-0.249923	-0.0504363	0.830004	0.263134	0.0447675	0.472162	0.221095	0.537757	0.597562	1.2635	0.0271094	0.67386	0.194504	-0.356434	-0.118237	-0.147541	0.368645	-0.100136		1.28067	0.615089
		Shapiro test (W)	0.622914	0.810726	0.722377		0.848049		0.934849	0.891218	0.859278	0.964061	0.88076	0.899659	0.92738	0.865769	0.922618	0.951944	0.878356	0.982449	0.936492	0.960612	0.907082	0.800984	0.94974	0.988752	0.909619	0.93879	0.95692	0.914207	0.881584	0.930204	0.974949	0.958024	0.856747	0.934482	0.896883	0.773617	0.939361	0.819589	0.915361	0.930793	0.917837	0.939842	0.879252	0.934199		0.782374	0.87174
		Shapiro test (p)	0.000294135	0.0372435	0.00402344		0.0910245		0.56121	0.240206	0.1181	0.847774	0.191503	0.286923	0.492544	0.136978	0.451463	0.730808	0.181624	0.973995	0.576927	0.815906	0.33397	0.0293278	0.708612	0.992914	0.351389	0.599212	0.780301	0.384642	0.194999	0.517935	0.93376	0.79108	0.111414	0.557731	0.270785	0.0148442	0.6048	0.046202	0.393363	0.523317	0.41256	0.609527	0.185251	0.555049		0.0184843	0.15674
		Box-Cox Transformation (lambda)	-4.4	-0.4	-1.3		6.7		-0.6	-0.6	-2.5	2	-2	-2.3	0.1	-2.3	1.7	2.5	-0.5	1.3	1.2	3.6	4	-5.8	1	1.5	-4.5	2.7	1.8	1.5	-2.1	-0.4	0.9	-0.4	-1.6	-0.2	-1.1	-2.3	-0.1	-7	-0.1	3.6	2.5	2	-0.9	1		-0.8	-2.8
	HDL_C	Mean	1.26511	1.59253	1.32376	1.06912	1.78097	4.38407	2.55414	1.96131	2.16202	3.43339	2.26346	1.95766	3.86106	2.68238	3.61675	2.2914	3.36101	3.28815	2.73673	3.02653	2.10428	2.56789	2.66243	3.65763	1.86995	3.16335	2.94553	2.93756	2.06842	2.56217	2.67777	4.45262	3.59916	2.16095	3.63495	2.29182	1.09765	2.57658	4.08934	2.1502	2.79812	2.13995	3.76825	2.07499	1.93061	3.13911	2.73968
		90% Winsored mean	1.26511	1.59253	1.32376	1.06912	1.78097	4.38407	2.55414	1.96131	2.16202	3.43339	2.26346	1.95766	3.86106	2.68238	3.61675	2.2914	3.36101	3.28815	2.73673	3.02653	2.10428	2.56789	2.66243	3.65763	1.86995	3.16335	2.94553	2.93756	2.06842	2.56217	2.67777	4.45262	3.59916	2.16095	3.63495	2.29182	1.09765	2.57658	4.08934	2.1502	2.79812	2.13995	3.76825	2.07499	1.93061	3.13911	2.73968
		Median	1.24284	1.65306	1.3774	1.11459	1.83724	4.19697	2.61456	1.94596	2.26941	3.5827	2.24032	2.09918	3.66938	2.80695	3.42278	2.31198	3.30949	3.27294	2.63454	2.98905	2.16336	2.72202	2.68855	3.66971	1.90244	3.16695	2.79414	2.97871	2.01169	2.70213	2.897	4.4121	3.65408	2.13931	3.5358	2.17244	1.10665	2.52585	4.09246	1.99541	3.1292	2.13029	3.83611	2.37439	1.84191	2.8283	2.91029
		SEM	0.10138	0.139279	0.0634148	0.0975278	0.222153	0.496923	0.27551	0.0841646	0.217358	0.184341	0.102247	0.168089	0.410499	0.216166	0.314149	0.121213	0.251747	0.252897	0.227617	0.30279	0.162925	0.203794	0.177384	0.319799	0.091568	0.332772	0.352499	0.215232	0.155449	0.224613	0.255876	0.435781	0.397846	0.187426	0.602522	0.182496	0.0118613	0.237417	0.448759	0.209407	0.295505	0.193176	0.447331	0.218839	0.213535	0.389102	0.24511
		SD	0.286747	0.393941	0.179364	0.27585	0.628344	1.40551	0.77926	0.238053	0.614781	0.521396	0.289197	0.475429	1.16107	0.61141	0.888549	0.342843	0.712048	0.715299	0.643799	0.856419	0.460822	0.576417	0.501718	0.904529	0.258994	0.941222	0.997018	0.608768	0.439676	0.635301	0.723726	1.23258	1.12528	0.530122	1.70419	0.516177	0.0335488	0.671515	1.26928	0.592292	0.835814	0.546384	1.26524	0.61897	0.603969	1.10055	0.693276
		Coefficient of Variation	0.226657	0.247367	0.135496	0.258016	0.352809	0.320595	0.305097	0.121375	0.284355	0.151861	0.127768	0.242856	0.300712	0.227936	0.245676	0.149621	0.211855	0.217538	0.235244	0.282971	0.218993	0.224471	0.188443	0.247299	0.138503	0.297539	0.338486	0.207236	0.212566	0.247954	0.270271	0.27682	0.31265	0.245319	0.468834	0.225225	0.0305644	0.260623	0.310388	0.275458	0.298706	0.255326	0.335764	0.2983	0.312839	0.350592	0.25305
		IQR	0.143931	0.268828	0.223644	0.390625	0.549136	1.06823	0.616925	0.278731	0.626996	0.744419	0.438083	0.858062	0.70529	0.714145	1.03449	0.423727	0.927803	0.558965	0.234896	0.978788	0.805895	0.547903	0.390741	1.28842	0.195577	1.52387	1.34795	0.648733	0.713529	0.733056	0.821345	2.05973	1.27342	0.823723	1.31969	0.8661	0.0512474	0.840121	1.12612	0.81612	1.27943	0.519054	0.645622	0.821199	0.452118	1.7182	0.726344
		Kurtosis	0.0842375	0.099708	-1.42893	-1.44068	-0.70503	-0.621821	-1.16119	-1.33202	-0.886937	-1.61041	-1.66866	-1.89194	0.38479	-1.03085	-0.917495	-1.01621	-1.39633	-0.40231	0.00611863	-1.24813	-1.94947	-1.25143	-0.598156	-1.78054	-0.785622	-1.58514	-1.53191	-0.519396	-1.79799	-1.43343	-1.455	-1.81009	-1.15778	-1.80952	-0.563421	-1.80137	-1.69305	-1.55468	-0.519633	-1.39401	-1.70987	-0.360624	-0.266179	-0.846014	-0.497348	-1.69439	-1.16485
		Skewness	1.0017	-1.138	-0.563237	0.0960843	0.508364	-0.463841	-0.362536	-0.187867	0.381875	-0.488662	0.022062	-0.268157	1.1926	-0.583916	0.619809	-0.503704	0.215695	-0.543217	0.767834	0.135928	-0.132691	-0.647554	-0.0168098	-0.0228105	-0.51758	-0.240651	0.184727	-0.783905	-0.020498	-0.259554	-0.588683	-0.019224	-0.264257	-0.0315377	0.566921	0.154313	-0.432428	0.103821	0.498498	0.489547	-0.441434	0.843463	0.485218	-0.845389	0.792426	0.248942	-0.666276
		Shapiro test (W)	0.823079	0.828201	0.899403	0.95715	0.919124	0.907863	0.931249	0.95248	0.937959	0.860218	0.959019	0.875482	0.82302	0.94797	0.938754	0.949861	0.955122	0.912723	0.859599	0.979005	0.888132	0.887937	0.960393	0.945545	0.94088	0.926747	0.973494	0.909378	0.907915	0.932638	0.869337	0.93319	0.977708	0.93118	0.920802	0.920788	0.846024	0.947918	0.941121	0.932029	0.876993	0.893333	0.89823	0.824897	0.897284	0.929976	0.895148
		Shapiro test (p)	0.0502685	0.0568616	0.285404	0.782559	0.422796	0.339258	0.527515	0.736187	0.591122	0.120678	0.800701	0.17041	0.0501966	0.690754	0.598865	0.70983	0.762563	0.373635	0.118976	0.957815	0.224825	0.223883	0.813839	0.666313	0.61976	0.486951	0.923924	0.349701	0.339613	0.540388	0.148493	0.545552	0.950689	0.526875	0.436402	0.436287	0.0868072	0.690223	0.622143	0.534722	0.176225	0.251261	0.278521	0.0525206	0.273066	0.515854	0.261087
		Box-Cox Transformation (lambda)	-1.4	4.1	6.9	0.7	0.1	1.8	1.7	1.7	0.1	5.4	0.8	4.1	-1.3	3.1	-1	3.6	0.3	2.2	-0.2	0.7	1.6	4.3	1.1	1	3	1.3	0.4	3.5	0.5	2	4.3	0.7	1.6	1.2	0.3	-0.6	10	0.3	0.3	-1	4.3	-1.3	0.4	8.4	-0.6	0	3.7
	HDL_B - HDL_C	Diff mean	-0.236416	-0.745839	-0.530287		-0.766191	-1.54105	-0.433072	-0.812263	-0.561183	-1.59172	-1.19496	-0.299195	-2.07486	-0.986979	-2.03123	-0.647049	-1.55286	-1.20682	-0.950162	-1.07399	-0.539995	-0.685134	-0.913803	-1.63987	-0.288268	-1.33771	-0.974252	-0.882366	-0.419336	-0.715819	-0.797579	-2.29407	-1.47793	-0.735506	-1.33922	-1.03714	-0.150451	-1.22391	-2.12219	-0.838675	-0.812159	-0.894186	-1.74254	-0.176979		-1.12402	-0.865633
		Effect size (Glass's Delta)	-0.824478	-1.89328	-2.95649		-1.21938		-0.555748	-3.4121	-0.912817	-3.0528	-4.13199	-0.629316	-1.78703	-1.61427	-2.286	-1.8873	-2.18084	-1.68716	-1.47587	-1.25405	-1.17181	-1.18861	-1.82135	-1.81296	-1.11303	-1.42124	-0.977166	-1.44943	-0.953738	-1.12674	-1.10205	-1.8612	-1.31339	-1.38743	-0.785838	-2.00927	-4.48453	-1.82261	-1.67197	-1.41598	-0.971699	-1.63655	-1.37724	-0.285925		-1.02133	-1.24861
		F test to compare two variances (F)	3.80005	0.622419	2.56615		0.046511		0.591055	0.449588	0.321782	0.518033	0.355206	0.326385	0.213061	0.33642	0.247075	0.479137	0.505704	0.474942	0.336857	0.103441	0.458948	0.322913	0.609006	0.285557	0.480406	0.103588	0.163294	0.366451	0.236422	0.243066	0.256141	0.157015	0.161594	0.328462	0.205876	0.692194	8.11108	0.0947799	0.272843	0.128558	0.241099	0.172756	0.364588	0.35086		0.505542	0.307165
		F test to compare two variances (p)	0.0991829	0.546773	0.236937		0.000631454		0.504363	0.313488	0.157746	0.405104	0.195465	0.162774	0.0587356	0.173929	0.0851398	0.352682	0.388414	0.347076	0.174421	0.00778064	0.325825	0.158976	0.528675	0.120275	0.35438	0.00781376	0.0289561	0.208732	0.0763736	0.0817895	0.0929404	0.0259854	0.0281342	0.165062	0.0537662	0.639507	0.0130658	0.00597778	0.108094	0.0147512	0.0801681	0.0337693	0.206516	0.19041		0.388196	0.142161
		Student's t-test (t)	-1.06439	-4.20414	-4.42814		-3.37142		-1.24618	-8.01576	-2.24569	-7.00815	-10.0393	-1.54554	-4.58919	-3.94956	-5.78996	-4.38917	-5.02688	-3.92928	-3.61035	-3.37664	-2.74398	-2.92293	-4.06124	-4.52259	-2.58739	-3.82657	-2.56253	-3.50708	-2.426	-2.85839	-2.78116	-4.89405	-3.44676	-3.40472	-2.02408	-4.36876	-4.2022	-4.92691	-4.19165	-3.77	-2.46703	-4.27436	-3.33467	-0.695813		-2.35432	-3.08893
		Student's t-test (p)	0.305166	0.000883399	0.000572957		0.0104281		0.233149	1.33843e-06	0.0413892	6.16796e-06	8.89855e-08	0.144517	0.000421039	0.00145302	4.68471e-05	0.000617556	0.000185066	0.00151209	0.00283956	0.00897306	0.0158309	0.0111262	0.00116729	0.000478083	0.0214982	0.00456717	0.0299879	0.00348584	0.0293677	0.012639	0.0147158	0.000815694	0.00707117	0.00427262	0.0624794	0.00064233	0.00247866	0.00103059	0.00090512	0.00462641	0.0271395	0.00189515	0.00491147	0.497935		0.0336849	0.00800653
		Student's t-test (power)	0.336187	0.94018	0.999778		0.621556		0.179243	0.999993	0.397793	0.999888	1	0.216643	0.913097	0.851001	0.98871	0.938858	0.981543	0.880105	0.783679	0.645735	0.587597	0.599679	0.922699	0.92043	0.544735	0.752871	0.444457	0.769056	0.427342	0.554798	0.536648	0.932812	0.685733	0.732679	0.310477	0.961666	1	0.923035	0.874398	0.749786	0.440453	0.860364	0.726435	0.0832065		0.476979	0.641979
		Wilcoxon signed-rank test (W)	10	4	6		8		19	0	13	0	0	21	1	5	0	5	2	6	4	6	13	10	4	3	12	7	12	6	16	10	13	1	8	7	15	5	4	2	3	2	13	1	6	21		10	11
		Wilcoxon signed-rank test (p)	0.0206682	0.0018648	0.004662		0.0104118		0.194872	0.0001554	0.0498834	0.0001554	0.0001554	0.278632	0.0003108	0.0029526	0.0001554	0.0029526	0.000621601	0.004662	0.0018648	0.004662	0.0498834	0.0206682	0.0018648	0.0010878	0.0379176	0.00699301	0.0379176	0.004662	0.104895	0.0206682	0.0498834	0.0003108	0.0104118	0.00699301	0.0829837	0.0029526	0.0018648	0.000621601	0.0010878	0.000621601	0.0498834	0.0003108	0.004662	0.278632		0.0206682	0.0281274
		fold change	0.813126	0.531665	0.599408		0.569791	0.648488	0.830443	0.585856	0.740435	0.5364	0.472064	0.847167	0.462618	0.632051	0.438383	0.717619	0.537978	0.632978	0.652811	0.64514	0.743382	0.733192	0.656779	0.551657	0.845842	0.577124	0.669243	0.699626	0.797268	0.720621	0.702148	0.484782	0.589369	0.659637	0.631572	0.547462	0.862933	0.524987	0.481042	0.609956	0.709748	0.582146	0.537573	0.914708		0.641929	0.684038
		log2(fold change)	-0.298449	-0.91141	-0.738389		-0.811495	-0.624849	-0.268047	-0.771381	-0.433554	-0.898619	-1.08295	-0.239282	-1.11211	-0.661888	-1.18974	-0.47871	-0.894381	-0.659773	-0.615264	-0.632315	-0.427824	-0.447737	-0.60652	-0.858158	-0.24154	-0.793046	-0.579397	-0.515345	-0.326863	-0.472688	-0.510152	-1.04459	-0.762756	-0.600255	-0.662981	-0.86917	-0.212679	-0.929647	-1.05577	-0.713224	-0.494622	-0.780548	-0.895468	-0.128616		-0.639515	-0.547851
		robust fold change	0.647278	0.432101	0.539809		0.574588	0.677397	0.762891	0.589794	0.657547	0.514509	0.459656	0.778884	0.472584	0.567736	0.466615	0.740717	0.563455	0.642124	0.671288	0.671016	0.761221	0.652839	0.671329	0.557031	0.812569	0.563384	0.693096	0.698721	0.785416	0.677975	0.628033	0.481544	0.563004	0.667882	0.57922	0.518846	0.849398	0.503266	0.44112	0.68123	0.6675	0.58302	0.47626	0.772558		0.675725	0.597926
		log2(robust fold change)	-0.627543	-1.21056	-0.889479		-0.799399	-0.561925	-0.390452	-0.761718	-0.604835	-0.958731	-1.12137	-0.36052	-1.08136	-0.816709	-1.0997	-0.433006	-0.827627	-0.639076	-0.574996	-0.57558	-0.393613	-0.615201	-0.574908	-0.844171	-0.299437	-0.827811	-0.528873	-0.517212	-0.348472	-0.560697	-0.671087	-1.05426	-0.828783	-0.582334	-0.787816	-0.946621	-0.235488	-0.990606	-1.18076	-0.553787	-0.583161	-0.778382	-1.07018	-0.372284		-0.565493	-0.741961
		fold change - bootsrap resampling method	0.813221	0.53917	0.598009		0.582391	0.662247	0.851431	0.587162	0.752232	0.538198	0.473249	0.85169	0.470991	0.635059	0.442462	0.719462	0.543794	0.639928	0.650843	0.652568	0.749838	0.737078	0.655881	0.554298	0.846808	0.585906	0.677559	0.702656	0.805419	0.727227	0.713968	0.491677	0.596563	0.668752	0.652377	0.545325	0.863454	0.529362	0.487924	0.618154	0.714436	0.58906	0.540993	0.925704		0.654815	0.689241
		log2(fold change) - bootstrap resampling method	-0.29828	-0.891187	-0.741761		-0.77994	-0.594558	-0.232038	-0.76817	-0.410751	-0.893791	-1.07933	-0.2316	-1.08623	-0.655036	-1.17638	-0.475011	-0.878868	-0.644019	-0.61962	-0.6158	-0.41535	-0.440111	-0.608494	-0.851267	-0.239893	-0.771258	-0.561581	-0.509109	-0.312188	-0.459522	-0.486069	-1.02422	-0.745253	-0.580456	-0.616222	-0.874811	-0.211809	-0.917675	-1.03527	-0.693961	-0.485124	-0.763513	-0.886319	-0.111378		-0.610841	-0.536919
		95% lower confidence interval	-0.849578	-1.41924	-1.1057		-1.20038	-0.930529	-0.693474	-0.966848	-0.818699	-1.18017	-1.29763	-0.52415	-1.58614	-0.989657	-1.63275	-0.707787	-1.2624	-1.01413	-0.967793	-0.970713	-0.757024	-0.741451	-0.966153	-1.24575	-0.42251	-1.14339	-0.976257	-0.789914	-0.595779	-0.778246	-0.821172	-1.38899	-1.14149	-0.932691	-1.30075	-1.29142	-0.325959	-1.22344	-1.56229	-1.0488	-0.881554	-1.12501	-1.51141	-0.482074		-1.15513	-0.887569
		95% upper confidence interval	0.302098	-0.36495	-0.323358		-0.350907	-0.191592	0.233432	-0.575979	-0.0220682	-0.63516	-0.850453	0.0976168	-0.678092	-0.311367	-0.780627	-0.237419	-0.511294	-0.2704	-0.328935	-0.261869	-0.110409	-0.104511	-0.295152	-0.480615	-0.0403461	-0.395562	-0.119231	-0.21252	-0.0306692	-0.106855	-0.109378	-0.619179	-0.32667	-0.225589	-0.0088423	-0.460598	-0.103964	-0.618914	-0.59058	-0.333301	-0.0228916	-0.460254	-0.342802	0.306507		-0.0413038	-0.153813
	ROC Analysis	AUC	0.84375	0.9375	0.90625		0.875		0.703125	1	0.796875	1	1	0.671875	0.984375	0.921875	1	0.921875	0.96875	0.90625	0.9375	0.90625	0.796875	0.84375	0.9375	0.953125	0.8125	0.890625	0.8125	0.90625	0.75	0.84375	0.796875	0.984375	0.875	0.890625	0.765625	0.921875	0.9375	0.96875	0.953125	0.96875	0.796875	0.984375	0.90625	0.671875		0.84375	0.828125
		AUC (se)	0.102992	0.0662834	0.0808815		0.0928487		0.133842	0	0.115626	0	0	0.138174	0.0331772	0.0739914	0	0.0739914	0.0469325	0.0808815	0.0662834	0.0808815	0.115626	0.102992	0.0662834	0.0574593	0.111717	0.0871295	0.111717	0.0808815	0.125779	0.102992	0.115626	0.0331772	0.0928487	0.0871295	0.122642	0.0739914	0.0662834	0.0469325	0.0574593	0.0469325	0.115626	0.0331772	0.0808815	0.138174		0.102992	0.107514
		AUC(p)	0.0475763	0.00048304	0.00601284		0.0217221		0.223978	0	0.0996116	0	0	0.266987	1.44073e-13	0.0021802	0	0.0021802	2.95901e-07	0.00601284	0.00048304	0.00601284	0.0996116	0.0475763	0.00048304	4.02326e-05	0.0809635	0.0124925	0.0809635	0.00601284	0.160158	0.0475763	0.0996116	1.44073e-13	0.0217221	0.0124925	0.13942	0.0021802	0.00048304	2.95901e-07	4.02326e-05	2.95901e-07	0.0996116	1.44073e-13	0.00601284	0.266987		0.0475763	0.0635098
		Sensitivity	1	0.875	1		0.75		0.625	1	0.625	1	1	0.625	0.875	0.75	1	0.875	1	0.875	0.875	0.875	0.625	0.75	0.875	0.75	0.75	0.875	0.625	0.875	0.75	0.75	0.75	0.875	0.875	0.75	0.75	1	0.75	0.875	0.875	0.875	0.625	0.875	0.75	0.5		0.875	0.75
		Specificity	0.75	1	0.875		1		0.875	1	1	1	1	0.875	1	1	1	1	0.875	1	1	1	1	1	1	1	0.875	1	1	1	0.875	1	1	1	1	0.875	0.875	0.875	1	1	1	1	1	1	1	1		0.875	1
		Positive predictive value	0.8	1	0.888889		1		0.833333	1	1	1	1	0.833333	1	1	1	1	0.888889	1	1	1	1	1	1	1	0.857143	1	1	1	0.857143	1	1	1	1	0.857143	0.857143	0.888889	1	1	1	1	1	1	1	1		0.875	1
		Negative predictive value	1	0.888889	1		0.8		0.7	1	0.727273	1	1	0.7	0.888889	0.8	1	0.888889	1	0.888889	0.888889	0.888889	0.727273	0.8	0.888889	0.8	0.777778	0.888889	0.727273	0.888889	0.777778	0.8	0.8	0.888889	0.888889	0.777778	0.777778	1	0.8	0.888889	0.888889	0.888889	0.727273	0.888889	0.8	0.666667		0.875	0.8
		Precision	0.8	1	0.888889		1		0.833333	1	1	1	1	0.833333	1	1	1	1	0.888889	1	1	1	1	1	1	1	0.857143	1	1	1	0.857143	1	1	1	1	0.857143	0.857143	0.888889	1	1	1	1	1	1	1	1		0.875	1
		Recall	1	0.875	1		0.75		0.625	1	0.625	1	1	0.625	0.875	0.75	1	0.875	1	0.875	0.875	0.875	0.625	0.75	0.875	0.75	0.75	0.875	0.625	0.875	0.75	0.75	0.75	0.875	0.875	0.75	0.75	1	0.75	0.875	0.875	0.875	0.625	0.875	0.75	0.5		0.875	0.75
		Youden Index	0.75	0.875	0.875		0.75		0.5	1	0.625	1	1	0.5	0.875	0.75	1	0.875	0.875	0.875	0.875	0.875	0.625	0.75	0.875	0.75	0.625	0.875	0.625	0.875	0.625	0.75	0.75	0.875	0.875	0.625	0.625	0.875	0.75	0.875	0.875	0.875	0.625	0.875	0.75	0.5		0.75	0.75
		Cutoff	0.959797	1.39412	1.02056		1.51973		2.5489	1.55954	2.24303	2.60619	1.83896	2.09319	3.15498	2.44057	2.56812	2.09324	2.47004	3.09796	2.46242	2.43947	1.98743	2.56814	2.38986	3.13768	1.86492	2.30603	2.73653	2.61835	1.85479	2.37766	2.57696	3.40637	2.91062	1.87601	3.2324	1.61627	1.08398	1.99795	3.26852	1.67917	3.09354	1.66811	3.47536	2.43294		2.30148	2.69069
	HDL_B vs. HDL_D
	GROUPS	ANALYSIS	Cer_02	Cer_05	Cer_07	Cer_09	Cer_10_Cer_11	ChoE_14	ChoE_15	DAPC03	DAPC04	DAPC05	DAPC06	DAPC07	DAPC09	DAPC11	DAPC13	DAPC14	DAPC15	DAPC16	DAPC17	DAPC18	DAPC19	DAPC20	DAPC21	DAPC23	DAPC24	DAPC26	DAPC27	DAPC28	DAPC29	DAPC30	DAPC32	DAPC34	DAPC38	DAPC39_DAPC40	DAPC44	DAPC47	DAPC50	DAPC51	DAPE03	DAPE04	DAPE05	DAPE06	DAPE07	DAPE08	DAPE09	DAPE11	DAPE12
		Class	Sphingolipids	Sphingolipids	Sphingolipids	Sphingolipids	Sphingolipids	Sterols	Sterols	Glycerophospholipids	Glycerophospholipids	Glycerophospholipids	Glycerophospholipids	Glycerophospholipids	Glycerophospholipids	Glycerophospholipids	Glycerophospholipids	Glycerophospholipids	Glycerophospholipids	Glycerophospholipids	Glycerophospholipids	Glycerophospholipids	Glycerophospholipids	Glycerophospholipids	Glycerophospholipids	Glycerophospholipids	Glycerophospholipids	Glycerophospholipids	Glycerophospholipids	Glycerophospholipids	Glycerophospholipids	Glycerophospholipids	Glycerophospholipids	Glycerophospholipids	Glycerophospholipids	Glycerophospholipids	Glycerophospholipids	Glycerophospholipids	Glycerophospholipids	Glycerophospholipids	Glycerophospholipids	Glycerophospholipids	Glycerophospholipids	Glycerophospholipids	Glycerophospholipids	Glycerophospholipids	Glycerophospholipids	Glycerophospholipids	Glycerophospholipids
		Subclass A	Ceramides	Ceramides	Ceramides	Ceramides	Ceramides	Cholesteryl Ester	Cholesteryl Ester	Diacylglycerophosphocholine	Diacylglycerophosphocholine	Diacylglycerophosphocholine	Diacylglycerophosphocholine	Diacylglycerophosphocholine	Diacylglycerophosphocholine	Diacylglycerophosphocholine	Diacylglycerophosphocholine	Diacylglycerophosphocholine	Diacylglycerophosphocholine	Diacylglycerophosphocholine	Diacylglycerophosphocholine	Diacylglycerophosphocholine	Diacylglycerophosphocholine	Diacylglycerophosphocholine	Diacylglycerophosphocholine	Diacylglycerophosphocholine	Diacylglycerophosphocholine	Diacylglycerophosphocholine	Diacylglycerophosphocholine	Diacylglycerophosphocholine	Diacylglycerophosphocholine	Diacylglycerophosphocholine	Diacylglycerophosphocholine	Diacylglycerophosphocholine	Diacylglycerophosphocholine	Diacylglycerophosphocholine	Diacylglycerophosphocholine	Diacylglycerophosphocholine	Diacylglycerophosphocholine	Diacylglycerophosphocholine	Diacylglycerophosphoethanolamine	Diacylglycerophosphocholine	Diacylglycerophosphocholine	Diacylglycerophosphocholine	Diacylglycerophosphoethanolamine	Diacylglycerophosphoethanolamine	Diacylglycerophosphoethanolamine	Diacylglycerophosphocholine	Diacylglycerophosphocholine
		Subclass B	CER[NS]	CER[NS]	CER[NS]	CER[NS]	CER[NS]
		Subclass C	Sphingoid base d18:1	Sphingoid base d18:1	Sphingoid base d18:1	Sphingoid base d18:1	Mixed sphingoid base
		Common name
		Individual notation	Cer(d18:1/16:0)	Cer(d18:1/22:0)	Cer(d18:1/23:0)	Cer(d18:1/24:0)	Cer(d18:1/24:1)+Cer(d18:2/24:0)	ChoE(22:4)	ChoE(22:5)	PC(16:0/16:0)	PC(32:1)	PC(14:0/18:2)	PC(16:0/18:0)	PC(16:0/18:1)	PC(14:0/20:4)	PC(18:0/18:1)	PC(18:2/18:2)	PC(16:0/20:4)	PC(16:0/20:5)	PC(18:3/18:3)	PC(20:0/18:2)	PC(18:0/20:3)	PC(18:0/20:4)	PC(38:5)	PC(38:5)	PC(18:2/20:4)	PC(16:0/22:6)	PC(18:0/22:4)	PC(20:0/20:4)	PC(40:5)	PC(18:0/22:5)	PC(18:0/22:6)	PC(18:1/22:6)	PC(40:8)	PC(16:1/18:2)	PC(34:3)	PC(16:1/20:4)	PC(30:0)	PC(40:0)	PC(40:1)	PE(16:0/18:2)	PC(16:0/17:0)	PC(33:1)	PC(15:0/18:2)	PE(18:1/18:2)	PE(16:0/20:4)	PE(18:2/18:2)	PC(17:0/18:1)	PC(16:0/19:1)
		Individual composition or probable ID									PC(16:0/16:1) + PC(14:1/18:0) + PC(14:0/18:1)													PC(18:1/20:4) + PC(16:0/22:5)	PC(18:0/20:5) + PC(16:0/22:5)									PC(20:4/20:4) + PC(18:2/22:6) + PC(18:0/22:8)				PC(16:0/14:0) + PC(14:0/16:0)	PC (20:0/20:0) + PC(16:0/24:0) + PC(18:0/22:0)	PC(18:1/22:0) + PC(22:0/18:1)			PC(15:0/18:1) + PC(16:0/17:1)
		Link	HMDB04949	HMDB04952	HMDB00950	HMDB04956		HMDB06729	HMDB10375	HMDB00564		HMDB07874	HMDB07970	HMDB07972	HMDB07883	HMDB08038	HMDB08138	HMDB07982	HMDB07984	HMDB08206	HMDB08270	HMDB08046	HMDB08048			HMDB08147	HMDB07991	HMDB08054	HMDB08279		HMDB08056	HMDB08057	HMDB08123		HMDB08006						HMDB08928			HMDB07940	HMDB09060	HMDB08937	HMDB09093
		Simplified name	Cer	Cer	Cer	Cer	Cer	ChoE	ChoE	PC_DAPC	PC_DAPC	PC_DAPC	PC_DAPC	PC_DAPC	PC_DAPC	PC_DAPC	PC_DAPC	PC_DAPC	PC_DAPC	PC_DAPC	PC_DAPC	PC_DAPC	PC_DAPC	PC_DAPC	PC_DAPC	PC_DAPC	PC_DAPC	PC_DAPC	PC_DAPC	PC_DAPC	PC_DAPC	PC_DAPC	PC_DAPC	PC_DAPC	PC_DAPC	PC_DAPC	PC_DAPC	PC_DAPC	PC_DAPC	PC_DAPC	PE_DAPE	PC_DAPC	PC_DAPC	PC_DAPC	PE_DAPE	PE_DAPE	PE_DAPE	PC_DAPC	PC_DAPC
		Simple name	Cer	Cer	Cer	Cer	Cer	ChoE	ChoE	PC	PC	PC	PC	PC	PC	PC	PC	PC	PC	PC	PC	PC	PC	PC	PC	PC	PC	PC	PC	PC	PC	PC	PC	PC	PC	PC	PC	PC	PC	PC	PE	PC	PC	PC	PE	PE	PE	PC	PC
	HDL_B	Mean	1.0287	0.846695	0.793472		1.01478	2.84301	2.12107	1.14904	1.60083	1.84167	1.0685	1.65846	1.78619	1.6954	1.58552	1.64436	1.80815	2.08133	1.78656	1.95253	1.56428	1.88276	1.74863	2.01775	1.58168	1.82565	1.97127	2.05519	1.64909	1.84636	1.88019	2.15855	2.12124	1.42544	2.29573	1.25469	0.947194	1.35267	1.96714	1.31153	1.98596	1.24576	2.02571	1.89801		2.01508	1.87404
		90% Winsored mean	1.0287	0.846695	0.793472		1.01478		2.12107	1.14904	1.60083	1.84167	1.0685	1.65846	1.78619	1.6954	1.58552	1.64436	1.80815	2.08133	1.78656	1.95253	1.56428	1.88276	1.74863	2.01775	1.58168	1.82565	1.97127	2.05519	1.64909	1.84636	1.88019	2.15855	2.12124	1.42544	2.29573	1.25469	0.947194	1.35267	1.96714	1.31153	1.98596	1.24576	2.02571	1.89801		2.01508	1.87404
		Median	0.804466	0.714289	0.743531		1.05566	2.84301	1.99463	1.14771	1.49224	1.84333	1.02978	1.63502	1.73409	1.5936	1.59712	1.71252	1.86475	2.10163	1.76854	2.0057	1.64679	1.77704	1.8049	2.04414	1.54586	1.78421	1.9366	2.08129	1.58001	1.83198	1.81941	2.12462	2.05726	1.42881	2.048	1.12716	0.939984	1.27118	1.80527	1.35934	2.08874	1.242	1.82699	1.83435		1.91115	1.74014
		SEM	0.197628	0.109882	0.101585		0.0479104		0.211812	0.0564335	0.123298	0.132679	0.0609382	0.0960296	0.18948	0.12538	0.156153	0.0839036	0.179024	0.174286	0.132108	0.0973842	0.110375	0.115807	0.138428	0.170893	0.063467	0.107103	0.142444	0.130291	0.0755844	0.110738	0.1295	0.172679	0.159929	0.107417	0.273385	0.151833	0.0337809	0.0730919	0.234406	0.0750827	0.145098	0.0802914	0.270104	0.129626		0.276658	0.135846
		SD	0.558976	0.310794	0.287327		0.135511		0.599096	0.159618	0.34874	0.375272	0.172359	0.271613	0.535932	0.354629	0.441668	0.237315	0.506358	0.492956	0.373657	0.275444	0.312187	0.327551	0.391535	0.483358	0.179512	0.302934	0.402892	0.368519	0.213785	0.313215	0.36628	0.488409	0.452348	0.303821	0.773251	0.42945	0.0955469	0.206735	0.663001	0.212366	0.4104	0.227098	0.763968	0.366637		0.782506	0.38423
		Coefficient of Variation	0.543382	0.367067	0.362113		0.133537		0.28245	0.138914	0.217849	0.203768	0.16131	0.163774	0.300041	0.209171	0.278563	0.144321	0.280042	0.236847	0.209149	0.14107	0.199572	0.173974	0.223909	0.239552	0.113494	0.165932	0.204381	0.179311	0.129638	0.169639	0.19481	0.226268	0.213247	0.213142	0.336821	0.342277	0.100874	0.152835	0.337038	0.161922	0.206651	0.182297	0.377136	0.193169		0.388324	0.205028
		IQR	0.236472	0.564453	0.0857764		0.162022	0	0.544022	0.253655	0.631467	0.376925	0.174768	0.329863	0.719935	0.466456	0.649485	0.332666	0.6238	0.532164	0.584781	0.350909	0.251032	0.194393	0.624355	0.569227	0.192978	0.309879	0.476576	0.645526	0.160055	0.472693	0.494433	0.526587	0.679403	0.206298	1.06279	0.192767	0.15636	0.234769	0.99698	0.282968	0.665579	0.277699	1.192	0.533232		0.371415	0.579224
		Kurtosis	1.18252	-1.94632	0.900507		-0.604939		-0.659474	-1.86471	-1.97498	-1.16751	-1.38745	-0.678112	-1.59973	-1.22619	-1.57019	-1.4636	-0.797035	-1.36665	-1.70238	-1.34539	-0.861116	-0.519145	-1.6221	-1.35462	-1.07595	-0.807957	-1.17773	-1.91941	-0.222147	-1.65422	-1.42066	-0.997552	-1.90549	-0.431753	-1.19812	0.242778	-1.74015	-1.43296	-1.81666	-1.544	-1.79085	-1.49441	-1.74805	-1.63517		0.603429	-1.29371
		Skewness	1.65173	0.317058	1.44216		-0.901879		0.691001	0.123414	0.195411	-0.30792	0.477921	0.720992	0.22997	0.656512	-0.291463	-0.251601	0.614211	-0.118028	-0.152499	-0.406366	-0.734349	1.02462	0.0214611	-0.163851	0.621626	-0.44297	-0.249923	-0.0504363	0.830004	0.263134	0.0447675	0.472162	0.221095	0.537757	0.597562	1.2635	0.0271094	0.67386	0.194504	-0.356434	-0.118237	-0.147541	0.368645	-0.100136		1.28067	0.615089
		Shapiro test (W)	0.622914	0.810726	0.722377		0.848049		0.934849	0.891218	0.859278	0.964061	0.88076	0.899659	0.92738	0.865769	0.922618	0.951944	0.878356	0.982449	0.936492	0.960612	0.907082	0.800984	0.94974	0.988752	0.909619	0.93879	0.95692	0.914207	0.881584	0.930204	0.974949	0.958024	0.856747	0.934482	0.896883	0.773617	0.939361	0.819589	0.915361	0.930793	0.917837	0.939842	0.879252	0.934199		0.782374	0.87174
		Shapiro test (p)	0.000294135	0.0372435	0.00402344		0.0910245		0.56121	0.240206	0.1181	0.847774	0.191503	0.286923	0.492544	0.136978	0.451463	0.730808	0.181624	0.973995	0.576927	0.815906	0.33397	0.0293278	0.708612	0.992914	0.351389	0.599212	0.780301	0.384642	0.194999	0.517935	0.93376	0.79108	0.111414	0.557731	0.270785	0.0148442	0.6048	0.046202	0.393363	0.523317	0.41256	0.609527	0.185251	0.555049		0.0184843	0.15674
		Box-Cox Transformation (lambda)	-4.4	-0.4	-1.3		6.7		-0.6	-0.6	-2.5	2	-2	-2.3	0.1	-2.3	1.7	2.5	-0.5	1.3	1.2	3.6	4	-5.8	1	1.5	-4.5	2.7	1.8	1.5	-2.1	-0.4	0.9	-0.4	-1.6	-0.2	-1.1	-2.3	-0.1	-7	-0.1	3.6	2.5	2	-0.9	1		-0.8	-2.8
	HDL_D	Mean	0.982942	1.27526	1.03727	0.866995	1.36785	3.92503	2.44422	1.73862	1.93484	2.91911	1.8697	1.78084	3.09175	2.28107	2.78066	2.18516	2.84153	3.02226	2.39796	2.77743	2.20726	2.42258	2.42397	3.19639	1.85643	2.86818	2.78494	2.67838	2.0256	2.47098	2.57737	4.07554	3.12176	1.91826	3.65395		1.08308	2.15683	2.49253	1.91113	2.34954	1.67254	2.20011	1.62234	1.12769	2.70202	2.40761
		90% Winsored mean	0.982942	1.27526	1.03727	0.866995	1.36785	3.92503	2.44422	1.73862	1.93484	2.91911	1.8697	1.78084	3.09175	2.28107	2.78066	2.18516	2.84153	3.02226	2.39796	2.77743	2.20726	2.42258	2.42397	3.19639	1.85643	2.86818	2.78494	2.67838	2.0256	2.47098	2.57737	4.07554	3.12176	1.91826	3.65395		1.08308	2.15683	2.49253	1.91113	2.34954	1.67254	2.20011	1.62234	1.12769	2.70202	2.40761
		Median	0.964849	1.26449	1.09166	0.779987	1.37251	3.64958	2.64643	1.64779	1.8849	2.86544	1.67104	1.82501	3.02091	2.2396	2.692	2.08093	2.76418	3.20675	2.43092	2.87499	2.15407	2.37677	2.38115	3.26407	1.85408	2.85272	2.91697	2.68604	2.01181	2.5216	2.44165	3.90275	2.80661	1.97373	3.68605		1.09676	2.17583	2.16167	1.90344	2.34508	1.66409	2.12473	1.62653	1.24179	2.08209	2.34852
		SEM	0.0783752	0.221545	0.0786396	0.100866	0.0787521	0.397709	0.254144	0.104267	0.207963	0.150835	0.18812	0.15704	0.241582	0.170418	0.314659	0.122136	0.279857	0.185229	0.184672	0.205606	0.193891	0.131573	0.171791	0.273629	0.112622	0.310382	0.325276	0.160563	0.107759	0.185208	0.248608	0.415359	0.403783	0.162143	0.50786		0.0391986	0.163461	0.311946	0.183593	0.237435	0.119546	0.164481	0.133332	0.163747	0.430415	0.157207
		SD	0.221679	0.626623	0.222426	0.285291	0.222744	1.12489	0.718828	0.294911	0.588208	0.426625	0.532084	0.444177	0.683297	0.482016	0.889989	0.345453	0.791556	0.523908	0.52233	0.581541	0.548407	0.372146	0.485898	0.773939	0.318543	0.877893	0.920018	0.454141	0.304788	0.523848	0.703169	1.17481	1.14207	0.45861	1.43644		0.11087	0.462338	0.882318	0.519279	0.671569	0.338126	0.465223	0.37712	0.463146	1.2174	0.444648
		Coefficient of Variation	0.225525	0.491368	0.214435	0.329057	0.162843	0.286594	0.294092	0.169624	0.304008	0.146149	0.284582	0.24942	0.221007	0.211311	0.320064	0.15809	0.278566	0.17335	0.217823	0.209381	0.248456	0.153616	0.200456	0.242129	0.171588	0.30608	0.330354	0.169558	0.150468	0.212	0.272824	0.288259	0.365842	0.239076	0.393121		0.102366	0.21436	0.353985	0.271714	0.28583	0.202163	0.211454	0.232455	0.410702	0.450551	0.184684
		IQR	0.270129	0.74708	0.241835	0.523423	0.310155	1.5988	0.568695	0.350281	1.01489	0.573981	0.59027	0.471239	1.09044	0.336903	0.509399	0.486986	1.06283	0.648525	0.758595	0.721394	0.494654	0.507085	0.597126	1.29047	0.24571	1.09561	1.21586	0.711448	0.445743	0.71565	1.16773	1.39603	1.46237	0.470332	1.10297		0.129643	0.502008	0.98091	0.796019	0.699613	0.488373	0.367917	0.429586	0.531601	1.30197	0.335584
		Kurtosis	-1.4077	-0.915139	-1.36788	-1.90791	-1.72735	-1.53297	-0.648215	-1.07364	-1.8902	-1.59071	-0.940161	-1.32665	-1.7821	-0.269588	0.177662	-1.63315	-1.39429	-0.845038	-1.51936	-1.37011	-1.38547	-1.6825	-1.41578	-1.84798	-0.662837	-1.63511	-1.18113	-1.76211	-1.6389	-1.10488	-1.92095	-1.46493	-1.26272	-1.03918	-0.762049		-1.36141	-1.31646	-0.366288	-1.57698	-1.19291	-1.75284	-0.416499	-1.43408	-1.36646	-0.513744	0.174416
		Skewness	0.175803	0.580722	-0.246125	0.214095	0.0189045	0.182231	-0.900827	0.497891	0.00640623	0.157328	0.75592	-0.343301	0.186464	0.742552	1.03115	0.455741	-0.0742907	-0.804236	-0.319357	0.00291372	0.125543	0.272498	0.00414185	-0.100871	-0.597206	0.179984	-0.371432	-0.0371677	-0.0873524	-0.56958	0.196277	0.14404	0.414363	-0.467243	0.314661		0.0648765	-0.16904	1.02812	0.297308	0.26188	0.0845669	0.858446	-0.0802911	-0.04113	1.0131	1.12469
		Shapiro test (W)	0.987918	0.935228	0.965851	0.872245	0.954371	0.95903	0.868603	0.943946	0.910654	0.970334	0.892362	0.96283	0.927785	0.916439	0.852589	0.87184	0.977212	0.874192	0.912063	0.960549	0.949526	0.928092	0.974931	0.925687	0.934638	0.929023	0.966755	0.952781	0.968708	0.905893	0.880749	0.97836	0.949401	0.956286	0.963325		0.979796	0.980912	0.815266	0.913368	0.979077	0.946844	0.895951	0.977367	0.92878	0.790642	0.844995
		Shapiro test (p)	0.99119	0.564818	0.863608	0.158524	0.755095	0.800811	0.146055	0.650273	0.358694	0.900618	0.246131	0.836584	0.496134	0.401638	0.101187	0.157093	0.947819	0.165582	0.368817	0.815313	0.706453	0.498877	0.933644	0.477683	0.559211	0.507223	0.871397	0.739208	0.887684	0.326047	0.191459	0.954337	0.70519	0.774071	0.84111		0.961885	0.967275	0.0416006	0.37839	0.958192	0.679398	0.265539	0.948723	0.505037	0.0227098	0.0847349
		Box-Cox Transformation (lambda)	0.3	0.1	1.9	-0.9	0.6	0.4	3.9	-1	0.4	-0.1	-1.9	2.2	-0.5	-0.8	-0.6	-4.3	1.1	6.1	2.3	1	0.5	-1.3	0.9	1.7	3.1	0.3	1.8	1.3	1.3	2.8	-0.3	0.6	0.1	2.3	0.7		0.3	1.5	-2.2	0.4	0.4	0.4	-1.8	1.4	1.2	-4.4	-3
	HDL_B - HDL_D	Diff mean	0.0457543	-0.428568	-0.243794		-0.353064	-1.08201	-0.323155	-0.589574	-0.334009	-1.07744	-0.801206	-0.122374	-1.30555	-0.585676	-1.19514	-0.540809	-1.03338	-0.940934	-0.611395	-0.824896	-0.642972	-0.539822	-0.675335	-1.17864	-0.274754	-1.04253	-0.813669	-0.623189	-0.376514	-0.624624	-0.697175	-1.917	-1.00052	-0.492817	-1.35821		-0.135887	-0.804162	-0.525388	-0.599596	-0.363582	-0.426783	-0.1744	0.275672		-0.686932	-0.533567
		Effect size (Glass's Delta)	0.206399	-0.683933	-1.09607		-1.58506		-0.449558	-1.99916	-0.567842	-2.5255	-1.50579	-0.275506	-1.91067	-1.21505	-1.34287	-1.5655	-1.30551	-1.79599	-1.17051	-1.41847	-1.17244	-1.45056	-1.38987	-1.52291	-0.862535	-1.18754	-0.884405	-1.37224	-1.23533	-1.19238	-0.991476	-1.63175	-0.87606	-1.07459	-0.945538		-1.22563	-1.73934	-0.595464	-1.15467	-0.541392	-1.2622	-0.374874	0.730991		-0.564263	-1.19998
		F test to compare two variances (F)	6.35827	0.245999	1.66871		0.370115		0.694614	0.292942	0.351513	0.773749	0.104932	0.373928	0.615177	0.541283	0.246276	0.471924	0.409215	0.885332	0.511749	0.22434	0.324059	0.774697	0.649308	0.390054	0.317579	0.119073	0.191771	0.658474	0.491991	0.357498	0.271336	0.172835	0.156877	0.438885	0.289777		0.74268	0.199944	0.564648	0.167251	0.373451	0.451097	2.69668	0.945176		0.413153	0.74671
		F test to compare two variances (p)	0.0261052	0.0842344	0.515496		0.21311		0.64267	0.127592	0.191167	0.743644	0.00812089	0.217696	0.53701	0.436683	0.0844669	0.343052	0.261355	0.876478	0.396591	0.0669727	0.160227	0.744822	0.582824	0.237387	0.153203	0.0118042	0.0446589	0.595031	0.369924	0.198147	0.106687	0.0338114	0.0259221	0.299482	0.124434		0.704606	0.0498311	0.468477	0.0309196	0.217122	0.31547	0.213965	0.942621		0.26635	0.709716
		Student's t-test (t)	0.215212	-1.733	-1.89772		-3.83012		-0.976777	-4.97282	-1.38154	-5.36347	-4.05173	-0.664806	-4.25227	-2.76821	-3.40229	-3.6497	-3.11054	-3.69961	-2.69266	-3.62587	-2.88191	-3.07978	-3.06104	-3.65346	-2.12537	-3.17515	-2.29139	-3.01384	-2.86052	-2.8946	-2.48712	-4.26167	-2.30375	-2.53381	-2.35487		-2.62601	-4.49106	-1.34646	-3.02288	-1.30662	-2.96363	-0.551473	1.48244		-1.34255	-2.56807
		Student's t-test (p)	0.834324	0.105054	0.0785489		0.0018382		0.345257	0.000204582	0.188765	9.99904e-05	0.00327692	0.516977	0.000804598	0.0150951	0.00429329	0.00262644	0.00767005	0.00237918	0.0175063	0.00275347	0.0120656	0.00815326	0.0084624	0.00260693	0.0518381	0.0118599	0.0459662	0.009293	0.0125861	0.0117669	0.026108	0.00193134	0.0462799	0.0238542	0.0336496		0.0199409	0.00125326	0.199551	0.0139312	0.212399	0.0102651	0.590003	0.160381		0.200781	0.0223206
		Student's t-test (power)	0.0671692	0.247313	0.532241		0.838111		0.133649	0.960087	0.185072	0.996748	0.799561	0.0807964	0.943902	0.618501	0.704851	0.829083	0.680533	0.915686	0.586663	0.751244	0.58805	0.769694	0.734166	0.808326	0.362296	0.598914	0.377609	0.723344	0.632744	0.602377	0.454964	0.858379	0.371741	0.516377	0.421382		0.625954	0.898305	0.198859	0.575185	0.172491	0.651336	0.107661	0.275579		0.183334	0.607802
		Wilcoxon signed-rank test (W)	25	18	13		4		21	2	23	1	0	23	3	9	4	3	8	7	13	8	9	8	7	6	13	7	13	10	11	11	13	2	14	11	14		11	2	20	10	21	9	23	45		21	12
		Wilcoxon signed-rank test (p)	0.505361	0.160528	0.0498834		0.0018648		0.278632	0.000621601	0.382284	0.0003108	0.0001554	0.382284	0.0010878	0.014763	0.0018648	0.0010878	0.0104118	0.00699301	0.0498834	0.0104118	0.014763	0.0104118	0.00699301	0.004662	0.0498834	0.00699301	0.0498834	0.0206682	0.0281274	0.0281274	0.0498834	0.000621601	0.0649573	0.0281274	0.0649573		0.0281274	0.000621601	0.234499	0.0206682	0.278632	0.014763	0.382284	0.194872		0.278632	0.0379176
		fold change	1.04655	0.663938	0.764965		0.741884	0.72433	0.867788	0.660895	0.827371	0.630901	0.571479	0.931283	0.577729	0.743246	0.570196	0.752509	0.636329	0.688666	0.745035	0.703	0.708701	0.777171	0.721392	0.631259	0.851999	0.636518	0.707833	0.767326	0.814123	0.747216	0.729501	0.529634	0.6795	0.743092	0.628289		0.874537	0.627156	0.789215	0.68626	0.845254	0.74483	0.920731	1.16992		0.745771	0.778383
		log2(fold change)	0.0656389	-0.590881	-0.386535		-0.430735	-0.465282	-0.204585	-0.597507	-0.273393	-0.664515	-0.807227	-0.102708	-0.791535	-0.428089	-0.81047	-0.41022	-0.652155	-0.538125	-0.42462	-0.508403	-0.496751	-0.363697	-0.471144	-0.663695	-0.231076	-0.651727	-0.498519	-0.382089	-0.296682	-0.420403	-0.455017	-0.916931	-0.557454	-0.428388	-0.6705		-0.193409	-0.673104	-0.34151	-0.543172	-0.242543	-0.425017	-0.119148	0.226413		-0.423196	-0.361448
		robust fold change	0.833774	0.564881	0.6811		0.769143	0.778997	0.753703	0.696516	0.791685	0.643298	0.616248	0.895897	0.57403	0.711558	0.593283	0.82296	0.674612	0.655378	0.727517	0.697637	0.764502	0.747671	0.757995	0.626254	0.833763	0.625441	0.663909	0.774852	0.785368	0.726514	0.745156	0.54439	0.733006	0.723913	0.55561		0.857058	0.584225	0.835124	0.714146	0.890692	0.746356	0.859869	1.12777		0.917899	0.740951
		log2(robust fold change)	-0.262272	-0.82398	-0.554062		-0.378677	-0.36031	-0.407931	-0.521772	-0.337001	-0.636442	-0.698418	-0.158596	-0.800802	-0.490946	-0.753209	-0.281107	-0.567869	-0.609601	-0.458948	-0.519452	-0.387408	-0.419525	-0.39974	-0.675179	-0.262291	-0.677055	-0.590943	-0.368007	-0.34856	-0.460937	-0.424385	-0.877286	-0.448104	-0.466112	-0.847856		-0.222535	-0.775404	-0.259939	-0.485709	-0.167002	-0.422065	-0.217811	0.173473		-0.123592	-0.43255
		fold change - bootsrap resampling method	1.04603	0.689319	0.771218		0.746083	0.731446	0.876969	0.661917	0.837569	0.630243	0.57972	0.939999	0.583569	0.749413	0.579895	0.758291	0.645682	0.690433	0.747582	0.711574	0.714321	0.782272	0.727813	0.637008	0.859766	0.642542	0.716448	0.769361	0.815467	0.752645	0.736802	0.535375	0.691927	0.747328	0.640277		0.876363	0.629733	0.802452	0.69497	0.850388	0.747155	0.92792	1.17801		0.765714	0.782855
		log2(fold change) - bootstrap resampling method	0.0649292	-0.536755	-0.374789		-0.422592	-0.451176	-0.189403	-0.595278	-0.25572	-0.66602	-0.786573	-0.0892691	-0.777026	-0.416167	-0.786137	-0.399177	-0.631105	-0.534427	-0.419696	-0.490915	-0.485356	-0.354257	-0.458361	-0.650616	-0.217985	-0.638137	-0.481066	-0.378267	-0.294302	-0.409958	-0.440651	-0.901378	-0.531309	-0.420186	-0.643232		-0.190399	-0.667188	-0.317512	-0.524976	-0.233807	-0.420521	-0.107928	0.236353		-0.385122	-0.353183
		95% lower confidence interval	-0.467401	-1.20638	-0.792657		-0.667623	-0.750754	-0.618614	-0.831184	-0.666932	-0.952599	-1.13343	-0.399399	-1.20354	-0.735683	-1.326	-0.625912	-1.0582	-0.84846	-0.739999	-0.777331	-0.84131	-0.596724	-0.786987	-1.04381	-0.436276	-0.998743	-0.893265	-0.652524	-0.512256	-0.714631	-0.818474	-1.30273	-0.963039	-0.765454	-1.22541		-0.339412	-0.948998	-0.887056	-0.871948	-0.640779	-0.725717	-0.571542	-0.129835		-1.03656	-0.661804
		95% upper confidence interval	0.652266	0.133205	0.113059		-0.202876	-0.138268	0.2888	-0.386457	0.146895	-0.400614	-0.456965	0.256584	-0.394117	-0.115275	-0.374641	-0.175987	-0.251806	-0.233018	-0.0997083	-0.215407	-0.14604	-0.0952225	-0.12739	-0.270956	0.00453442	-0.239947	-0.0480415	-0.132713	-0.0702051	-0.127567	-0.103846	-0.517482	-0.0880146	-0.0727559	-0.0734756		-0.0379389	-0.374812	0.155955	-0.195105	0.103055	-0.130298	0.309405	0.561178		0.18962	-0.0805005
	ROC Analysis	AUC	0.609375	0.71875	0.796875		0.9375		0.671875	0.96875	0.640625	0.984375	1	0.640625	0.953125	0.859375	0.9375	0.953125	0.875	0.890625	0.796875	0.875	0.859375	0.875	0.890625	0.90625	0.796875	0.890625	0.796875	0.84375	0.828125	0.828125	0.796875	0.96875	0.78125	0.828125	0.78125		0.828125	0.96875	0.6875	0.84375	0.671875	0.859375	0.640625	0.703125		0.671875	0.8125
		AUC (se)	0.144536	0.13137	0.115626		0.0662834		0.138174	0.0469325	0.141728	0.0331772	0	0.141728	0.0574593	0.0981173	0.0662834	0.0574593	0.0928487	0.0871295	0.115626	0.0928487	0.0981173	0.0928487	0.0871295	0.0808815	0.115626	0.0871295	0.115626	0.102992	0.107514	0.107514	0.115626	0.0469325	0.119262	0.107514	0.119262		0.107514	0.0469325	0.136108	0.102992	0.138174	0.0981173	0.141728	0.133842		0.138174	0.111717
		AUC(p)	0.352579	0.202542	0.0996116		0.00048304		0.266987	2.95901e-07	0.309909	1.44073e-13	0	0.309909	4.02326e-05	0.0335239	0.00048304	4.02326e-05	0.0217221	0.0124925	0.0996116	0.0217221	0.0335239	0.0217221	0.0124925	0.00601284	0.0996116	0.0124925	0.0996116	0.0475763	0.0635098	0.0635098	0.0996116	2.95901e-07	0.119175	0.0635098	0.119175		0.0635098	2.95901e-07	0.245477	0.0475763	0.266987	0.0335239	0.309909	0.223978		0.266987	0.0809635
		Sensitivity	0.75	0.5	0.875		0.875		0.625	0.875	0.375	0.875	1	0.625	1	0.75	0.875	1	0.875	0.75	0.5	0.75	0.75	1	0.875	0.625	0.75	0.75	0.625	0.625	0.75	0.625	0.5	0.875	0.875	0.875	0.75		0.5	0.875	1	0.625	0.375	0.75	1	0.375		0.5	1
		Specificity	0.625	1	0.875		1		0.875	1	1	1	1	0.875	0.875	0.875	1	0.875	0.875	1	1	1	1	0.75	0.875	1	0.875	1	1	1	0.875	1	1	1	0.75	0.875	0.875		1	1	0.5	1	1	0.875	0.5	1		0.875	0.625
		Positive predictive value	0.666667	1	0.875		1		0.833333	1	1	1	1	0.833333	0.888889	0.857143	1	0.888889	0.875	1	1	1	1	0.8	0.875	1	0.857143	1	1	1	0.857143	1	1	1	0.777778	0.875	0.857143		1	1	0.666667	1	1	0.857143	0.666667	1		0.8	0.727273
		Negative predictive value	0.714286	0.666667	0.875		0.888889		0.7	0.888889	0.615385	0.888889	1	0.7	1	0.777778	0.888889	1	0.875	0.8	0.666667	0.8	0.8	1	0.875	0.727273	0.777778	0.8	0.727273	0.727273	0.777778	0.727273	0.666667	0.888889	0.857143	0.875	0.777778		0.666667	0.888889	1	0.727273	0.615385	0.777778	1	0.615385		0.636364	1
		Precision	0.666667	1	0.875		1		0.833333	1	1	1	1	0.833333	0.888889	0.857143	1	0.888889	0.875	1	1	1	1	0.8	0.875	1	0.857143	1	1	1	0.857143	1	1	1	0.777778	0.875	0.857143		1	1	0.666667	1	1	0.857143	0.666667	1		0.8	0.727273
		Recall	0.75	0.5	0.875		0.875		0.625	0.875	0.375	0.875	1	0.625	1	0.75	0.875	1	0.875	0.75	0.5	0.75	0.75	1	0.875	0.625	0.75	0.75	0.625	0.625	0.75	0.625	0.5	0.875	0.875	0.875	0.75		0.5	0.875	1	0.625	0.375	0.75	1	0.375		0.5	1
		Youden Index	0.375	0.5	0.75		0.875		0.5	0.875	0.375	0.875	1	0.5	0.875	0.625	0.875	0.875	0.75	0.75	0.5	0.75	0.75	0.75	0.75	0.625	0.625	0.75	0.625	0.625	0.625	0.625	0.5	0.875	0.625	0.75	0.625		0.5	0.875	0.5	0.625	0.375	0.625	0.5	0.375		0.375	0.625
		Cutoff	0.870229	1.36185	0.817983		1.15939		2.53358	1.55923	2.47223	2.54959	1.33518	1.79922	2.25684	2.08889	2.22714	1.81946	2.1764	2.79983	2.69304	2.48077	2.05068	1.99121	2.03676	3.08181	1.83216	2.36255	2.76366	2.57782	1.861	2.39171	2.75127	3.09547	2.34934	1.56029	3.02781		1.13059	1.76193	1.79334	1.84586	2.58191	1.4524	1.7004	2.24168		2.16969	1.9304
	HDL_D vs. HDL_C
	GROUPS	ANALYSIS	Cer_02	Cer_05	Cer_07	Cer_09	Cer_10_Cer_11	ChoE_14	ChoE_15	DAPC03	DAPC04	DAPC05	DAPC06	DAPC07	DAPC09	DAPC11	DAPC13	DAPC14	DAPC15	DAPC16	DAPC17	DAPC18	DAPC19	DAPC20	DAPC21	DAPC23	DAPC24	DAPC26	DAPC27	DAPC28	DAPC29	DAPC30	DAPC32	DAPC34	DAPC38	DAPC39_DAPC40	DAPC44	DAPC47	DAPC50	DAPC51	DAPE03	DAPE04	DAPE05	DAPE06	DAPE07	DAPE08	DAPE09	DAPE11	DAPE12
		Class	Sphingolipids	Sphingolipids	Sphingolipids	Sphingolipids	Sphingolipids	Sterols	Sterols	Glycerophospholipids	Glycerophospholipids	Glycerophospholipids	Glycerophospholipids	Glycerophospholipids	Glycerophospholipids	Glycerophospholipids	Glycerophospholipids	Glycerophospholipids	Glycerophospholipids	Glycerophospholipids	Glycerophospholipids	Glycerophospholipids	Glycerophospholipids	Glycerophospholipids	Glycerophospholipids	Glycerophospholipids	Glycerophospholipids	Glycerophospholipids	Glycerophospholipids	Glycerophospholipids	Glycerophospholipids	Glycerophospholipids	Glycerophospholipids	Glycerophospholipids	Glycerophospholipids	Glycerophospholipids	Glycerophospholipids	Glycerophospholipids	Glycerophospholipids	Glycerophospholipids	Glycerophospholipids	Glycerophospholipids	Glycerophospholipids	Glycerophospholipids	Glycerophospholipids	Glycerophospholipids	Glycerophospholipids	Glycerophospholipids	Glycerophospholipids
		Subclass A	Ceramides	Ceramides	Ceramides	Ceramides	Ceramides	Cholesteryl Ester	Cholesteryl Ester	Diacylglycerophosphocholine	Diacylglycerophosphocholine	Diacylglycerophosphocholine	Diacylglycerophosphocholine	Diacylglycerophosphocholine	Diacylglycerophosphocholine	Diacylglycerophosphocholine	Diacylglycerophosphocholine	Diacylglycerophosphocholine	Diacylglycerophosphocholine	Diacylglycerophosphocholine	Diacylglycerophosphocholine	Diacylglycerophosphocholine	Diacylglycerophosphocholine	Diacylglycerophosphocholine	Diacylglycerophosphocholine	Diacylglycerophosphocholine	Diacylglycerophosphocholine	Diacylglycerophosphocholine	Diacylglycerophosphocholine	Diacylglycerophosphocholine	Diacylglycerophosphocholine	Diacylglycerophosphocholine	Diacylglycerophosphocholine	Diacylglycerophosphocholine	Diacylglycerophosphocholine	Diacylglycerophosphocholine	Diacylglycerophosphocholine	Diacylglycerophosphocholine	Diacylglycerophosphocholine	Diacylglycerophosphocholine	Diacylglycerophosphoethanolamine	Diacylglycerophosphocholine	Diacylglycerophosphocholine	Diacylglycerophosphocholine	Diacylglycerophosphoethanolamine	Diacylglycerophosphoethanolamine	Diacylglycerophosphoethanolamine	Diacylglycerophosphocholine	Diacylglycerophosphocholine
		Subclass B	CER[NS]	CER[NS]	CER[NS]	CER[NS]	CER[NS]
		Subclass C	Sphingoid base d18:1	Sphingoid base d18:1	Sphingoid base d18:1	Sphingoid base d18:1	Mixed sphingoid base
		Common name
		Individual notation	Cer(d18:1/16:0)	Cer(d18:1/22:0)	Cer(d18:1/23:0)	Cer(d18:1/24:0)	Cer(d18:1/24:1)+Cer(d18:2/24:0)	ChoE(22:4)	ChoE(22:5)	PC(16:0/16:0)	PC(32:1)	PC(14:0/18:2)	PC(16:0/18:0)	PC(16:0/18:1)	PC(14:0/20:4)	PC(18:0/18:1)	PC(18:2/18:2)	PC(16:0/20:4)	PC(16:0/20:5)	PC(18:3/18:3)	PC(20:0/18:2)	PC(18:0/20:3)	PC(18:0/20:4)	PC(38:5)	PC(38:5)	PC(18:2/20:4)	PC(16:0/22:6)	PC(18:0/22:4)	PC(20:0/20:4)	PC(40:5)	PC(18:0/22:5)	PC(18:0/22:6)	PC(18:1/22:6)	PC(40:8)	PC(16:1/18:2)	PC(34:3)	PC(16:1/20:4)	PC(30:0)	PC(40:0)	PC(40:1)	PE(16:0/18:2)	PC(16:0/17:0)	PC(33:1)	PC(15:0/18:2)	PE(18:1/18:2)	PE(16:0/20:4)	PE(18:2/18:2)	PC(17:0/18:1)	PC(16:0/19:1)
		Individual composition or probable ID									PC(16:0/16:1) + PC(14:1/18:0) + PC(14:0/18:1)													PC(18:1/20:4) + PC(16:0/22:5)	PC(18:0/20:5) + PC(16:0/22:5)									PC(20:4/20:4) + PC(18:2/22:6) + PC(18:0/22:8)				PC(16:0/14:0) + PC(14:0/16:0)	PC (20:0/20:0) + PC(16:0/24:0) + PC(18:0/22:0)	PC(18:1/22:0) + PC(22:0/18:1)			PC(15:0/18:1) + PC(16:0/17:1)
		Link	HMDB04949	HMDB04952	HMDB00950	HMDB04956		HMDB06729	HMDB10375	HMDB00564		HMDB07874	HMDB07970	HMDB07972	HMDB07883	HMDB08038	HMDB08138	HMDB07982	HMDB07984	HMDB08206	HMDB08270	HMDB08046	HMDB08048			HMDB08147	HMDB07991	HMDB08054	HMDB08279		HMDB08056	HMDB08057	HMDB08123		HMDB08006						HMDB08928			HMDB07940	HMDB09060	HMDB08937	HMDB09093
		Simplified name	Cer	Cer	Cer	Cer	Cer	ChoE	ChoE	PC_DAPC	PC_DAPC	PC_DAPC	PC_DAPC	PC_DAPC	PC_DAPC	PC_DAPC	PC_DAPC	PC_DAPC	PC_DAPC	PC_DAPC	PC_DAPC	PC_DAPC	PC_DAPC	PC_DAPC	PC_DAPC	PC_DAPC	PC_DAPC	PC_DAPC	PC_DAPC	PC_DAPC	PC_DAPC	PC_DAPC	PC_DAPC	PC_DAPC	PC_DAPC	PC_DAPC	PC_DAPC	PC_DAPC	PC_DAPC	PC_DAPC	PE_DAPE	PC_DAPC	PC_DAPC	PC_DAPC	PE_DAPE	PE_DAPE	PE_DAPE	PC_DAPC	PC_DAPC
		Simple name	Cer	Cer	Cer	Cer	Cer	ChoE	ChoE	PC	PC	PC	PC	PC	PC	PC	PC	PC	PC	PC	PC	PC	PC	PC	PC	PC	PC	PC	PC	PC	PC	PC	PC	PC	PC	PC	PC	PC	PC	PC	PE	PC	PC	PC	PE	PE	PE	PC	PC
	HDL_D	Mean	0.982942	1.27526	1.03727	0.866995	1.36785	3.92503	2.44422	1.73862	1.93484	2.91911	1.8697	1.78084	3.09175	2.28107	2.78066	2.18516	2.84153	3.02226	2.39796	2.77743	2.20726	2.42258	2.42397	3.19639	1.85643	2.86818	2.78494	2.67838	2.0256	2.47098	2.57737	4.07554	3.12176	1.91826	3.65395		1.08308	2.15683	2.49253	1.91113	2.34954	1.67254	2.20011	1.62234	1.12769	2.70202	2.40761
		90% Winsored mean	0.982942	1.27526	1.03727	0.866995	1.36785	3.92503	2.44422	1.73862	1.93484	2.91911	1.8697	1.78084	3.09175	2.28107	2.78066	2.18516	2.84153	3.02226	2.39796	2.77743	2.20726	2.42258	2.42397	3.19639	1.85643	2.86818	2.78494	2.67838	2.0256	2.47098	2.57737	4.07554	3.12176	1.91826	3.65395		1.08308	2.15683	2.49253	1.91113	2.34954	1.67254	2.20011	1.62234	1.12769	2.70202	2.40761
		Median	0.964849	1.26449	1.09166	0.779987	1.37251	3.64958	2.64643	1.64779	1.8849	2.86544	1.67104	1.82501	3.02091	2.2396	2.692	2.08093	2.76418	3.20675	2.43092	2.87499	2.15407	2.37677	2.38115	3.26407	1.85408	2.85272	2.91697	2.68604	2.01181	2.5216	2.44165	3.90275	2.80661	1.97373	3.68605		1.09676	2.17583	2.16167	1.90344	2.34508	1.66409	2.12473	1.62653	1.24179	2.08209	2.34852
		SEM	0.0783752	0.221545	0.0786396	0.100866	0.0787521	0.397709	0.254144	0.104267	0.207963	0.150835	0.18812	0.15704	0.241582	0.170418	0.314659	0.122136	0.279857	0.185229	0.184672	0.205606	0.193891	0.131573	0.171791	0.273629	0.112622	0.310382	0.325276	0.160563	0.107759	0.185208	0.248608	0.415359	0.403783	0.162143	0.50786		0.0391986	0.163461	0.311946	0.183593	0.237435	0.119546	0.164481	0.133332	0.163747	0.430415	0.157207
		SD	0.221679	0.626623	0.222426	0.285291	0.222744	1.12489	0.718828	0.294911	0.588208	0.426625	0.532084	0.444177	0.683297	0.482016	0.889989	0.345453	0.791556	0.523908	0.52233	0.581541	0.548407	0.372146	0.485898	0.773939	0.318543	0.877893	0.920018	0.454141	0.304788	0.523848	0.703169	1.17481	1.14207	0.45861	1.43644		0.11087	0.462338	0.882318	0.519279	0.671569	0.338126	0.465223	0.37712	0.463146	1.2174	0.444648
		Coefficient of Variation	0.225525	0.491368	0.214435	0.329057	0.162843	0.286594	0.294092	0.169624	0.304008	0.146149	0.284582	0.24942	0.221007	0.211311	0.320064	0.15809	0.278566	0.17335	0.217823	0.209381	0.248456	0.153616	0.200456	0.242129	0.171588	0.30608	0.330354	0.169558	0.150468	0.212	0.272824	0.288259	0.365842	0.239076	0.393121		0.102366	0.21436	0.353985	0.271714	0.28583	0.202163	0.211454	0.232455	0.410702	0.450551	0.184684
		IQR	0.270129	0.74708	0.241835	0.523423	0.310155	1.5988	0.568695	0.350281	1.01489	0.573981	0.59027	0.471239	1.09044	0.336903	0.509399	0.486986	1.06283	0.648525	0.758595	0.721394	0.494654	0.507085	0.597126	1.29047	0.24571	1.09561	1.21586	0.711448	0.445743	0.71565	1.16773	1.39603	1.46237	0.470332	1.10297		0.129643	0.502008	0.98091	0.796019	0.699613	0.488373	0.367917	0.429586	0.531601	1.30197	0.335584
		Kurtosis	-1.4077	-0.915139	-1.36788	-1.90791	-1.72735	-1.53297	-0.648215	-1.07364	-1.8902	-1.59071	-0.940161	-1.32665	-1.7821	-0.269588	0.177662	-1.63315	-1.39429	-0.845038	-1.51936	-1.37011	-1.38547	-1.6825	-1.41578	-1.84798	-0.662837	-1.63511	-1.18113	-1.76211	-1.6389	-1.10488	-1.92095	-1.46493	-1.26272	-1.03918	-0.762049		-1.36141	-1.31646	-0.366288	-1.57698	-1.19291	-1.75284	-0.416499	-1.43408	-1.36646	-0.513744	0.174416
		Skewness	0.175803	0.580722	-0.246125	0.214095	0.0189045	0.182231	-0.900827	0.497891	0.00640623	0.157328	0.75592	-0.343301	0.186464	0.742552	1.03115	0.455741	-0.0742907	-0.804236	-0.319357	0.00291372	0.125543	0.272498	0.00414185	-0.100871	-0.597206	0.179984	-0.371432	-0.0371677	-0.0873524	-0.56958	0.196277	0.14404	0.414363	-0.467243	0.314661		0.0648765	-0.16904	1.02812	0.297308	0.26188	0.0845669	0.858446	-0.0802911	-0.04113	1.0131	1.12469
		Shapiro test (W)	0.987918	0.935228	0.965851	0.872245	0.954371	0.95903	0.868603	0.943946	0.910654	0.970334	0.892362	0.96283	0.927785	0.916439	0.852589	0.87184	0.977212	0.874192	0.912063	0.960549	0.949526	0.928092	0.974931	0.925687	0.934638	0.929023	0.966755	0.952781	0.968708	0.905893	0.880749	0.97836	0.949401	0.956286	0.963325		0.979796	0.980912	0.815266	0.913368	0.979077	0.946844	0.895951	0.977367	0.92878	0.790642	0.844995
		Shapiro test (p)	0.99119	0.564818	0.863608	0.158524	0.755095	0.800811	0.146055	0.650273	0.358694	0.900618	0.246131	0.836584	0.496134	0.401638	0.101187	0.157093	0.947819	0.165582	0.368817	0.815313	0.706453	0.498877	0.933644	0.477683	0.559211	0.507223	0.871397	0.739208	0.887684	0.326047	0.191459	0.954337	0.70519	0.774071	0.84111		0.961885	0.967275	0.0416006	0.37839	0.958192	0.679398	0.265539	0.948723	0.505037	0.0227098	0.0847349
		Box-Cox Transformation (lambda)	0.3	0.1	1.9	-0.9	0.6	0.4	3.9	-1	0.4	-0.1	-1.9	2.2	-0.5	-0.8	-0.6	-4.3	1.1	6.1	2.3	1	0.5	-1.3	0.9	1.7	3.1	0.3	1.8	1.3	1.3	2.8	-0.3	0.6	0.1	2.3	0.7		0.3	1.5	-2.2	0.4	0.4	0.4	-1.8	1.4	1.2	-4.4	-3
	HDL_C	Mean	1.26511	1.59253	1.32376	1.06912	1.78097	4.38407	2.55414	1.96131	2.16202	3.43339	2.26346	1.95766	3.86106	2.68238	3.61675	2.2914	3.36101	3.28815	2.73673	3.02653	2.10428	2.56789	2.66243	3.65763	1.86995	3.16335	2.94553	2.93756	2.06842	2.56217	2.67777	4.45262	3.59916	2.16095	3.63495	2.29182	1.09765	2.57658	4.08934	2.1502	2.79812	2.13995	3.76825	2.07499	1.93061	3.13911	2.73968
		90% Winsored mean	1.26511	1.59253	1.32376	1.06912	1.78097	4.38407	2.55414	1.96131	2.16202	3.43339	2.26346	1.95766	3.86106	2.68238	3.61675	2.2914	3.36101	3.28815	2.73673	3.02653	2.10428	2.56789	2.66243	3.65763	1.86995	3.16335	2.94553	2.93756	2.06842	2.56217	2.67777	4.45262	3.59916	2.16095	3.63495	2.29182	1.09765	2.57658	4.08934	2.1502	2.79812	2.13995	3.76825	2.07499	1.93061	3.13911	2.73968
		Median	1.24284	1.65306	1.3774	1.11459	1.83724	4.19697	2.61456	1.94596	2.26941	3.5827	2.24032	2.09918	3.66938	2.80695	3.42278	2.31198	3.30949	3.27294	2.63454	2.98905	2.16336	2.72202	2.68855	3.66971	1.90244	3.16695	2.79414	2.97871	2.01169	2.70213	2.897	4.4121	3.65408	2.13931	3.5358	2.17244	1.10665	2.52585	4.09246	1.99541	3.1292	2.13029	3.83611	2.37439	1.84191	2.8283	2.91029
		SEM	0.10138	0.139279	0.0634148	0.0975278	0.222153	0.496923	0.27551	0.0841646	0.217358	0.184341	0.102247	0.168089	0.410499	0.216166	0.314149	0.121213	0.251747	0.252897	0.227617	0.30279	0.162925	0.203794	0.177384	0.319799	0.091568	0.332772	0.352499	0.215232	0.155449	0.224613	0.255876	0.435781	0.397846	0.187426	0.602522	0.182496	0.0118613	0.237417	0.448759	0.209407	0.295505	0.193176	0.447331	0.218839	0.213535	0.389102	0.24511
		SD	0.286747	0.393941	0.179364	0.27585	0.628344	1.40551	0.77926	0.238053	0.614781	0.521396	0.289197	0.475429	1.16107	0.61141	0.888549	0.342843	0.712048	0.715299	0.643799	0.856419	0.460822	0.576417	0.501718	0.904529	0.258994	0.941222	0.997018	0.608768	0.439676	0.635301	0.723726	1.23258	1.12528	0.530122	1.70419	0.516177	0.0335488	0.671515	1.26928	0.592292	0.835814	0.546384	1.26524	0.61897	0.603969	1.10055	0.693276
		Coefficient of Variation	0.226657	0.247367	0.135496	0.258016	0.352809	0.320595	0.305097	0.121375	0.284355	0.151861	0.127768	0.242856	0.300712	0.227936	0.245676	0.149621	0.211855	0.217538	0.235244	0.282971	0.218993	0.224471	0.188443	0.247299	0.138503	0.297539	0.338486	0.207236	0.212566	0.247954	0.270271	0.27682	0.31265	0.245319	0.468834	0.225225	0.0305644	0.260623	0.310388	0.275458	0.298706	0.255326	0.335764	0.2983	0.312839	0.350592	0.25305
		IQR	0.143931	0.268828	0.223644	0.390625	0.549136	1.06823	0.616925	0.278731	0.626996	0.744419	0.438083	0.858062	0.70529	0.714145	1.03449	0.423727	0.927803	0.558965	0.234896	0.978788	0.805895	0.547903	0.390741	1.28842	0.195577	1.52387	1.34795	0.648733	0.713529	0.733056	0.821345	2.05973	1.27342	0.823723	1.31969	0.8661	0.0512474	0.840121	1.12612	0.81612	1.27943	0.519054	0.645622	0.821199	0.452118	1.7182	0.726344
		Kurtosis	0.0842375	0.099708	-1.42893	-1.44068	-0.70503	-0.621821	-1.16119	-1.33202	-0.886937	-1.61041	-1.66866	-1.89194	0.38479	-1.03085	-0.917495	-1.01621	-1.39633	-0.40231	0.00611863	-1.24813	-1.94947	-1.25143	-0.598156	-1.78054	-0.785622	-1.58514	-1.53191	-0.519396	-1.79799	-1.43343	-1.455	-1.81009	-1.15778	-1.80952	-0.563421	-1.80137	-1.69305	-1.55468	-0.519633	-1.39401	-1.70987	-0.360624	-0.266179	-0.846014	-0.497348	-1.69439	-1.16485
		Skewness	1.0017	-1.138	-0.563237	0.0960843	0.508364	-0.463841	-0.362536	-0.187867	0.381875	-0.488662	0.022062	-0.268157	1.1926	-0.583916	0.619809	-0.503704	0.215695	-0.543217	0.767834	0.135928	-0.132691	-0.647554	-0.0168098	-0.0228105	-0.51758	-0.240651	0.184727	-0.783905	-0.020498	-0.259554	-0.588683	-0.019224	-0.264257	-0.0315377	0.566921	0.154313	-0.432428	0.103821	0.498498	0.489547	-0.441434	0.843463	0.485218	-0.845389	0.792426	0.248942	-0.666276
		Shapiro test (W)	0.823079	0.828201	0.899403	0.95715	0.919124	0.907863	0.931249	0.95248	0.937959	0.860218	0.959019	0.875482	0.82302	0.94797	0.938754	0.949861	0.955122	0.912723	0.859599	0.979005	0.888132	0.887937	0.960393	0.945545	0.94088	0.926747	0.973494	0.909378	0.907915	0.932638	0.869337	0.93319	0.977708	0.93118	0.920802	0.920788	0.846024	0.947918	0.941121	0.932029	0.876993	0.893333	0.89823	0.824897	0.897284	0.929976	0.895148
		Shapiro test (p)	0.0502685	0.0568616	0.285404	0.782559	0.422796	0.339258	0.527515	0.736187	0.591122	0.120678	0.800701	0.17041	0.0501966	0.690754	0.598865	0.70983	0.762563	0.373635	0.118976	0.957815	0.224825	0.223883	0.813839	0.666313	0.61976	0.486951	0.923924	0.349701	0.339613	0.540388	0.148493	0.545552	0.950689	0.526875	0.436402	0.436287	0.0868072	0.690223	0.622143	0.534722	0.176225	0.251261	0.278521	0.0525206	0.273066	0.515854	0.261087
		Box-Cox Transformation (lambda)	-1.4	4.1	6.9	0.7	0.1	1.8	1.7	1.7	0.1	5.4	0.8	4.1	-1.3	3.1	-1	3.6	0.3	2.2	-0.2	0.7	1.6	4.3	1.1	1	3	1.3	0.4	3.5	0.5	2	4.3	0.7	1.6	1.2	0.3	-0.6	10	0.3	0.3	-1	4.3	-1.3	0.4	8.4	-0.6	0	3.7
	HDL_D - HDL_C	Diff mean	-0.282171	-0.317271	-0.286493	-0.202123	-0.413128	-0.459041	-0.109917	-0.222689	-0.227173	-0.514279	-0.393756	-0.176821	-0.76931	-0.401303	-0.836087	-0.10624	-0.519477	-0.265889	-0.338767	-0.249097	0.102977	-0.145312	-0.238467	-0.461232	-0.0135139	-0.295172	-0.160583	-0.259177	-0.0428218	-0.0911947	-0.100405	-0.377076	-0.477404	-0.242689	0.0189953		-0.0145642	-0.419746	-1.59681	-0.239079	-0.448578	-0.467404	-1.56814	-0.452651	-0.802913	-0.437093	-0.332066
		Effect size (Glass's Delta)	-0.984042	-0.805378	-1.59727	-0.732729	-0.657487	-0.326601	-0.141053	-0.935458	-0.369519	-0.98635	-1.36155	-0.371919	-0.662589	-0.656356	-0.940958	-0.309879	-0.729554	-0.371718	-0.526199	-0.290859	0.223463	-0.252095	-0.475302	-0.509914	-0.0521785	-0.313605	-0.161064	-0.42574	-0.097394	-0.143546	-0.138733	-0.305925	-0.424255	-0.457798	0.0111462		-0.434119	-0.625073	-1.25804	-0.403651	-0.536696	-0.85545	-1.2394	-0.731297	-1.32939	-0.39716	-0.478982
		F test to compare two variances (F)	0.597655	2.53017	1.53781	1.06962	0.125666	0.640549	0.850911	1.53474	0.915422	0.669511	3.38511	0.872854	0.346341	0.621523	1.00325	1.01528	1.23579	0.536456	0.658247	0.461093	1.41625	0.416824	0.937931	0.732097	1.51272	0.869958	0.851504	0.556516	0.480543	0.67991	0.943998	0.908467	1.03007	0.748402	0.710463		10.9214	0.474031	0.483208	0.768652	0.645598	0.382968	0.135199	0.371211	0.588039	1.22362	0.411358
		F test to compare two variances (p)	0.513312	0.243805	0.584116	0.931538	0.0138115	0.571117	0.836792	0.585851	0.910192	0.609666	0.130078	0.862228	0.1852	0.545566	0.9967	0.98455	0.787137	0.430118	0.59473	0.328663	0.657619	0.271025	0.934808	0.691124	0.59847	0.858899	0.837485	0.457409	0.354563	0.623388	0.941355	0.90248	0.96983	0.711858	0.663286		0.00538214	0.345862	0.358132	0.737298	0.57787	0.228678	0.017049	0.214426	0.50027	0.796849	0.26407
		Student's t-test (t)	-2.202	-1.2124	-2.83592	-1.4406	-1.75278	-0.72122	-0.293248	-1.66189	-0.755178	-2.15914	-1.83903	-0.768674	-1.61514	-1.45788	-1.88039	-0.617404	-1.38003	-0.848199	-1.15577	-0.680594	0.406612	-0.599033	-0.965707	-1.09586	-0.0931032	-0.648653	-0.334796	-0.96519	-0.226395	-0.313251	-0.281434	-0.626351	-0.842202	-0.979261	0.0241055		-0.355623	-1.4562	-2.92172	-0.858478	-1.18335	-2.05747	-3.29019	-1.76639	-2.98379	-0.753321	-1.14037
		Student's t-test (p)	0.0449316	0.245422	0.0132116	0.171687	0.114576	0.482645	0.773634	0.118753	0.462658	0.0486804	0.0872142	0.454859	0.128584	0.166938	0.0810227	0.54688	0.18922	0.410595	0.26712	0.507229	0.690441	0.55872	0.350577	0.291633	0.927141	0.52706	0.742742	0.350827	0.824166	0.758708	0.782495	0.541163	0.413831	0.344071	0.981109		0.731022	0.167395	0.0111528	0.405087	0.256377	0.0587671	0.00957853	0.0991162	0.00986329	0.463738	0.273267
		Student's t-test (power)	0.449501	0.32337	0.843586	0.276654	0.232164	0.0935223	0.0579791	0.414081	0.10599	0.451197	0.716679	0.106736	0.235044	0.231529	0.418061	0.089106	0.274692	0.106673	0.165544	0.0843805	0.0701561	0.0757228	0.143773	0.158326	0.0510876	0.0900688	0.0604176	0.124815	0.0537951	0.0582649	0.0577177	0.0880976	0.124281	0.136824	0.0500496		0.127864	0.214361	0.648481	0.117079	0.170322	0.35738	0.635582	0.275768	0.696179	0.11489	0.145269
		Wilcoxon signed-rank test (W)	13	18	9	16	17	22	30	19	27	13	15	23	17	19	12	24	21	25	27	26	34	24	22	20	30	26	30	22	30	30	31	28	23	25	32		34	19	7	25	20	13	7	14	8	23	20
		Wilcoxon signed-rank test (p)	0.0498834	0.160528	0.014763	0.104895	0.130381	0.328205	0.878477	0.194872	0.645377	0.0498834	0.0829837	0.382284	0.130381	0.194872	0.0379176	0.441803	0.278632	0.505361	0.645377	0.573737	0.878477	0.441803	0.328205	0.234499	0.878477	0.573737	0.878477	0.328205	0.878477	0.878477	0.95913	0.720901	0.382284	0.505361	1		0.878477	0.194872	0.00699301	0.505361	0.234499	0.0498834	0.00699301	0.0649573	0.0104118	0.382284	0.234499
		fold change	0.77696	0.800776	0.783576	0.810944	0.768033	0.895293	0.956965	0.886459	0.894925	0.850212	0.826038	0.909677	0.800752	0.850393	0.768829	0.953635	0.84544	0.919137	0.876215	0.917696	1.04894	0.943412	0.910433	0.873899	0.992773	0.90669	0.945482	0.911771	0.979297	0.964407	0.962504	0.915314	0.867357	0.887693	1.00523		0.986731	0.837092	0.609519	0.888811	0.839686	0.781582	0.583854	0.781854	0.584113	0.860759	0.878794
		log2(fold change)	-0.364088	-0.32053	-0.351854	-0.302326	-0.38076	-0.159568	-0.0634618	-0.173874	-0.160161	-0.234105	-0.27572	-0.136573	-0.320573	-0.233799	-0.379266	-0.0684903	-0.242226	-0.121648	-0.190644	-0.123913	0.0689277	-0.0840401	-0.135376	-0.194462	-0.010464	-0.141319	-0.0808777	-0.133256	-0.030181	-0.0522855	-0.0551349	-0.127662	-0.205302	-0.171867	0.0075195		-0.0192706	-0.256543	-0.714256	-0.170051	-0.252078	-0.355531	-0.77632	-0.355029	-0.77568	-0.216319	-0.186404
		robust fold change	0.776323	0.764942	0.792555	0.699798	0.74705	0.869576	1.01219	0.846777	0.830566	0.7998	0.745894	0.86939	0.823275	0.797876	0.786496	0.900065	0.835228	0.979777	0.922712	0.961842	0.995708	0.873164	0.885664	0.889464	0.974581	0.900778	1.04396	0.901747	1.00006	0.933188	0.842821	0.884556	0.768076	0.9226	1.04249		0.991062	0.861425	0.528209	0.953908	0.749417	0.781156	0.553875	0.685032	0.674185	0.736164	0.806971
		log2(robust fold change)	-0.365271	-0.386579	-0.335417	-0.514989	-0.420723	-0.201615	0.0174796	-0.239946	-0.267834	-0.32229	-0.422957	-0.201924	-0.280554	-0.325763	-0.346488	-0.1519	-0.259758	-0.0294749	-0.116048	-0.0561281	-0.00620496	-0.195675	-0.175168	-0.168992	-0.0371465	-0.150756	0.0620695	-0.149205	8.82169e-05	-0.09976	-0.246702	-0.176974	-0.380679	-0.116222	0.06004		-0.012953	-0.215202	-0.92082	-0.0680784	-0.416159	-0.356318	-0.852367	-0.545757	-0.568784	-0.441901	-0.309411
		fold change - bootsrap resampling method	0.78051	0.812883	0.790022	0.824431	0.780949	0.911494	0.974993	0.883983	0.904788	0.854901	0.822333	0.91575	0.8071	0.853686	0.775382	0.949948	0.847901	0.928754	0.876798	0.929275	1.06458	0.950552	0.923859	0.880422	0.992343	0.919239	0.955406	0.914895	0.987735	0.973854	0.971441	0.934773	0.889595	0.898163	1.03984		0.987434	0.845713	0.614853	0.907407	0.846482	0.792292	0.589544	0.796075	0.590091	0.870336	0.891175
		log2(fold change) - bootstrap resampling method	-0.357511	-0.298881	-0.340035	-0.278529	-0.356701	-0.133694	-0.036537	-0.17791	-0.144348	-0.226171	-0.282205	-0.126974	-0.309181	-0.228223	-0.367022	-0.0740796	-0.238032	-0.106632	-0.189684	-0.105823	0.0902828	-0.0731626	-0.114256	-0.183733	-0.0110885	-0.121489	-0.0658143	-0.128323	-0.0178037	-0.0382224	-0.0418014	-0.0973126	-0.16878	-0.154951	0.0563596		-0.0182432	-0.24176	-0.701687	-0.140178	-0.240448	-0.335897	-0.762328	-0.329023	-0.760991	-0.200356	-0.166219
		95% lower confidence interval	-0.710905	-0.939224	-0.660583	-0.804864	-0.799798	-0.648985	-0.506688	-0.392187	-0.627701	-0.459501	-0.610444	-0.518976	-0.768619	-0.534652	-0.809907	-0.299092	-0.638529	-0.419399	-0.539753	-0.489565	-0.292671	-0.354161	-0.406086	-0.570609	-0.250294	-0.585839	-0.5793	-0.417712	-0.297735	-0.390312	-0.459013	-0.547278	-0.728134	-0.539674	-0.707971		-0.139673	-0.63736	-1.21009	-0.581871	-0.692499	-0.677991	-1.17159	-0.736252	-1.38953	-0.81777	-0.483623
		95% upper confidence interval	-0.0433158	0.280152	-0.077452	0.169416	0.0697916	0.347732	0.405499	0.0452281	0.271769	0.0170826	0.0451558	0.261718	0.0474196	0.119843	0.0552632	0.149982	0.0913261	0.186809	0.139355	0.260021	0.458164	0.240045	0.163832	0.207407	0.205219	0.341994	0.402745	0.169011	0.26838	0.302982	0.400343	0.338616	0.337715	0.20531	0.708139		0.0940233	0.14903	-0.21493	0.271821	0.224282	-0.00947972	-0.34198	0.135796	-0.279626	0.409329	0.198632
	ROC Analysis	AUC	0.796875	0.71875	0.859375	0.75	0.734375	0.65625	0.53125	0.703125	0.578125	0.796875	0.765625	0.640625	0.734375	0.703125	0.8125	0.625	0.671875	0.609375	0.578125	0.59375	0.53125	0.625	0.65625	0.6875	0.53125	0.59375	0.53125	0.65625	0.53125	0.53125	0.515625	0.5625	0.640625	0.609375	0.5		0.53125	0.703125	0.890625	0.609375	0.6875	0.796875	0.890625	0.78125	0.875	0.640625	0.6875
		AUC (se)	0.115626	0.13137	0.0981173	0.125779	0.128685	0.140046	0.148436	0.133842	0.146623	0.115626	0.122642	0.141728	0.128685	0.133842	0.111717	0.143223	0.138174	0.144536	0.146623	0.145668	0.148436	0.143223	0.140046	0.136108	0.148436	0.145668	0.148436	0.140046	0.148436	0.148436	0.148694	0.147401	0.141728	0.144536	0.14878		0.148436	0.133842	0.0871295	0.144536	0.136108	0.115626	0.0871295	0.119262	0.0928487	0.141728	0.136108
		AUC(p)	0.0996116	0.202542	0.0335239	0.160158	0.181239	0.288473	0.458083	0.223978	0.39496	0.0996116	0.13942	0.309909	0.181239	0.223978	0.0809635	0.33128	0.266987	0.352579	0.39496	0.373805	0.458083	0.33128	0.288473	0.245477	0.458083	0.373805	0.458083	0.288473	0.458083	0.458083	0.479049	0.416051	0.309909	0.352579	0.5		0.458083	0.223978	0.0124925	0.352579	0.245477	0.0996116	0.0124925	0.119175	0.0217221	0.309909	0.245477
		Sensitivity	0.75	0.75	0.625	0.875	0.625	0.875	0.25	0.875	0.625	0.5	1	0.625	0.625	0.625	0.75	0.75	0.75	0.375	0.875	0.25	0.25	0.5	0.875	0.375	0.75	0.375	0.375	0.375	0.375	0.125	0.625	0.5	0.875	0.375	0.125		0.5	0.375	0.875	1	0.625	0.5	0.75	0.625	0.75	0.875	0.75
		Specificity	0.875	0.75	1	0.625	1	0.625	1	0.625	0.625	1	0.625	0.75	0.75	0.875	0.875	0.625	0.625	1	0.5	1	1	0.875	0.625	1	0.5	0.875	0.875	1	1	1	0.625	0.75	0.5	1	1		1	1	0.875	0.375	0.875	1	1	1	0.875	0.625	0.875
		Positive predictive value	0.857143	0.75	1	0.7	1	0.7	1	0.7	0.625	1	0.727273	0.714286	0.714286	0.833333	0.857143	0.666667	0.666667	1	0.636364	1	1	0.8	0.7	1	0.6	0.75	0.75	1	1	1	0.625	0.666667	0.636364	1	1		1	1	0.875	0.615385	0.833333	1	1	1	0.857143	0.7	0.857143
		Negative predictive value	0.777778	0.75	0.727273	0.833333	0.727273	0.833333	0.571429	0.833333	0.625	0.666667	1	0.666667	0.666667	0.7	0.777778	0.714286	0.714286	0.615385	0.8	0.571429	0.571429	0.636364	0.833333	0.615385	0.666667	0.583333	0.583333	0.615385	0.615385	0.533333	0.625	0.6	0.8	0.615385	0.533333		0.666667	0.615385	0.875	1	0.7	0.666667	0.8	0.727273	0.777778	0.833333	0.777778
		Precision	0.857143	0.75	1	0.7	1	0.7	1	0.7	0.625	1	0.727273	0.714286	0.714286	0.833333	0.857143	0.666667	0.666667	1	0.636364	1	1	0.8	0.7	1	0.6	0.75	0.75	1	1	1	0.625	0.666667	0.636364	1	1		1	1	0.875	0.615385	0.833333	1	1	1	0.857143	0.7	0.857143
		Recall	0.75	0.75	0.625	0.875	0.625	0.875	0.25	0.875	0.625	0.5	1	0.625	0.625	0.625	0.75	0.75	0.75	0.375	0.875	0.25	0.25	0.5	0.875	0.375	0.75	0.375	0.375	0.375	0.375	0.125	0.625	0.5	0.875	0.375	0.125		0.5	0.375	0.875	1	0.625	0.5	0.75	0.625	0.75	0.875	0.75
		Youden Index	0.625	0.5	0.625	0.5	0.625	0.5	0.25	0.5	0.25	0.5	0.625	0.375	0.375	0.5	0.625	0.375	0.375	0.375	0.375	0.25	0.25	0.375	0.5	0.375	0.25	0.25	0.25	0.375	0.375	0.125	0.25	0.25	0.375	0.375	0.125		0.5	0.375	0.75	0.375	0.5	0.5	0.75	0.625	0.625	0.5	0.625
		Cutoff	1.20676	1.63076	1.35876	0.828957	1.79029	4.00466	3.46518	1.76376	2.24303	3.73891	1.83896	2.09319	3.54729	2.70701	3.12544	2.13023	3.02891	3.65023	2.46242	3.88179	2.89692	2.83676	2.38986	4.20292	1.86492	4.07989	3.54906	3.38797	2.4739	3.48016	2.80522	4.76533	2.91062	2.59759	7.01155		1.13059	2.82685	3.26852	1.46896	3.09354	2.16012	3.47536	2.31584	1.71495	2.30148	2.69069
[truncated: 347 more columns]
