# Supplementary material for: Angiopoietin-like protein 3 governs LDL-cholesterol levels through endothelial lipase-dependent VLDL clearance
Source: J Lipid Res. 2020 Jul 9;61(9):1271–86. doi: 10.1194/jlr.RA120000888 (PMC7469887; doi:10.1194/jlr.RA120000888)
Supplement: Supplemental Data [file supp_RA120000888_160666_2_supp_558049_qcscvv.xlsx]

## Sheet: LDL lipidomics
	Lipidomic analysis of lipoproteins in Ldlr-/- and Lipg-/- Ldlr-/- mice: LDL
	LDL_B vs. LDL_A			A: Ldlr KO, Ctrl mAb		B: Ldlr KO, ANGPTL3 mAb			C: Lipg/Ldlr dKO, Ctrl mAb			D: Lipg/Ldlr dKO, ANGPTL3 mAb
	GROUPS	ANALYSIS	Cer_02	Cer_05	Cer_07	Cer_09	Cer_10_Cer_11	ChoE_14	ChoE_15	DAPC03	DAPC04	DAPC05	DAPC06	DAPC07	DAPC09	DAPC11	DAPC13	DAPC14	DAPC15	DAPC16	DAPC17	DAPC18	DAPC19	DAPC20	DAPC21	DAPC23	DAPC24	DAPC26	DAPC27	DAPC28	DAPC29	DAPC30	DAPC32	DAPC34	DAPC38	DAPC39_DAPC40	DAPC44	DAPC47	DAPC50	DAPC51	DAPE03	DAPE04	DAPE05	DAPE06	DAPE07	DAPE08	DAPE09	DAPE11	DAPE12
		Class	Sphingolipids	Sphingolipids	Sphingolipids	Sphingolipids	Sphingolipids	Sterols	Sterols	Glycerophospholipids	Glycerophospholipids	Glycerophospholipids	Glycerophospholipids	Glycerophospholipids	Glycerophospholipids	Glycerophospholipids	Glycerophospholipids	Glycerophospholipids	Glycerophospholipids	Glycerophospholipids	Glycerophospholipids	Glycerophospholipids	Glycerophospholipids	Glycerophospholipids	Glycerophospholipids	Glycerophospholipids	Glycerophospholipids	Glycerophospholipids	Glycerophospholipids	Glycerophospholipids	Glycerophospholipids	Glycerophospholipids	Glycerophospholipids	Glycerophospholipids	Glycerophospholipids	Glycerophospholipids	Glycerophospholipids	Glycerophospholipids	Glycerophospholipids	Glycerophospholipids	Glycerophospholipids	Glycerophospholipids	Glycerophospholipids	Glycerophospholipids	Glycerophospholipids	Glycerophospholipids	Glycerophospholipids	Glycerophospholipids	Glycerophospholipids
		Subclass A	Ceramides	Ceramides	Ceramides	Ceramides	Ceramides	Cholesteryl Ester	Cholesteryl Ester	Diacylglycerophosphocholine	Diacylglycerophosphocholine	Diacylglycerophosphocholine	Diacylglycerophosphocholine	Diacylglycerophosphocholine	Diacylglycerophosphocholine	Diacylglycerophosphocholine	Diacylglycerophosphocholine	Diacylglycerophosphocholine	Diacylglycerophosphocholine	Diacylglycerophosphocholine	Diacylglycerophosphocholine	Diacylglycerophosphocholine	Diacylglycerophosphocholine	Diacylglycerophosphocholine	Diacylglycerophosphocholine	Diacylglycerophosphocholine	Diacylglycerophosphocholine	Diacylglycerophosphocholine	Diacylglycerophosphocholine	Diacylglycerophosphocholine	Diacylglycerophosphocholine	Diacylglycerophosphocholine	Diacylglycerophosphocholine	Diacylglycerophosphocholine	Diacylglycerophosphocholine	Diacylglycerophosphocholine	Diacylglycerophosphocholine	Diacylglycerophosphocholine	Diacylglycerophosphocholine	Diacylglycerophosphocholine	Diacylglycerophosphoethanolamine	Diacylglycerophosphocholine	Diacylglycerophosphocholine	Diacylglycerophosphocholine	Diacylglycerophosphoethanolamine	Diacylglycerophosphoethanolamine	Diacylglycerophosphoethanolamine	Diacylglycerophosphocholine	Diacylglycerophosphocholine
		Subclass B	CER[NS]	CER[NS]	CER[NS]	CER[NS]	CER[NS]
		Subclass C	Sphingoid base d18:1	Sphingoid base d18:1	Sphingoid base d18:1	Sphingoid base d18:1	Mixed sphingoid base
		Common name
		Individual notation	Cer(d18:1/16:0)	Cer(d18:1/22:0)	Cer(d18:1/23:0)	Cer(d18:1/24:0)	Cer(d18:1/24:1)+Cer(d18:2/24:0)	ChoE(22:4)	ChoE(22:5)	PC(16:0/16:0)	PC(32:1)	PC(14:0/18:2)	PC(16:0/18:0)	PC(16:0/18:1)	PC(14:0/20:4)	PC(18:0/18:1)	PC(18:2/18:2)	PC(16:0/20:4)	PC(16:0/20:5)	PC(18:3/18:3)	PC(20:0/18:2)	PC(18:0/20:3)	PC(18:0/20:4)	PC(38:5)	PC(38:5)	PC(18:2/20:4)	PC(16:0/22:6)	PC(18:0/22:4)	PC(20:0/20:4)	PC(40:5)	PC(18:0/22:5)	PC(18:0/22:6)	PC(18:1/22:6)	PC(40:8)	PC(16:1/18:2)	PC(34:3)	PC(16:1/20:4)	PC(30:0)	PC(40:0)	PC(40:1)	PE(16:0/18:2)	PC(16:0/17:0)	PC(33:1)	PC(15:0/18:2)	PE(18:1/18:2)	PE(16:0/20:4)	PE(18:2/18:2)	PC(17:0/18:1)	PC(16:0/19:1)
		Individual composition or probable ID									PC(16:0/16:1) + PC(14:1/18:0) + PC(14:0/18:1)													PC(18:1/20:4) + PC(16:0/22:5)	PC(18:0/20:5) + PC(16:0/22:5)									PC(20:4/20:4) + PC(18:2/22:6) + PC(18:0/22:8)				PC(16:0/14:0) + PC(14:0/16:0)	PC (20:0/20:0) + PC(16:0/24:0) + PC(18:0/22:0)	PC(18:1/22:0) + PC(22:0/18:1)			PC(15:0/18:1) + PC(16:0/17:1)
		Link	HMDB04949	HMDB04952	HMDB00950	HMDB04956		HMDB06729	HMDB10375	HMDB00564		HMDB07874	HMDB07970	HMDB07972	HMDB07883	HMDB08038	HMDB08138	HMDB07982	HMDB07984	HMDB08206	HMDB08270	HMDB08046	HMDB08048			HMDB08147	HMDB07991	HMDB08054	HMDB08279		HMDB08056	HMDB08057	HMDB08123		HMDB08006						HMDB08928			HMDB07940	HMDB09060	HMDB08937	HMDB09093
		Simplified name	Cer	Cer	Cer	Cer	Cer	ChoE	ChoE	PC_DAPC	PC_DAPC	PC_DAPC	PC_DAPC	PC_DAPC	PC_DAPC	PC_DAPC	PC_DAPC	PC_DAPC	PC_DAPC	PC_DAPC	PC_DAPC	PC_DAPC	PC_DAPC	PC_DAPC	PC_DAPC	PC_DAPC	PC_DAPC	PC_DAPC	PC_DAPC	PC_DAPC	PC_DAPC	PC_DAPC	PC_DAPC	PC_DAPC	PC_DAPC	PC_DAPC	PC_DAPC	PC_DAPC	PC_DAPC	PC_DAPC	PE_DAPE	PC_DAPC	PC_DAPC	PC_DAPC	PE_DAPE	PE_DAPE	PE_DAPE	PC_DAPC	PC_DAPC
		Simple name	Cer	Cer	Cer	Cer	Cer	ChoE	ChoE	PC	PC	PC	PC	PC	PC	PC	PC	PC	PC	PC	PC	PC	PC	PC	PC	PC	PC	PC	PC	PC	PC	PC	PC	PC	PC	PC	PC	PC	PC	PC	PE	PC	PC	PC	PE	PE	PE	PC	PC
	LDL_B	Mean	0.914036	1.22571	1.11463	1.63895	0.98419	0.539975	0.826753	0.606465	0.506953	0.345149	0.572915	0.512729	0.324602	0.411303	0.204737	0.394727	0.298054	0.336458	0.394182	0.374906	0.43589	0.352625	0.356156	0.239774	0.468494	0.342545	0.453311	0.348923	0.438663	0.362437	0.30773	0.234168	0.289794	0.486234	0.331168	0.565256	1.00175	0.579674		0.577398	0.428051	0.512949				0.532696	0.441503
		90% Winsored mean	0.914036	1.22571	1.11463	1.63895	0.98419	0.539975	0.826753	0.606465	0.506953	0.345149	0.572915	0.512729	0.324602	0.411303	0.204737	0.394727	0.298054	0.336458	0.394182	0.374906	0.43589	0.352625	0.356156	0.239774	0.468494	0.342545	0.453311	0.348923	0.438663	0.362437	0.30773	0.234168	0.289794	0.486234	0.331168	0.565256	1.00175	0.579674		0.577398	0.428051	0.512949				0.532696	0.441503
		Median	0.888467	1.19634	1.07473	1.45339	0.960133	0.520632	0.791349	0.658476	0.503172	0.360024	0.590169	0.485083	0.329602	0.431034	0.172269	0.405904	0.281405	0.371671	0.397776	0.407011	0.427068	0.356535	0.375758	0.240602	0.470689	0.335817	0.440108	0.371397	0.422794	0.35225	0.336533	0.229321	0.268662	0.455306	0.3456	0.528618	1.00448	0.618141		0.627218	0.394118	0.486618				0.485165	0.437029
		SEM	0.067622	0.180428	0.139913	0.231768	0.139183	0.0564276	0.0810769	0.0516271	0.0773846	0.0516991	0.0558595	0.0571058	0.0503618	0.0426344	0.0274841	0.0410088	0.0290972	0.0494861	0.0550823	0.044167	0.0510986	0.0385915	0.0305891	0.0220227	0.0413427	0.0379899	0.0700429	0.042175	0.0431845	0.0435902	0.0333264	0.026414	0.0478562	0.0461761	0.0531017	0.0792576	0.0211329	0.0416947		0.0968994	0.0724195	0.0621223				0.0867348	0.0448218
		SD	0.191264	0.510327	0.395735	0.655538	0.39367	0.159601	0.22932	0.146023	0.218877	0.146227	0.157995	0.16152	0.142445	0.120588	0.0777367	0.11599	0.0822993	0.139968	0.155796	0.124923	0.144529	0.109153	0.086519	0.0622896	0.116935	0.107452	0.198111	0.119289	0.122144	0.123292	0.0942612	0.0747102	0.135358	0.130606	0.150194	0.224174	0.0597729	0.11793		0.274073	0.204833	0.175708				0.245323	0.126775
		Coefficient of Variation	0.209252	0.416351	0.355037	0.399974	0.399994	0.295572	0.277374	0.240778	0.43175	0.423664	0.275773	0.31502	0.438828	0.293186	0.37969	0.293849	0.276122	0.416003	0.39524	0.333212	0.331572	0.309545	0.242925	0.259784	0.249597	0.313687	0.437032	0.341878	0.278446	0.340174	0.306312	0.319045	0.467083	0.268607	0.453529	0.396589	0.0596683	0.203442		0.474669	0.478525	0.342545				0.460531	0.287144
		IQR	0.320591	0.762066	0.4406	1.04522	0.419866	0.198572	0.325446	0.199465	0.172917	0.20282	0.187283	0.0852054	0.223809	0.143742	0.112893	0.23207	0.0701975	0.184011	0.202383	0.222086	0.208758	0.140376	0.094787	0.0878359	0.175373	0.126021	0.341957	0.231441	0.139206	0.198217	0.157403	0.118238	0.131073	0.10337	0.204231	0.244499	0.0884203	0.164311		0.359727	0.120392	0.239112				0.318262	0.125671
		Kurtosis	-1.89149	-1.71309	-1.53675	-1.81525	-1.22334	-1.02512	-1.51871	-1.62124	-0.0777576	-1.28439	-1.5353	0.496824	-1.57448	-1.10812	-1.67539	-1.94588	-1.31975	-1.66384	-1.35514	-1.98105	-1.42204	-1.25143	-1.40028	-1.29021	-1.76696	-0.923241	-1.87166	-1.94861	-1.02565	-2.03115	-1.84023	-1.62632	-1.27451	-0.614255	-1.60452	-1.24707	-1.94833	-1.30346		-1.63578	0.731211	-1.11408				-1.13562	-0.496773
		Skewness	0.0267271	0.265529	0.108805	0.301186	0.280449	0.588491	0.0135318	-0.429963	0.944192	0.303766	0.0291026	1.21781	0.168011	0.238479	0.503161	-0.106497	0.255483	-0.227707	0.441187	-0.172066	0.378601	0.208108	-0.117171	0.285057	0.117466	0.624374	0.147987	-0.144011	0.565106	0.0797203	-0.179621	0.150003	0.434824	0.857947	-0.00735201	0.378548	-0.0642051	-0.592916		-0.160271	1.40354	0.556717				0.563364	0.692061
		Shapiro test (W)	0.910937	0.879289	0.96377	0.884739	0.981899	0.91239	0.945035	0.90685	0.869663	0.941421	0.964571	0.802871	0.950641	0.948478	0.832375	0.843304	0.91667	0.914612	0.894501	0.861585	0.933168	0.973935	0.96463	0.962468	0.939137	0.920325	0.903092	0.857956	0.928115	0.861039	0.908377	0.943409	0.94666	0.889131	0.963726	0.970991	0.892268	0.901331		0.943329	0.75667	0.92627				0.939188	0.925194
		Shapiro test (p)	0.360706	0.185402	0.845146	0.208903	0.971686	0.371202	0.661191	0.332412	0.14959	0.625115	0.852342	0.0307217	0.717697	0.695879	0.0628364	0.0814318	0.403434	0.387685	0.257548	0.124515	0.545343	0.926972	0.852865	0.833253	0.602611	0.43251	0.307967	0.114564	0.499075	0.12297	0.342776	0.644906	0.677544	0.229709	0.844747	0.905669	0.245639	0.29702		0.644098	0.00967741	0.482767				0.60311	0.473404
		Box-Cox Transformation (lambda)	0.2	0.2	0.6	-0.6	0.5	-1	0.8	3.8	-0.2	0.4	0.9	-1	0.7	0.4	-2.2	1.2	0.2	1.6	0.2	2	0	0.5	1.3	0.1	0.4	-0.6	0.6	2.8	-0.9	-0.6	2.4	0.5	0.3	-1.7	0.9	0.3	1	4.6		1.3	-1.1	-0.5				-0.2	-0.4
	LDL_A	Mean	1.21889	1.84155	2.11843	2.76894	1.99838	0.962639	1.21025	1.04889	0.999141	0.785803	1.0925	0.981071		0.970272	0.658123	0.867789	0.84487	0.734448		0.866022	0.866695	0.83046	0.896589	0.64541	0.914876	0.818456	0.787075	0.869065	0.928837	0.926025	0.794759	0.630311	0.721796	0.94093	0.678074	0.925587	1.00671	0.994295	0.921079	1.2715	0.961959	0.908865	0.866038	0.968924	1.14608	0.930369	0.974375
		90% Winsored mean	1.21889	1.84155	2.11843	2.76894	1.99838	0.962639	1.21025	1.04889	0.999141	0.785803	1.0925	0.981071		0.970272	0.658123	0.867789	0.84487	0.734448		0.866022	0.866695	0.83046	0.896589	0.64541	0.914876	0.818456	0.787075	0.869065	0.928837	0.926025	0.794759	0.630311	0.721796	0.94093	0.678074	0.925587	1.00671	0.994295	0.921079	1.2715	0.961959	0.908865	0.866038	0.968924	1.14608	0.930369	0.974375
		Median	1.20296	1.82971	1.89004	2.83104	1.88635	0.917645	1.1207	1.06616	1.02962	0.872613	1.03934	0.977597		0.962796	0.636555	0.851725	0.801707	0.771628		0.853504	0.862355	0.808755	0.926016	0.647829	0.91978	0.763203	0.745362	0.830333	0.877449	1.00972	0.773158	0.600444	0.759333	0.934647	0.694954	0.894061	0.993709	1.00092	0.830296	1.30815	0.922881	0.795458	0.767962	0.913397	1.16046	0.912459	0.921128
		SEM	0.0609207	0.204512	0.23294	0.28735	0.232236	0.0843444	0.167159	0.049434	0.101537	0.0675852	0.0551408	0.0825618		0.0655931	0.0541243	0.0453681	0.100363	0.0875467		0.0624914	0.0496285	0.0711501	0.0800546	0.0530933	0.0585304	0.0733568	0.0817258	0.0792886	0.0790971	0.0886202	0.0707681	0.0538121	0.105912	0.0560807	0.0826987	0.071192	0.0203928	0.0646282	0.119525	0.122631	0.12154	0.0927343	0.102404	0.104261	0.149786	0.103982	0.0947735
		SD	0.17231	0.578447	0.658855	0.812749	0.656863	0.238562	0.472796	0.139821	0.287191	0.19116	0.155962	0.23352		0.185525	0.153087	0.12832	0.28387	0.247619		0.176752	0.14037	0.201243	0.226429	0.150171	0.165549	0.207484	0.231156	0.224262	0.22372	0.250656	0.200162	0.152204	0.299565	0.15862	0.233907	0.201361	0.0576796	0.182796	0.338069	0.346852	0.343766	0.262292	0.289641	0.294894	0.423658	0.294106	0.26806
		Coefficient of Variation	0.141366	0.314109	0.311011	0.293523	0.328697	0.247821	0.39066	0.133303	0.287438	0.243267	0.142756	0.238026		0.19121	0.232611	0.147871	0.335992	0.33715		0.204097	0.161961	0.242327	0.252544	0.232675	0.180952	0.253507	0.293689	0.25805	0.240861	0.270679	0.251853	0.241474	0.415028	0.168578	0.344958	0.21755	0.057295	0.183845	0.367036	0.272788	0.35736	0.288593	0.334444	0.304353	0.369658	0.316117	0.27511
		IQR	0.172402	0.881332	0.778263	0.675949	0.632469	0.307152	0.551264	0.187822	0.437011	0.328081	0.229691	0.395522		0.346519	0.106602	0.226603	0.339091	0.332771		0.28603	0.184768	0.301639	0.33074	0.156023	0.28017	0.248274	0.129858	0.337891	0.398529	0.433753	0.315759	0.171636	0.353803	0.186066	0.245696	0.181392	0.0418084	0.214715	0.236091	0.358098	0.499947	0.397097	0.207675	0.403328	0.577934	0.505907	0.390485
		Kurtosis	-0.141501	-1.80762	-0.696487	-1.1709	-1.34282	-1.47554	-1.16352	-1.65344	-1.70463	-1.91993	-1.52279	-2.06471		-1.91084	-0.473311	-1.83392	-0.971739	-1.66422		-1.88501	-1.18466	-1.61153	-1.51168	-0.811691	-2.10279	-1.4332	-0.766325	-1.83624	-1.83767	-1.89122	-1.76008	-1.03824	-0.984921	-0.736816	-1.14051	-0.514457	0.190148	-1.63683	-1.18697	-0.951457	-1.75806	-1.75271	-0.298768	-0.87019	-1.67389	-1.81472	-1.75314
		Skewness	1.03328	0.161675	0.859258	0.190117	0.463683	0.529358	0.395552	-0.0332706	-0.0148358	-0.349707	-0.0747422	-0.0642488		0.0625124	0.332643	0.0993904	0.517307	-0.0964483		0.0104594	-0.444688	0.206283	0.144024	0.549168	-0.0315097	0.644772	0.531	0.230876	0.0846923	-0.255262	0.251368	-0.349987	0.434265	0.72059	0.047144	0.733141	1.20622	-0.0610967	0.5661	0.209594	0.259984	0.411486	1.05312	0.71438	-0.141015	0.0480158	0.25723
		Shapiro test (W)	0.8223	0.917086	0.864532	0.954478	0.929246	0.875516	0.933846	0.963439	0.946783	0.822426	0.886437	0.830772		0.903714	0.937954	0.926786	0.955998	0.930319		0.913957	0.934515	0.955046	0.948764	0.94883	0.82858	0.829804	0.92861	0.891919	0.884481	0.882781	0.913952	0.913537	0.926681	0.887652	0.981318	0.928383	0.818412	0.95274	0.8898	0.975277	0.913894	0.877798	0.836362	0.884944	0.927699	0.918445	0.924455
		Shapiro test (p)	0.0493319	0.406665	0.133178	0.756171	0.509238	0.170539	0.551716	0.842148	0.67878	0.0494818	0.216743	0.0604748		0.311913	0.591071	0.487298	0.771236	0.518979		0.382771	0.558041	0.761808	0.698767	0.699425	0.0573809	0.0590893	0.503507	0.243823	0.207736	0.200177	0.382732	0.379642	0.486377	0.222508	0.969129	0.501474	0.0449026	0.738796	0.233031	0.935894	0.382299	0.179395	0.0690975	0.209837	0.495376	0.417377	0.467045
		Box-Cox Transformation (lambda)	-4	0.4	-2.2	0.6	-0.3	-1.8	0.4	1.4	1	6.3	1	-0.9		0.6	0.5	-0.9	-0.1	1.3		0	2.9	0	0.7	-0.6	-3	-3.1	0.1	-0.2	-0.5	3.8	-0.2	1.9	0.2	-2.6	0.9	-1.1	-10	1.5	-0.1	0.5	-0.3	-2	-1.7	-1	1.4	0.8	-0.6
	LDL_B - LDL_A	Diff mean	-0.304853	-0.615834	-1.0038	-1.12999	-1.01419	-0.422664	-0.383496	-0.442426	-0.492188	-0.440654	-0.519589	-0.468342		-0.558968	-0.453386	-0.473061	-0.546816	-0.39799		-0.491116	-0.430806	-0.477835	-0.540433	-0.405636	-0.446382	-0.475911	-0.333764	-0.520142	-0.490173	-0.563588	-0.487029	-0.396143	-0.432003	-0.454696	-0.346906	-0.36033	-0.00495806	-0.414621		-0.694107	-0.533908	-0.395916				-0.397673	-0.532872
		Effect size (Glass's Delta)	-1.76921	-1.06463	-1.52355	-1.39033	-1.54399	-1.77171	-0.811124	-3.16424	-1.7138	-2.30516	-3.33151	-2.00558		-3.01289	-2.96163	-3.68656	-1.92629	-1.60726		-2.77856	-3.06906	-2.37442	-2.38677	-2.70117	-2.69638	-2.29372	-1.44389	-2.31935	-2.19101	-2.24846	-2.43317	-2.60272	-1.4421	-2.86657	-1.48309	-1.78947	-0.0859588	-2.26821		-2.00116	-1.55312	-1.50945				-1.35214	-1.98788
		F test to compare two variances (F)	1.2321	0.778341	0.360769	0.650553	0.359183	0.447579	0.235254	1.09069	0.580842	0.585143	1.02624	0.478412		0.422477	0.257856	0.817057	0.0840532	0.319512		0.499523	1.06012	0.294192	0.146003	0.172053	0.498924	0.268198	0.73453	0.282936	0.29808	0.241943	0.221769	0.240941	0.204166	0.677967	0.412306	1.23942	1.0739	0.416214		0.624373	0.355039	0.448761				0.695776	0.223668
		F test to compare two variances (p)	0.790068	0.749343	0.201995	0.584485	0.200127	0.31085	0.0754391	0.911767	0.490496	0.496339	0.973624	0.351713		0.27826	0.0944502	0.796619	0.00414044	0.155286		0.38007	0.940589	0.128848	0.0212067	0.0333977	0.379263	0.103781	0.694231	0.11772	0.132785	0.0808615	0.0650488	0.080038	0.0526164	0.620829	0.265274	0.784263	0.927482	0.270246		0.549404	0.19527	0.312401				0.644189	0.0664676
		Student's t-test (t)	-3.34941	-2.25807	-3.69411	-3.0609	-3.74586	-4.16502	-2.06421	-6.1897	-3.85532	-5.17859	-6.61975	-4.66537		-7.14506	-7.46896	-7.7354	-5.23289	-3.95754		-6.41782	-6.0479	-5.90341	-6.30613	-7.05705	-6.22925	-5.76091	-3.10091	-5.79174	-5.43924	-5.70661	-6.2262	-6.6084	-3.71703	-6.25916	-3.52979	-3.38222	-0.168827	-5.39094		-4.44104	-3.77375	-3.54702				-2.93686	-5.08281
		Student's t-test (p)	0.00476953	0.0404333	0.00240519	0.00846477	0.00217111	0.000953261	0.0580426	2.35481e-05	0.00174909	0.000139962	1.15159e-05	0.000364309		4.97329e-06	3.01789e-06	2.02127e-06	0.000738857	0.0014304		1.60617e-05	2.99796e-05	3.84522e-05	0.000139869	4.92525e-05	2.20255e-05	4.92907e-05	0.0078182	4.67019e-05	8.72308e-05	5.42226e-05	2.21393e-05	1.17315e-05	0.0022985	2.09427e-05	0.00333203	0.00446818	0.868348	9.51533e-05		0.000558933	0.00205462	0.00321991				0.0108237	0.000166898
		Student's t-test (power)	0.907772	0.509014	0.808649	0.734445	0.818786	0.908533	0.327205	0.999951	0.889667	0.989714	0.999987	0.961095		0.999851	0.999786	0.999999	0.947086	0.847976		0.999279	0.9999	0.992722	0.993168	0.998833	0.998799	0.989124	0.765925	0.990406	0.982374	0.986492	0.994635	0.997903	0.764904	0.999593	0.78758	0.913808	0.0529548	0.987702		0.960404	0.8232	0.801453				0.710753	0.958265
		Wilcoxon signed-rank test (W)	9	14	4	8	4	3	18	0	3	2	0	4		0	0	0	0	4		0	1	0	0	0	0	0	6	0	1	0	0	1	5	0	5	7	30	0		3	4	6				10	1
		Wilcoxon signed-rank test (p)	0.014763	0.0649573	0.0018648	0.0104118	0.0018648	0.0010878	0.160528	0.0001554	0.0010878	0.000621601	0.0001554	0.0018648		0.0001554	0.0001554	0.0001554	0.0001554	0.0018648		0.0001554	0.0003108	0.0001554	0.0001554	0.0001554	0.0001554	0.0001554	0.004662	0.0001554	0.0003108	0.0001554	0.0001554	0.0003108	0.0029526	0.0001554	0.0029526	0.00699301	0.878477	0.0001554		0.0010878	0.0018648	0.004662				0.0206682	0.0003108
		fold change	0.749893	0.665589	0.526159	0.591905	0.492494	0.560932	0.683126	0.578196	0.507389	0.439231	0.524405	0.522622		0.423906	0.311093	0.454866	0.352781	0.45811		0.432905	0.502933	0.424614	0.397234	0.371507	0.512084	0.418526	0.575944	0.401492	0.472272	0.39139	0.387199	0.371512	0.401489	0.516759	0.488395	0.610701	0.995075	0.583		0.454106	0.444978	0.564385				0.572564	0.453114
		log2(fold change)	-0.415244	-0.587297	-0.92643	-0.756562	-1.02182	-0.834102	-0.549776	-0.790369	-0.978836	-1.18695	-0.931246	-0.936161		-1.23819	-1.68458	-1.13649	-1.50316	-1.12623		-1.20788	-0.991562	-1.23578	-1.33194	-1.42854	-0.965547	-1.25661	-0.796001	-1.31656	-1.08231	-1.35332	-1.36885	-1.42852	-1.31657	-0.952437	-1.03388	-0.711463	-0.00712284	-0.778431		-1.1389	-1.16819	-0.82525				-0.804491	-1.14205
		robust fold change	0.738568	0.653842	0.568629	0.513378	0.508991	0.567357	0.706121	0.617617	0.488697	0.412581	0.567833	0.496199		0.44769	0.270627	0.476567	0.351007	0.481671		0.476871	0.495234	0.440845	0.405779	0.371398	0.51174	0.44001	0.590462	0.447287	0.481845	0.34886	0.43527	0.381919	0.353813	0.487142	0.497298	0.591255	1.01084	0.617573		0.47947	0.427052	0.611745				0.531712	0.474449
		log2(robust fold change)	-0.437198	-0.612985	-0.814441	-0.961906	-0.974287	-0.817672	-0.502012	-0.695216	-1.03299	-1.27725	-0.816461	-1.01101		-1.15943	-1.88562	-1.06925	-1.51043	-1.05388		-1.06833	-1.01382	-1.18166	-1.30123	-1.42896	-0.966517	-1.18439	-0.760084	-1.16073	-1.05336	-1.51928	-1.20002	-1.38866	-1.49894	-1.03759	-1.00782	-0.758147	0.0155598	-0.69532		-1.06049	-1.22752	-0.708997				-0.911284	-1.07567
		fold change - bootsrap resampling method	0.751615	0.67125	0.533625	0.597087	0.503679	0.571943	0.697087	0.581525	0.517995	0.444103	0.523205	0.52791		0.427989	0.315455	0.45543	0.358156	0.466393		0.437849	0.504882	0.425308	0.401302	0.371999	0.512848	0.42328	0.585327	0.400649	0.475208	0.397523	0.388922	0.376107	0.414346	0.515806	0.492103	0.616356	0.994816	0.58616		0.466313	0.460279	0.572306				0.584847	0.455987
		log2(fold change) - bootstrap resampling method	-0.411934	-0.575079	-0.906101	-0.743987	-0.989424	-0.806057	-0.52059	-0.782088	-0.94899	-1.17103	-0.934551	-0.921636		-1.22436	-1.6645	-1.1347	-1.48134	-1.10038		-1.19149	-0.985982	-1.23342	-1.31724	-1.42663	-0.963398	-1.24032	-0.772684	-1.31959	-1.07337	-1.33089	-1.36245	-1.41079	-1.27109	-0.955098	-1.02297	-0.698164	-0.00749873	-0.770635		-1.10063	-1.11942	-0.805141				-0.773868	-1.13293
		95% lower confidence interval	-0.686222	-1.15071	-1.4264	-1.34538	-1.58135	-1.23583	-1.09592	-1.11328	-1.50129	-1.71325	-1.27868	-1.33109		-1.6253	-2.18439	-1.54313	-1.97892	-1.7151		-1.63902	-1.40428	-1.69725	-1.72592	-1.83067	-1.31535	-1.68525	-1.41751	-1.82474	-1.47664	-1.81877	-1.80844	-1.86196	-2.02603	-1.29645	-1.73567	-1.23873	-0.103672	-1.06529		-1.7745	-1.73752	-1.29968				-1.4469	-1.56166
		95% upper confidence interval	-0.159794	-0.0660867	-0.459068	-0.210535	-0.492547	-0.402298	-0.00993108	-0.530777	-0.374012	-0.685033	-0.630505	-0.483341		-0.847463	-1.23806	-0.797396	-1.05125	-0.581683		-0.804245	-0.583343	-0.840257	-0.936384	-1.06982	-0.645195	-0.843629	-0.259936	-0.872864	-0.652718	-0.903641	-0.944795	-0.990821	-0.610684	-0.630289	-0.430018	-0.255414	0.0771256	-0.494827		-0.587656	-0.436483	-0.330029				-0.211187	-0.714636
	ROC Analysis	AUC	0.859375	0.78125	0.9375	0.875	0.9375	0.953125	0.71875	1	0.953125	0.96875	1	0.9375		1	1	1	1	0.9375		1	0.984375	1	1	1	1	1	0.90625	1	0.984375	1	1	0.984375	0.921875	1	0.921875	0.890625	0.53125	1		0.953125	0.9375	0.90625				0.84375	0.984375
		AUC (se)	0.0981173	0.119262	0.0662834	0.0928487	0.0662834	0.0574593	0.13137	0	0.0574593	0.0469325	0	0.0662834		0	0	0	0	0.0662834		0	0.0331772	0	0	0	0	0	0.0808815	0	0.0331772	0	0	0.0331772	0.0739914	0	0.0739914	0.0871295	0.148436	0		0.0574593	0.0662834	0.0808815				0.102992	0.0331772
		AUC(p)	0.0335239	0.119175	0.00048304	0.0217221	0.00048304	4.02326e-05	0.202542	0	4.02326e-05	2.95901e-07	0	0.00048304		0	0	0	0	0.00048304		0	1.44073e-13	0	0	0	0	0	0.00601284	0	1.44073e-13	0	0	1.44073e-13	0.0021802	0	0.0021802	0.0124925	0.458083	0		4.02326e-05	0.00048304	0.00601284				0.0475763	1.44073e-13
		Sensitivity	0.625	0.5	0.875	0.625	0.875	1	0.625	1	1	1	1	1		1	1	1	1	0.75		1	0.875	1	1	1	1	1	0.75	1	0.875	1	1	0.875	1	1	0.75	1	0.875	1		0.875	1	0.875				1	0.875
		Specificity	1	1	0.875	1	0.875	0.875	0.875	1	0.875	0.875	1	0.875		1	1	1	1	1		1	1	1	1	1	1	1	1	1	1	1	1	1	0.75	1	1	0.75	0.5	1		1	0.875	0.875				0.625	1
		Positive predictive value	1	1	0.875	1	0.875	0.888889	0.833333	1	0.888889	0.888889	1	0.888889		1	1	1	1	1		1	1	1	1	1	1	1	1	1	1	1	1	1	0.8	1	1	0.8	0.636364	1		1	0.888889	0.875				0.727273	1
		Negative predictive value	0.727273	0.666667	0.875	0.727273	0.875	1	0.7	1	1	1	1	1		1	1	1	1	0.8		1	0.888889	1	1	1	1	1	0.8	1	0.888889	1	1	0.888889	1	1	0.8	1	0.8	1		0.888889	1	0.875				1	0.888889
		Precision	1	1	0.875	1	0.875	0.888889	0.833333	1	0.888889	0.888889	1	0.888889		1	1	1	1	1		1	1	1	1	1	1	1	1	1	1	1	1	1	0.8	1	1	0.8	0.636364	1		1	0.888889	0.875				0.727273	1
		Recall	0.625	0.5	0.875	0.625	0.875	1	0.625	1	1	1	1	1		1	1	1	1	0.75		1	0.875	1	1	1	1	1	0.75	1	0.875	1	1	0.875	1	1	0.75	1	0.875	1		0.875	1	0.875				1	0.875
		Youden Index	0.625	0.5	0.75	0.625	0.75	0.875	0.5	1	0.875	0.875	1	0.875		1	1	1	1	0.75		1	0.875	1	1	1	1	1	0.75	1	0.875	1	1	0.875	0.75	1	0.75	0.75	0.375	1		0.875	0.875	0.75				0.625	0.875
		Cutoff	1.18772	2.08907	1.61904	2.82643	1.44998	0.735068	1.11665	0.853202	0.596445	0.535845	0.837974	0.668913		0.744128	0.411004	0.700327	0.483953	0.591062		0.627789	0.763439	0.566592	0.61302	0.451087	0.706362	0.626962	0.735243	0.623039	0.739748	0.589452	0.570134	0.570872	0.359563	0.773182	0.58262	0.676381	0.967519	0.738291		0.985131	0.563576	0.695637				0.569221	0.727869
	LDL_C vs. LDL_A
	GROUPS	ANALYSIS	Cer_02	Cer_05	Cer_07	Cer_09	Cer_10_Cer_11	ChoE_14	ChoE_15	DAPC03	DAPC04	DAPC05	DAPC06	DAPC07	DAPC09	DAPC11	DAPC13	DAPC14	DAPC15	DAPC16	DAPC17	DAPC18	DAPC19	DAPC20	DAPC21	DAPC23	DAPC24	DAPC26	DAPC27	DAPC28	DAPC29	DAPC30	DAPC32	DAPC34	DAPC38	DAPC39_DAPC40	DAPC44	DAPC47	DAPC50	DAPC51	DAPE03	DAPE04	DAPE05	DAPE06	DAPE07	DAPE08	DAPE09	DAPE11	DAPE12
		Class	Sphingolipids	Sphingolipids	Sphingolipids	Sphingolipids	Sphingolipids	Sterols	Sterols	Glycerophospholipids	Glycerophospholipids	Glycerophospholipids	Glycerophospholipids	Glycerophospholipids	Glycerophospholipids	Glycerophospholipids	Glycerophospholipids	Glycerophospholipids	Glycerophospholipids	Glycerophospholipids	Glycerophospholipids	Glycerophospholipids	Glycerophospholipids	Glycerophospholipids	Glycerophospholipids	Glycerophospholipids	Glycerophospholipids	Glycerophospholipids	Glycerophospholipids	Glycerophospholipids	Glycerophospholipids	Glycerophospholipids	Glycerophospholipids	Glycerophospholipids	Glycerophospholipids	Glycerophospholipids	Glycerophospholipids	Glycerophospholipids	Glycerophospholipids	Glycerophospholipids	Glycerophospholipids	Glycerophospholipids	Glycerophospholipids	Glycerophospholipids	Glycerophospholipids	Glycerophospholipids	Glycerophospholipids	Glycerophospholipids	Glycerophospholipids
		Subclass A	Ceramides	Ceramides	Ceramides	Ceramides	Ceramides	Cholesteryl Ester	Cholesteryl Ester	Diacylglycerophosphocholine	Diacylglycerophosphocholine	Diacylglycerophosphocholine	Diacylglycerophosphocholine	Diacylglycerophosphocholine	Diacylglycerophosphocholine	Diacylglycerophosphocholine	Diacylglycerophosphocholine	Diacylglycerophosphocholine	Diacylglycerophosphocholine	Diacylglycerophosphocholine	Diacylglycerophosphocholine	Diacylglycerophosphocholine	Diacylglycerophosphocholine	Diacylglycerophosphocholine	Diacylglycerophosphocholine	Diacylglycerophosphocholine	Diacylglycerophosphocholine	Diacylglycerophosphocholine	Diacylglycerophosphocholine	Diacylglycerophosphocholine	Diacylglycerophosphocholine	Diacylglycerophosphocholine	Diacylglycerophosphocholine	Diacylglycerophosphocholine	Diacylglycerophosphocholine	Diacylglycerophosphocholine	Diacylglycerophosphocholine	Diacylglycerophosphocholine	Diacylglycerophosphocholine	Diacylglycerophosphocholine	Diacylglycerophosphoethanolamine	Diacylglycerophosphocholine	Diacylglycerophosphocholine	Diacylglycerophosphocholine	Diacylglycerophosphoethanolamine	Diacylglycerophosphoethanolamine	Diacylglycerophosphoethanolamine	Diacylglycerophosphocholine	Diacylglycerophosphocholine
		Subclass B	CER[NS]	CER[NS]	CER[NS]	CER[NS]	CER[NS]
		Subclass C	Sphingoid base d18:1	Sphingoid base d18:1	Sphingoid base d18:1	Sphingoid base d18:1	Mixed sphingoid base
		Common name
		Individual notation	Cer(d18:1/16:0)	Cer(d18:1/22:0)	Cer(d18:1/23:0)	Cer(d18:1/24:0)	Cer(d18:1/24:1)+Cer(d18:2/24:0)	ChoE(22:4)	ChoE(22:5)	PC(16:0/16:0)	PC(32:1)	PC(14:0/18:2)	PC(16:0/18:0)	PC(16:0/18:1)	PC(14:0/20:4)	PC(18:0/18:1)	PC(18:2/18:2)	PC(16:0/20:4)	PC(16:0/20:5)	PC(18:3/18:3)	PC(20:0/18:2)	PC(18:0/20:3)	PC(18:0/20:4)	PC(38:5)	PC(38:5)	PC(18:2/20:4)	PC(16:0/22:6)	PC(18:0/22:4)	PC(20:0/20:4)	PC(40:5)	PC(18:0/22:5)	PC(18:0/22:6)	PC(18:1/22:6)	PC(40:8)	PC(16:1/18:2)	PC(34:3)	PC(16:1/20:4)	PC(30:0)	PC(40:0)	PC(40:1)	PE(16:0/18:2)	PC(16:0/17:0)	PC(33:1)	PC(15:0/18:2)	PE(18:1/18:2)	PE(16:0/20:4)	PE(18:2/18:2)	PC(17:0/18:1)	PC(16:0/19:1)
		Individual composition or probable ID									PC(16:0/16:1) + PC(14:1/18:0) + PC(14:0/18:1)													PC(18:1/20:4) + PC(16:0/22:5)	PC(18:0/20:5) + PC(16:0/22:5)									PC(20:4/20:4) + PC(18:2/22:6) + PC(18:0/22:8)				PC(16:0/14:0) + PC(14:0/16:0)	PC (20:0/20:0) + PC(16:0/24:0) + PC(18:0/22:0)	PC(18:1/22:0) + PC(22:0/18:1)			PC(15:0/18:1) + PC(16:0/17:1)
		Link	HMDB04949	HMDB04952	HMDB00950	HMDB04956		HMDB06729	HMDB10375	HMDB00564		HMDB07874	HMDB07970	HMDB07972	HMDB07883	HMDB08038	HMDB08138	HMDB07982	HMDB07984	HMDB08206	HMDB08270	HMDB08046	HMDB08048			HMDB08147	HMDB07991	HMDB08054	HMDB08279		HMDB08056	HMDB08057	HMDB08123		HMDB08006						HMDB08928			HMDB07940	HMDB09060	HMDB08937	HMDB09093
		Simplified name	Cer	Cer	Cer	Cer	Cer	ChoE	ChoE	PC_DAPC	PC_DAPC	PC_DAPC	PC_DAPC	PC_DAPC	PC_DAPC	PC_DAPC	PC_DAPC	PC_DAPC	PC_DAPC	PC_DAPC	PC_DAPC	PC_DAPC	PC_DAPC	PC_DAPC	PC_DAPC	PC_DAPC	PC_DAPC	PC_DAPC	PC_DAPC	PC_DAPC	PC_DAPC	PC_DAPC	PC_DAPC	PC_DAPC	PC_DAPC	PC_DAPC	PC_DAPC	PC_DAPC	PC_DAPC	PC_DAPC	PE_DAPE	PC_DAPC	PC_DAPC	PC_DAPC	PE_DAPE	PE_DAPE	PE_DAPE	PC_DAPC	PC_DAPC
		Simple name	Cer	Cer	Cer	Cer	Cer	ChoE	ChoE	PC	PC	PC	PC	PC	PC	PC	PC	PC	PC	PC	PC	PC	PC	PC	PC	PC	PC	PC	PC	PC	PC	PC	PC	PC	PC	PC	PC	PC	PC	PC	PE	PC	PC	PC	PE	PE	PE	PC	PC
	LDL_C	Mean	1.50068	2.40249	2.23523	3.33457	2.09733	1.36686	1.44085	1.65285	1.37386	1.25917	1.80026	1.18396	1.39462	1.37871	1.18334	1.19625	1.24689	1.03876	1.41993	1.28032	1.1143	1.07312	1.20427	0.967854	1.08905	1.20031	1.28636	1.22035	1.04892	1.10368	0.954604	0.955868	0.98826	1.3609	0.902714	1.74216	1.12647	1.59214	1.53882	1.55053	1.2752	1.27126	1.2579	1.1207	1.25063	1.53057	1.30389
		90% Winsored mean	1.50068	2.40249	2.23523	3.33457	2.09733	1.36686	1.44085	1.65285	1.37386	1.25917	1.80026	1.18396	1.39462	1.37871	1.18334	1.19625	1.24689	1.03876	1.41993	1.28032	1.1143	1.07312	1.20427	0.967854	1.08905	1.20031	1.28636	1.22035	1.04892	1.10368	0.954604	0.955868	0.98826	1.3609	0.902714	1.74216	1.12647	1.59214	1.53882	1.55053	1.2752	1.27126	1.2579	1.1207	1.25063	1.53057	1.30389
		Median	1.47057	2.66982	2.23363	3.33873	1.90497	1.29445	1.39923	1.60955	1.18621	1.32996	1.76268	1.15501	1.36069	1.26609	1.19183	1.29556	1.10124	1.02569	1.23645	1.07857	1.08532	1.11117	1.07355	1.02413	1.09423	1.18943	1.30668	1.2114	1.02851	1.17649	1.04574	0.970687	1.07447	1.37356	0.979626	1.74808	1.14139	1.47574	1.38542	1.48476	1.17687	1.20614	1.23495	1.1285	1.1093	1.42258	1.16113
		SEM	0.118585	0.251494	0.0939939	0.347471	0.29962	0.124106	0.153702	0.122984	0.197983	0.0929277	0.14457	0.124845	0.157307	0.140921	0.127374	0.0740872	0.128283	0.0942005	0.192199	0.156046	0.0829946	0.0990681	0.104116	0.0897082	0.0517451	0.151724	0.143526	0.120326	0.0856737	0.0956188	0.104751	0.103381	0.103003	0.0772153	0.149667	0.156372	0.0340657	0.172247	0.226332	0.205866	0.170832	0.0895968	0.196068	0.135782	0.159496	0.225265	0.147754
		SD	0.33541	0.711332	0.265855	0.982796	0.847454	0.351024	0.434735	0.347851	0.55998	0.262839	0.408906	0.353115	0.444933	0.398584	0.360268	0.20955	0.362839	0.266439	0.543621	0.441365	0.234744	0.280207	0.294484	0.253733	0.146357	0.429142	0.405953	0.340333	0.242322	0.270451	0.29628	0.292405	0.291337	0.218398	0.423324	0.442288	0.0963525	0.487189	0.640163	0.582277	0.483185	0.253418	0.554564	0.38405	0.451122	0.637145	0.417912
		Coefficient of Variation	0.223505	0.296081	0.118938	0.29473	0.404063	0.25681	0.301722	0.210455	0.407595	0.20874	0.227137	0.29825	0.319034	0.289098	0.304451	0.175172	0.290995	0.256496	0.382852	0.344731	0.210665	0.261113	0.244534	0.262161	0.134389	0.357525	0.315583	0.278881	0.231019	0.245045	0.31037	0.305905	0.294798	0.160481	0.468945	0.253874	0.0855345	0.305996	0.416009	0.375535	0.37891	0.199344	0.440866	0.342687	0.360717	0.41628	0.320511
		IQR	0.413282	0.530437	0.344302	0.7969	0.634524	0.346689	0.514738	0.326145	0.443156	0.168227	0.541669	0.521113	0.213719	0.777927	0.151772	0.349575	0.564428	0.296937	0.762234	0.688787	0.272865	0.466329	0.462253	0.33783	0.22921	0.765323	0.476815	0.568263	0.380475	0.498244	0.483377	0.359065	0.327949	0.333859	0.423611	0.368771	0.114691	0.536559	0.554502	0.879073	0.603302	0.210647	0.517983	0.545014	0.69064	0.487407	0.658431
		Kurtosis	-1.34297	-0.0231102	-1.11943	-1.0542	0.0873536	-1.18338	-1.01633	-0.495737	-0.0797972	-1.25372	-1.12294	-1.73351	-0.207602	-2.00014	-0.185517	-1.74155	-1.76939	-1.08429	-1.23558	-1.68595	-1.42546	-1.80755	-1.67185	-1.62922	-2.00601	-1.90626	-1.13171	-1.85174	-1.82836	-1.84618	-1.77235	-1.45009	-0.437027	-1.59995	-1.04785	-1.12596	-1.56709	-1.50241	-1.33451	-1.66502	-1.542	-0.22279	-0.82345	-1.38359	-1.65035	-0.656106	-1.78915
		Skewness	0.388005	-1.18998	-0.509648	0.0491347	1.13197	0.352968	-0.232209	-0.698398	1.11495	-0.496538	-0.296856	0.287371	-0.120572	0.189312	0.416374	-0.457417	0.399813	-0.179604	0.58491	0.486663	0.153339	-0.0637946	0.466816	-0.191884	-0.025317	-0.00791924	0.315326	-0.0169823	0.227152	-0.295997	-0.264385	-0.168954	-0.93274	-0.18371	-0.018951	-0.100895	-0.310515	0.382121	0.46087	-0.125866	0.375068	0.898879	0.25125	0.182346	0.482911	0.728231	0.334758
		Shapiro test (W)	0.925128	0.793916	0.920279	0.967018	0.845969	0.965634	0.964451	0.885307	0.834714	0.834498	0.947766	0.900032	0.885756	0.833295	0.888659	0.838367	0.878053	0.984379	0.911044	0.837658	0.955862	0.938739	0.874675	0.923157	0.869104	0.909308	0.969977	0.928232	0.882019	0.868131	0.913904	0.974329	0.869796	0.957558	0.977856	0.984925	0.928591	0.908609	0.916263	0.939633	0.936759	0.894524	0.976479	0.975304	0.843267	0.910602	0.887025
		Shapiro test (p)	0.472833	0.0246308	0.43213	0.873638	0.0866957	0.861721	0.851268	0.211499	0.0664412	0.0661002	0.688697	0.289153	0.213569	0.0642312	0.22739	0.0724659	0.180411	0.981259	0.361473	0.0712576	0.769889	0.598718	0.167374	0.455997	0.147717	0.34922	0.897826	0.500121	0.196868	0.144506	0.382375	0.929644	0.150038	0.786539	0.951528	0.983074	0.503345	0.344375	0.400281	0.607476	0.579501	0.257673	0.943437	0.936068	0.08136	0.358325	0.219516
		Box-Cox Transformation (lambda)	-0.8	5.9	4.1	1	-1	0.1	1.5	3	-1.5	2.9	1.9	-0.5	1.2	-2.2	0.5	9.4	-2.3	1.5	-0.8	-2.3	0.3	1.6	-3.3	1.9	-0.9	0.6	0.3	0.7	-1	2.5	2.6	1.3	3.6	2.1	1	1.3	5.6	-0.3	0	1	-0.2	-1.6	0.8	0.6	-1.5	-0.2	-1.2
	LDL_A	Mean	1.21889	1.84155	2.11843	2.76894	1.99838	0.962639	1.21025	1.04889	0.999141	0.785803	1.0925	0.981071		0.970272	0.658123	0.867789	0.84487	0.734448		0.866022	0.866695	0.83046	0.896589	0.64541	0.914876	0.818456	0.787075	0.869065	0.928837	0.926025	0.794759	0.630311	0.721796	0.94093	0.678074	0.925587	1.00671	0.994295	0.921079	1.2715	0.961959	0.908865	0.866038	0.968924	1.14608	0.930369	0.974375
		90% Winsored mean	1.21889	1.84155	2.11843	2.76894	1.99838	0.962639	1.21025	1.04889	0.999141	0.785803	1.0925	0.981071		0.970272	0.658123	0.867789	0.84487	0.734448		0.866022	0.866695	0.83046	0.896589	0.64541	0.914876	0.818456	0.787075	0.869065	0.928837	0.926025	0.794759	0.630311	0.721796	0.94093	0.678074	0.925587	1.00671	0.994295	0.921079	1.2715	0.961959	0.908865	0.866038	0.968924	1.14608	0.930369	0.974375
		Median	1.20296	1.82971	1.89004	2.83104	1.88635	0.917645	1.1207	1.06616	1.02962	0.872613	1.03934	0.977597		0.962796	0.636555	0.851725	0.801707	0.771628		0.853504	0.862355	0.808755	0.926016	0.647829	0.91978	0.763203	0.745362	0.830333	0.877449	1.00972	0.773158	0.600444	0.759333	0.934647	0.694954	0.894061	0.993709	1.00092	0.830296	1.30815	0.922881	0.795458	0.767962	0.913397	1.16046	0.912459	0.921128
		SEM	0.0609207	0.204512	0.23294	0.28735	0.232236	0.0843444	0.167159	0.049434	0.101537	0.0675852	0.0551408	0.0825618		0.0655931	0.0541243	0.0453681	0.100363	0.0875467		0.0624914	0.0496285	0.0711501	0.0800546	0.0530933	0.0585304	0.0733568	0.0817258	0.0792886	0.0790971	0.0886202	0.0707681	0.0538121	0.105912	0.0560807	0.0826987	0.071192	0.0203928	0.0646282	0.119525	0.122631	0.12154	0.0927343	0.102404	0.104261	0.149786	0.103982	0.0947735
		SD	0.17231	0.578447	0.658855	0.812749	0.656863	0.238562	0.472796	0.139821	0.287191	0.19116	0.155962	0.23352		0.185525	0.153087	0.12832	0.28387	0.247619		0.176752	0.14037	0.201243	0.226429	0.150171	0.165549	0.207484	0.231156	0.224262	0.22372	0.250656	0.200162	0.152204	0.299565	0.15862	0.233907	0.201361	0.0576796	0.182796	0.338069	0.346852	0.343766	0.262292	0.289641	0.294894	0.423658	0.294106	0.26806
		Coefficient of Variation	0.141366	0.314109	0.311011	0.293523	0.328697	0.247821	0.39066	0.133303	0.287438	0.243267	0.142756	0.238026		0.19121	0.232611	0.147871	0.335992	0.33715		0.204097	0.161961	0.242327	0.252544	0.232675	0.180952	0.253507	0.293689	0.25805	0.240861	0.270679	0.251853	0.241474	0.415028	0.168578	0.344958	0.21755	0.057295	0.183845	0.367036	0.272788	0.35736	0.288593	0.334444	0.304353	0.369658	0.316117	0.27511
		IQR	0.172402	0.881332	0.778263	0.675949	0.632469	0.307152	0.551264	0.187822	0.437011	0.328081	0.229691	0.395522		0.346519	0.106602	0.226603	0.339091	0.332771		0.28603	0.184768	0.301639	0.33074	0.156023	0.28017	0.248274	0.129858	0.337891	0.398529	0.433753	0.315759	0.171636	0.353803	0.186066	0.245696	0.181392	0.0418084	0.214715	0.236091	0.358098	0.499947	0.397097	0.207675	0.403328	0.577934	0.505907	0.390485
		Kurtosis	-0.141501	-1.80762	-0.696487	-1.1709	-1.34282	-1.47554	-1.16352	-1.65344	-1.70463	-1.91993	-1.52279	-2.06471		-1.91084	-0.473311	-1.83392	-0.971739	-1.66422		-1.88501	-1.18466	-1.61153	-1.51168	-0.811691	-2.10279	-1.4332	-0.766325	-1.83624	-1.83767	-1.89122	-1.76008	-1.03824	-0.984921	-0.736816	-1.14051	-0.514457	0.190148	-1.63683	-1.18697	-0.951457	-1.75806	-1.75271	-0.298768	-0.87019	-1.67389	-1.81472	-1.75314
		Skewness	1.03328	0.161675	0.859258	0.190117	0.463683	0.529358	0.395552	-0.0332706	-0.0148358	-0.349707	-0.0747422	-0.0642488		0.0625124	0.332643	0.0993904	0.517307	-0.0964483		0.0104594	-0.444688	0.206283	0.144024	0.549168	-0.0315097	0.644772	0.531	0.230876	0.0846923	-0.255262	0.251368	-0.349987	0.434265	0.72059	0.047144	0.733141	1.20622	-0.0610967	0.5661	0.209594	0.259984	0.411486	1.05312	0.71438	-0.141015	0.0480158	0.25723
		Shapiro test (W)	0.8223	0.917086	0.864532	0.954478	0.929246	0.875516	0.933846	0.963439	0.946783	0.822426	0.886437	0.830772		0.903714	0.937954	0.926786	0.955998	0.930319		0.913957	0.934515	0.955046	0.948764	0.94883	0.82858	0.829804	0.92861	0.891919	0.884481	0.882781	0.913952	0.913537	0.926681	0.887652	0.981318	0.928383	0.818412	0.95274	0.8898	0.975277	0.913894	0.877798	0.836362	0.884944	0.927699	0.918445	0.924455
		Shapiro test (p)	0.0493319	0.406665	0.133178	0.756171	0.509238	0.170539	0.551716	0.842148	0.67878	0.0494818	0.216743	0.0604748		0.311913	0.591071	0.487298	0.771236	0.518979		0.382771	0.558041	0.761808	0.698767	0.699425	0.0573809	0.0590893	0.503507	0.243823	0.207736	0.200177	0.382732	0.379642	0.486377	0.222508	0.969129	0.501474	0.0449026	0.738796	0.233031	0.935894	0.382299	0.179395	0.0690975	0.209837	0.495376	0.417377	0.467045
		Box-Cox Transformation (lambda)	-4	0.4	-2.2	0.6	-0.3	-1.8	0.4	1.4	1	6.3	1	-0.9		0.6	0.5	-0.9	-0.1	1.3		0	2.9	0	0.7	-0.6	-3	-3.1	0.1	-0.2	-0.5	3.8	-0.2	1.9	0.2	-2.6	0.9	-1.1	-10	1.5	-0.1	0.5	-0.3	-2	-1.7	-1	1.4	0.8	-0.6
	LDL_C - LDL_A	Diff mean	0.281791	0.560943	0.116802	0.565623	0.0989521	0.404225	0.230596	0.603958	0.374724	0.473367	0.707753	0.202884		0.408441	0.525216	0.328462	0.402022	0.304316		0.414297	0.247606	0.242664	0.307678	0.322444	0.174178	0.381856	0.499282	0.351285	0.120087	0.177655	0.159845	0.325557	0.266463	0.419967	0.22464	0.816571	0.119763	0.597847	0.61774	0.279022	0.313239	0.362394	0.391859	0.151778	0.104544	0.600198	0.329516
		Effect size (Glass's Delta)	1.63537	0.96974	0.177281	0.695938	0.150643	1.69442	0.487728	4.31952	1.30479	2.47629	4.53799	0.868809		2.20154	3.43084	2.5597	1.41622	1.22897		2.34394	1.76394	1.20583	1.35883	2.14719	1.05212	1.84041	2.15994	1.5664	0.536774	0.708761	0.798577	2.13896	0.889499	2.64763	0.96038	4.05525	2.07636	3.27057	1.82726	0.804441	0.9112	1.38164	1.35291	0.514685	0.246764	2.04075	1.22926
		F test to compare two variances (F)	3.78906	1.51223	0.162821	1.46222	1.6645	2.16507	0.845476	6.18934	3.80193	1.89054	6.874	2.28656		4.61564	5.5383	2.66677	1.63377	1.15778		6.23543	2.79665	1.93873	1.69146	2.85486	0.781583	4.27789	3.08419	2.30301	1.1732	1.16418	2.19099	3.6908	0.945816	1.89574	3.27535	4.82457	2.7905	7.10331	3.58567	2.8182	1.97562	0.933478	3.66592	1.69606	1.13386	4.6932	2.43056
		F test to compare two variances (p)	0.0998727	0.598752	0.0287259	0.628622	0.517549	0.329705	0.830418	0.0281217	0.0990653	0.419916	0.0209917	0.297468		0.0613025	0.0380435	0.218974	0.532831	0.851697		0.0275524	0.198232	0.40208	0.504566	0.189739	0.753355	0.0742518	0.160417	0.29341	0.838494	0.84619	0.322479	0.106322	0.943308	0.417945	0.140227	0.0547151	0.199158	0.0191313	0.113818	0.195034	0.389046	0.92998	0.108038	0.502392	0.872627	0.0587447	0.264159
		Student's t-test (t)	2.11367	1.7305	0.464997	1.25445	0.261028	2.69386	1.01547	4.55655	1.68414	4.11961	4.57415	1.3555		2.62767	3.79501	3.78088	2.46824	2.36636		2.46468	2.56053	1.98953	2.3427	3.09322	2.22951	2.26584	3.02297	2.43778	1.02988	1.36269	1.26444	2.79334	1.8036	4.4007	1.31372	4.7526	3.01647	3.24965	2.41348	1.16442	1.49407	2.81042	1.77152	0.886588	0.477798	2.41912	1.87719
		Student's t-test (p)	0.0529754	0.105513	0.652719	0.23022	0.797871	0.0174653	0.327109	0.00129604	0.114309	0.00104149	0.00134108	0.196725		0.0198764	0.00389172	0.00202589	0.027076	0.0329196		0.0353701	0.02265	0.0665451	0.0344391	0.00793865	0.0426692	0.0398449	0.00912634	0.0287107	0.320531	0.194499	0.226716	0.0143674	0.0928504	0.000603996	0.210063	0.000308934	0.00924469	0.0101025	0.0300816	0.263713	0.157352	0.0138924	0.0982302	0.390277	0.640168	0.029758	0.0814878
		Student's t-test (power)	0.859878	0.439019	0.0626363	0.254368	0.0591067	0.882768	0.148874	1	0.680057	0.99574	1	0.366667		0.983201	0.999994	0.997316	0.749926	0.628294		0.99151	0.906151	0.611964	0.714974	0.97855	0.499757	0.927672	0.979729	0.829505	0.170358	0.262023	0.318857	0.977759	0.381204	0.998389	0.432182	1	0.970894	0.999978	0.924268	0.322747	0.396637	0.729144	0.71124	0.160416	0.0746334	0.966258	0.628501
		Wilcoxon signed-rank test (W)	52	49	41	44	34	53	43	58	46	55	61	46		53	58	58	53	52		50	51	50	50	54	48	49	57	52	39	46	44	53	49	60	43	62	53	56	52	42	44	53	49	40	35	52	49
		Wilcoxon signed-rank test (p)	0.0379176	0.0829837	0.382284	0.234499	0.878477	0.0281274	0.278632	0.004662	0.160528	0.014763	0.0010878	0.160528		0.0281274	0.004662	0.004662	0.0281274	0.0379176		0.0649573	0.0498834	0.0649573	0.0649573	0.0206682	0.104895	0.0829837	0.00699301	0.0379176	0.505361	0.160528	0.234499	0.0281274	0.0829837	0.0018648	0.278632	0.000621601	0.0281274	0.0104118	0.0379176	0.328205	0.234499	0.0281274	0.0829837	0.441803	0.798446	0.0379176	0.0829837
		fold change	1.23119	1.3046	1.05514	1.20427	1.04952	1.41991	1.19054	1.57581	1.37505	1.6024	1.64783	1.2068		1.42096	1.79805	1.3785	1.47584	1.41435		1.47839	1.28569	1.2922	1.34317	1.4996	1.19038	1.46656	1.63435	1.40421	1.12929	1.19185	1.20112	1.5165	1.36917	1.44633	1.33129	1.88222	1.11896	1.60128	1.67067	1.21944	1.32563	1.39873	1.45247	1.15665	1.09122	1.64512	1.33818
		log2(fold change)	0.300049	0.383612	0.0774293	0.268164	0.0697243	0.505803	0.251611	0.65609	0.45948	0.680233	0.720564	0.271185		0.506862	0.846434	0.463104	0.561536	0.500136		0.564028	0.362542	0.369834	0.425637	0.584574	0.251428	0.552433	0.708718	0.489759	0.175413	0.253199	0.264385	0.600747	0.453298	0.532399	0.412826	0.912435	0.162165	0.679223	0.740427	0.286221	0.406674	0.48412	0.538512	0.209947	0.12594	0.718191	0.420275
		robust fold change	1.22246	1.45915	1.18179	1.17933	1.00988	1.41062	1.24853	1.50968	1.15209	1.52411	1.69596	1.18147		1.31501	1.87232	1.5211	1.37362	1.32926		1.26369	1.25855	1.37393	1.15932	1.58086	1.18967	1.55847	1.75308	1.45893	1.17216	1.16517	1.35256	1.61662	1.41502	1.4696	1.40963	1.95522	1.14861	1.47438	1.66859	1.13501	1.27521	1.51628	1.60808	1.23549	0.955915	1.55906	1.26055
		log2(robust fold change)	0.28979	0.545123	0.240972	0.237969	0.0141777	0.496334	0.320236	0.59424	0.204247	0.60797	0.762105	0.240588		0.395077	0.904825	0.605114	0.457987	0.410623		0.337644	0.331764	0.458305	0.213285	0.660711	0.250558	0.640128	0.809893	0.54491	0.229167	0.220544	0.435689	0.692976	0.500823	0.555426	0.495313	0.967328	0.199891	0.56011	0.73863	0.182709	0.35074	0.600536	0.685341	0.305088	-0.0650455	0.640676	0.334057
		fold change - bootsrap resampling method	1.23827	1.32505	1.07176	1.21738	1.05187	1.42826	1.21064	1.58675	1.3941	1.61821	1.65226	1.21222		1.43591	1.80922	1.37866	1.48902	1.45213		1.4776	1.28742	1.29214	1.36825	1.51967	1.19577	1.47127	1.64653	1.40964	1.13646	1.21285	1.21848	1.54459	1.40183	1.45251	1.3291	1.89938	1.12006	1.61892	1.68066	1.24306	1.35669	1.42237	1.46445	1.16364	1.11608	1.67303	1.34592
		log2(fold change) - bootstrap resampling method	0.308321	0.406048	0.0999861	0.283777	0.0729578	0.514261	0.275776	0.666074	0.479331	0.694401	0.72444	0.277656		0.521961	0.855366	0.463264	0.574363	0.538166		0.563257	0.364482	0.369759	0.452327	0.603758	0.257945	0.557061	0.71943	0.495322	0.184544	0.278402	0.285085	0.627228	0.487309	0.538549	0.410446	0.925531	0.163572	0.695029	0.749029	0.313894	0.440095	0.508296	0.550359	0.218644	0.15844	0.742463	0.428597
		95% lower confidence interval	0.0027336	-0.13065	-0.302897	-0.20123	-0.482014	0.0665616	-0.299102	0.382986	-0.0922508	0.348616	0.397794	-0.159717		0.117739	0.431771	0.212113	0.0379477	0.055734		0.101132	0.0758771	-0.0367873	0.0678013	0.192769	0.0220162	0.0561771	0.235649	0.0682648	-0.171278	-0.134475	-0.176906	0.172137	-0.117298	0.28638	-0.260663	0.516456	0.0409828	0.288406	0.0899886	-0.221714	-0.141938	0.129228	-0.108712	-0.313889	-0.414478	0.153658	-0.0766176
		95% upper confidence interval	0.590531	0.837057	0.424937	0.733788	0.591841	0.901475	0.751188	0.913131	1.0342	1.0636	1.01032	0.677898		0.890062	1.27305	0.686122	1.05673	0.995304		0.973182	0.653783	0.756104	0.845256	0.93802	0.500006	0.983445	1.19673	0.895137	0.540796	0.674533	0.711497	1.00707	1.00161	0.766406	0.968187	1.25601	0.273887	1.09143	1.30308	0.777989	0.947775	0.879422	1.1209	0.655367	0.723932	1.26854	0.857471
	ROC Analysis	AUC	0.8125	0.765625	0.640625	0.6875	0.53125	0.828125	0.671875	0.90625	0.71875	0.859375	0.953125	0.71875		0.828125	0.90625	0.90625	0.828125	0.8125		0.78125	0.796875	0.78125	0.78125	0.84375	0.75	0.765625	0.890625	0.8125	0.609375	0.71875	0.6875	0.828125	0.765625	0.9375	0.671875	0.96875	0.828125	0.875	0.8125	0.65625	0.6875	0.828125	0.765625	0.625	0.546875	0.8125	0.765625
		AUC (se)	0.111717	0.122642	0.141728	0.136108	0.148436	0.107514	0.138174	0.0808815	0.13137	0.0981173	0.0574593	0.13137		0.107514	0.0808815	0.0808815	0.107514	0.111717		0.119262	0.115626	0.119262	0.119262	0.102992	0.125779	0.122642	0.0871295	0.111717	0.144536	0.13137	0.136108	0.107514	0.122642	0.0662834	0.138174	0.0469325	0.107514	0.0928487	0.111717	0.140046	0.136108	0.107514	0.122642	0.143223	0.148005	0.111717	0.122642
		AUC(p)	0.0809635	0.13942	0.309909	0.245477	0.458083	0.0635098	0.266987	0.00601284	0.202542	0.0335239	4.02326e-05	0.202542		0.0635098	0.00601284	0.00601284	0.0635098	0.0809635		0.119175	0.0996116	0.119175	0.119175	0.0475763	0.160158	0.13942	0.0124925	0.0809635	0.352579	0.202542	0.245477	0.0635098	0.13942	0.00048304	0.266987	2.95901e-07	0.0635098	0.0217221	0.0809635	0.288473	0.245477	0.0635098	0.13942	0.33128	0.437088	0.0809635	0.13942
		Sensitivity	0.75	0.5	0.875	0.75	0.125	0.875	0.875	0.875	0.375	0.75	0.875	0.5		0.5	0.875	0.875	1	0.875		0.5	0.625	0.5	0.875	0.625	0.5	0.5	0.625	0.5	0.25	0.5	0.625	0.625	0.75	0.875	0.625	0.875	0.75	0.75	0.875	0.375	0.875	0.875	0.875	0.5	0.25	0.75	1
		Specificity	0.875	1	0.625	0.75	1	0.75	0.625	1	1	1	1	1		1	1	0.875	0.625	0.75		1	1	1	0.625	1	1	1	1	1	1	1	0.875	1	0.875	0.875	0.875	1	0.875	1	0.75	1	0.5	0.75	0.75	0.875	1	0.875	0.5
		Positive predictive value	0.857143	1	0.7	0.75	1	0.777778	0.7	1	1	1	1	1		1	1	0.875	0.727273	0.777778		1	1	1	0.7	1	1	1	1	1	1	1	0.833333	1	0.857143	0.875	0.833333	1	0.857143	1	0.777778	1	0.636364	0.777778	0.777778	0.8	1	0.857143	0.666667
		Negative predictive value	0.777778	0.666667	0.833333	0.75	0.533333	0.857143	0.833333	0.888889	0.615385	0.8	0.888889	0.666667		0.666667	0.888889	0.875	1	0.857143		0.666667	0.727273	0.666667	0.833333	0.727273	0.666667	0.666667	0.727273	0.666667	0.571429	0.666667	0.7	0.727273	0.777778	0.875	0.7	0.888889	0.777778	0.8	0.857143	0.615385	0.8	0.857143	0.857143	0.636364	0.571429	0.777778	1
		Precision	0.857143	1	0.7	0.75	1	0.777778	0.7	1	1	1	1	1		1	1	0.875	0.727273	0.777778		1	1	1	0.7	1	1	1	1	1	1	1	0.833333	1	0.857143	0.875	0.833333	1	0.857143	1	0.777778	1	0.636364	0.777778	0.777778	0.8	1	0.857143	0.666667
		Recall	0.75	0.5	0.875	0.75	0.125	0.875	0.875	0.875	0.375	0.75	0.875	0.5		0.5	0.875	0.875	1	0.875		0.5	0.625	0.5	0.875	0.625	0.5	0.5	0.625	0.5	0.25	0.5	0.625	0.625	0.75	0.875	0.625	0.875	0.75	0.75	0.875	0.375	0.875	0.875	0.875	0.5	0.25	0.75	1
		Youden Index	0.625	0.5	0.5	0.5	0.125	0.625	0.5	0.875	0.375	0.75	0.875	0.5		0.5	0.875	0.75	0.625	0.625		0.5	0.625	0.5	0.5	0.625	0.5	0.5	0.625	0.5	0.25	0.5	0.5	0.625	0.625	0.75	0.5	0.875	0.625	0.75	0.625	0.375	0.375	0.625	0.625	0.375	0.25	0.625	0.5
		Cutoff	1.30337	2.74547	2.05682	2.91666	3.95698	1.13519	1.21209	1.568	1.43053	1.31386	1.58566	1.27035		1.37807	0.979539	0.996562	0.861734	0.876076		1.19583	1.05993	1.16887	0.967795	0.939297	1.1824	1.28896	1.28164	1.29345	1.3663	1.23912	1.01973	0.912093	0.865116	1.19219	0.958761	1.37213	1.0994	1.39512	0.944789	2.09211	0.86015	1.10447	0.925835	1.16771	1.90277	1.30978	0.828586
	LDL_D vs. LDL_A
	GROUPS	ANALYSIS	Cer_02	Cer_05	Cer_07	Cer_09	Cer_10_Cer_11	ChoE_14	ChoE_15	DAPC03	DAPC04	DAPC05	DAPC06	DAPC07	DAPC09	DAPC11	DAPC13	DAPC14	DAPC15	DAPC16	DAPC17	DAPC18	DAPC19	DAPC20	DAPC21	DAPC23	DAPC24	DAPC26	DAPC27	DAPC28	DAPC29	DAPC30	DAPC32	DAPC34	DAPC38	DAPC39_DAPC40	DAPC44	DAPC47	DAPC50	DAPC51	DAPE03	DAPE04	DAPE05	DAPE06	DAPE07	DAPE08	DAPE09	DAPE11	DAPE12
		Class	Sphingolipids	Sphingolipids	Sphingolipids	Sphingolipids	Sphingolipids	Sterols	Sterols	Glycerophospholipids	Glycerophospholipids	Glycerophospholipids	Glycerophospholipids	Glycerophospholipids	Glycerophospholipids	Glycerophospholipids	Glycerophospholipids	Glycerophospholipids	Glycerophospholipids	Glycerophospholipids	Glycerophospholipids	Glycerophospholipids	Glycerophospholipids	Glycerophospholipids	Glycerophospholipids	Glycerophospholipids	Glycerophospholipids	Glycerophospholipids	Glycerophospholipids	Glycerophospholipids	Glycerophospholipids	Glycerophospholipids	Glycerophospholipids	Glycerophospholipids	Glycerophospholipids	Glycerophospholipids	Glycerophospholipids	Glycerophospholipids	Glycerophospholipids	Glycerophospholipids	Glycerophospholipids	Glycerophospholipids	Glycerophospholipids	Glycerophospholipids	Glycerophospholipids	Glycerophospholipids	Glycerophospholipids	Glycerophospholipids	Glycerophospholipids
		Subclass A	Ceramides	Ceramides	Ceramides	Ceramides	Ceramides	Cholesteryl Ester	Cholesteryl Ester	Diacylglycerophosphocholine	Diacylglycerophosphocholine	Diacylglycerophosphocholine	Diacylglycerophosphocholine	Diacylglycerophosphocholine	Diacylglycerophosphocholine	Diacylglycerophosphocholine	Diacylglycerophosphocholine	Diacylglycerophosphocholine	Diacylglycerophosphocholine	Diacylglycerophosphocholine	Diacylglycerophosphocholine	Diacylglycerophosphocholine	Diacylglycerophosphocholine	Diacylglycerophosphocholine	Diacylglycerophosphocholine	Diacylglycerophosphocholine	Diacylglycerophosphocholine	Diacylglycerophosphocholine	Diacylglycerophosphocholine	Diacylglycerophosphocholine	Diacylglycerophosphocholine	Diacylglycerophosphocholine	Diacylglycerophosphocholine	Diacylglycerophosphocholine	Diacylglycerophosphocholine	Diacylglycerophosphocholine	Diacylglycerophosphocholine	Diacylglycerophosphocholine	Diacylglycerophosphocholine	Diacylglycerophosphocholine	Diacylglycerophosphoethanolamine	Diacylglycerophosphocholine	Diacylglycerophosphocholine	Diacylglycerophosphocholine	Diacylglycerophosphoethanolamine	Diacylglycerophosphoethanolamine	Diacylglycerophosphoethanolamine	Diacylglycerophosphocholine	Diacylglycerophosphocholine
		Subclass B	CER[NS]	CER[NS]	CER[NS]	CER[NS]	CER[NS]
		Subclass C	Sphingoid base d18:1	Sphingoid base d18:1	Sphingoid base d18:1	Sphingoid base d18:1	Mixed sphingoid base
		Common name
		Individual notation	Cer(d18:1/16:0)	Cer(d18:1/22:0)	Cer(d18:1/23:0)	Cer(d18:1/24:0)	Cer(d18:1/24:1)+Cer(d18:2/24:0)	ChoE(22:4)	ChoE(22:5)	PC(16:0/16:0)	PC(32:1)	PC(14:0/18:2)	PC(16:0/18:0)	PC(16:0/18:1)	PC(14:0/20:4)	PC(18:0/18:1)	PC(18:2/18:2)	PC(16:0/20:4)	PC(16:0/20:5)	PC(18:3/18:3)	PC(20:0/18:2)	PC(18:0/20:3)	PC(18:0/20:4)	PC(38:5)	PC(38:5)	PC(18:2/20:4)	PC(16:0/22:6)	PC(18:0/22:4)	PC(20:0/20:4)	PC(40:5)	PC(18:0/22:5)	PC(18:0/22:6)	PC(18:1/22:6)	PC(40:8)	PC(16:1/18:2)	PC(34:3)	PC(16:1/20:4)	PC(30:0)	PC(40:0)	PC(40:1)	PE(16:0/18:2)	PC(16:0/17:0)	PC(33:1)	PC(15:0/18:2)	PE(18:1/18:2)	PE(16:0/20:4)	PE(18:2/18:2)	PC(17:0/18:1)	PC(16:0/19:1)
		Individual composition or probable ID									PC(16:0/16:1) + PC(14:1/18:0) + PC(14:0/18:1)													PC(18:1/20:4) + PC(16:0/22:5)	PC(18:0/20:5) + PC(16:0/22:5)									PC(20:4/20:4) + PC(18:2/22:6) + PC(18:0/22:8)				PC(16:0/14:0) + PC(14:0/16:0)	PC (20:0/20:0) + PC(16:0/24:0) + PC(18:0/22:0)	PC(18:1/22:0) + PC(22:0/18:1)			PC(15:0/18:1) + PC(16:0/17:1)
		Link	HMDB04949	HMDB04952	HMDB00950	HMDB04956		HMDB06729	HMDB10375	HMDB00564		HMDB07874	HMDB07970	HMDB07972	HMDB07883	HMDB08038	HMDB08138	HMDB07982	HMDB07984	HMDB08206	HMDB08270	HMDB08046	HMDB08048			HMDB08147	HMDB07991	HMDB08054	HMDB08279		HMDB08056	HMDB08057	HMDB08123		HMDB08006						HMDB08928			HMDB07940	HMDB09060	HMDB08937	HMDB09093
		Simplified name	Cer	Cer	Cer	Cer	Cer	ChoE	ChoE	PC_DAPC	PC_DAPC	PC_DAPC	PC_DAPC	PC_DAPC	PC_DAPC	PC_DAPC	PC_DAPC	PC_DAPC	PC_DAPC	PC_DAPC	PC_DAPC	PC_DAPC	PC_DAPC	PC_DAPC	PC_DAPC	PC_DAPC	PC_DAPC	PC_DAPC	PC_DAPC	PC_DAPC	PC_DAPC	PC_DAPC	PC_DAPC	PC_DAPC	PC_DAPC	PC_DAPC	PC_DAPC	PC_DAPC	PC_DAPC	PC_DAPC	PE_DAPE	PC_DAPC	PC_DAPC	PC_DAPC	PE_DAPE	PE_DAPE	PE_DAPE	PC_DAPC	PC_DAPC
		Simple name	Cer	Cer	Cer	Cer	Cer	ChoE	ChoE	PC	PC	PC	PC	PC	PC	PC	PC	PC	PC	PC	PC	PC	PC	PC	PC	PC	PC	PC	PC	PC	PC	PC	PC	PC	PC	PC	PC	PC	PC	PC	PE	PC	PC	PC	PE	PE	PE	PC	PC
	LDL_D	Mean	1.19018	1.70326	1.80087	2.18794	1.47831	1.66925	1.475	1.30748	1.02831	0.948866	1.29259	0.899822		0.994772	0.753746	0.982753	0.859944	0.829281	1.07191	0.996098	1.04702	0.855866	0.923548	0.732706	0.938209	0.947961	1.05601	0.906072	0.884508	0.915203	0.799373	0.791747	0.782503	1.07856	0.821215	1.24911	1.05154	1.22104	0.796244	1.17658	0.862384	0.946096	0.717358	0.767086	0.838088	1.06849	0.97544
		90% Winsored mean	1.19018	1.70326	1.80087	2.18794	1.47831	1.66925	1.475	1.30748	1.02831	0.948866	1.29259	0.899822		0.994772	0.753746	0.982753	0.859944	0.829281	1.07191	0.996098	1.04702	0.855866	0.923548	0.732706	0.938209	0.947961	1.05601	0.906072	0.884508	0.915203	0.799373	0.791747	0.782503	1.07856	0.821215	1.24911	1.05154	1.22104	0.796244	1.17658	0.862384	0.946096	0.717358	0.767086	0.838088	1.06849	0.97544
		Median	1.07972	1.38975	1.67434	2.24607	1.45424	1.35579	1.33089	1.2694	0.786471	1.04094	1.28898	0.746424		0.860539	0.641623	0.994574	0.778248	0.849127	1.1211	0.894921	1.01009	0.822058	0.832773	0.637962	0.857129	0.790325	1.17261	0.822627	0.84205	0.860988	0.71182	0.67665	0.782539	1.04102	0.797346	1.15764	1.04094	1.27648	0.705325	1.0549	0.766468	1.01791	0.666072	0.667728	0.842465	0.997362	0.92141
		SEM	0.13822	0.259745	0.255118	0.239555	0.192115	0.369898	0.198611	0.150093	0.151216	0.129126	0.146567	0.112812		0.136412	0.16066	0.13116	0.122292	0.0871046	0.132547	0.15548	0.170216	0.123368	0.124484	0.136684	0.100263	0.186302	0.152661	0.141782	0.0994022	0.135445	0.145197	0.172891	0.157567	0.127697	0.174008	0.159511	0.0309342	0.132838	0.165338	0.162864	0.12051	0.0905167	0.116138	0.105773	0.133761	0.169178	0.127796
		SD	0.390944	0.73467	0.721582	0.677563	0.543384	1.04623	0.561756	0.424526	0.427705	0.365225	0.414555	0.319082		0.38583	0.454416	0.370977	0.345894	0.246369	0.374899	0.439763	0.481444	0.348936	0.352093	0.386601	0.283587	0.526942	0.431789	0.401021	0.281152	0.383096	0.410679	0.489009	0.445666	0.361183	0.492169	0.451166	0.0874952	0.375722	0.467648	0.460648	0.340853	0.25602	0.328487	0.299172	0.378333	0.478507	0.361463
		Coefficient of Variation	0.328474	0.431333	0.400685	0.309681	0.367571	0.626767	0.380852	0.324691	0.41593	0.384906	0.320717	0.354605		0.387858	0.602876	0.377487	0.402229	0.297088	0.34975	0.441485	0.459824	0.4077	0.381239	0.527634	0.302264	0.555869	0.408887	0.442593	0.317863	0.418591	0.513752	0.617633	0.569538	0.334875	0.599318	0.36119	0.0832067	0.307706	0.587317	0.391514	0.395245	0.270606	0.457913	0.390011	0.451425	0.447835	0.370564
		IQR	0.45264	0.41091	0.669103	0.87781	0.759656	0.938426	0.96846	0.331578	0.501784	0.588819	0.383267	0.338527		0.376507	0.234629	0.39356	0.331622	0.418898	0.277919	0.340669	0.569718	0.413754	0.290603	0.39377	0.416113	0.443293	0.696625	0.335121	0.347496	0.644367	0.439777	0.371992	0.733178	0.280831	0.69825	0.421556	0.141013	0.267843	0.457438	0.706005	0.284464	0.257117	0.300326	0.36192	0.517328	0.404288	0.351296
		Kurtosis	-1.43481	0.809388	-0.258919	-1.61454	-1.39776	-0.0477964	-1.82499	-0.975731	-1.44431	-1.77459	-1.16465	-0.860959		-1.09969	-0.489465	-1.3553	-1.01392	-1.93716	-1.09758	-1.26875	-1.03696	-1.48945	-1.32217	-1.27051	-1.57855	-1.35025	-1.83136	-1.31588	-1.42881	-1.79522	-1.10808	-0.665813	-1.74452	-1.09756	-1.47427	-1.03495	-1.77657	-1.0013	-0.605473	-1.73755	-0.207129	-0.872067	-1.39764	-0.819719	-1.75626	-0.829142	-1.14675
		Skewness	0.582741	1.51629	0.926872	-0.210134	0.382681	1.13858	0.276616	0.108791	0.733317	-0.198019	-0.0513064	0.868497		0.573245	0.832135	0.119098	0.573024	-0.115006	-0.424495	0.386709	0.351834	0.384811	0.396556	0.533089	0.196925	0.573526	-0.21649	0.274869	0.194447	0.0551025	0.540754	0.793899	0.170429	0.575458	0.259313	0.575105	0.143069	0.102526	0.735628	0.205638	0.999382	-0.753694	0.346278	0.76898	-0.0455978	0.644819	0.517347
		Shapiro test (W)	0.876586	0.670603	0.87871	0.953133	0.922081	0.820623	0.901415	0.952139	0.754379	0.920423	0.986247	0.831461		0.928223	0.882203	0.94604	0.949474	0.892887	0.947844	0.899371	0.972291	0.907508	0.889739	0.923784	0.946633	0.859499	0.910355	0.926891	0.976418	0.924636	0.951488	0.908572	0.914906	0.910044	0.967871	0.936832	0.944332	0.902067	0.928709	0.921522	0.874747	0.899758	0.921421	0.899632	0.941216	0.936767	0.940185
		Shapiro test (p)	0.174641	0.00104302	0.183049	0.742733	0.446979	0.0473731	0.297537	0.732764	0.0091306	0.433309	0.987039	0.0614793		0.500043	0.197659	0.671294	0.705931	0.248894	0.689476	0.285214	0.915358	0.336847	0.232724	0.461311	0.677269	0.118702	0.356571	0.488225	0.943066	0.468599	0.726221	0.344115	0.389905	0.354376	0.880799	0.5802	0.654141	0.301554	0.504403	0.442331	0.167641	0.28751	0.441498	0.286763	0.623083	0.579572	0.612897
		Box-Cox Transformation (lambda)	-1.5	-5.8	-0.6	1.8	0	-0.8	-0.6	0.9	-5	1.8	1.1	-2.6		0	0.3	0.8	0	0.7	1.8	0.5	0.6	0	0.2	0.2	0.3	0.1	2	0.6	0.5	0.5	0.2	0.1	0.9	-0.4	0.6	-0.1	-1.8	0.9	0.2	0.2	-0.8	3.4	0.4	-0.9	1.1	0.1	0
	LDL_A	Mean	1.21889	1.84155	2.11843	2.76894	1.99838	0.962639	1.21025	1.04889	0.999141	0.785803	1.0925	0.981071		0.970272	0.658123	0.867789	0.84487	0.734448		0.866022	0.866695	0.83046	0.896589	0.64541	0.914876	0.818456	0.787075	0.869065	0.928837	0.926025	0.794759	0.630311	0.721796	0.94093	0.678074	0.925587	1.00671	0.994295	0.921079	1.2715	0.961959	0.908865	0.866038	0.968924	1.14608	0.930369	0.974375
		90% Winsored mean	1.21889	1.84155	2.11843	2.76894	1.99838	0.962639	1.21025	1.04889	0.999141	0.785803	1.0925	0.981071		0.970272	0.658123	0.867789	0.84487	0.734448		0.866022	0.866695	0.83046	0.896589	0.64541	0.914876	0.818456	0.787075	0.869065	0.928837	0.926025	0.794759	0.630311	0.721796	0.94093	0.678074	0.925587	1.00671	0.994295	0.921079	1.2715	0.961959	0.908865	0.866038	0.968924	1.14608	0.930369	0.974375
		Median	1.20296	1.82971	1.89004	2.83104	1.88635	0.917645	1.1207	1.06616	1.02962	0.872613	1.03934	0.977597		0.962796	0.636555	0.851725	0.801707	0.771628		0.853504	0.862355	0.808755	0.926016	0.647829	0.91978	0.763203	0.745362	0.830333	0.877449	1.00972	0.773158	0.600444	0.759333	0.934647	0.694954	0.894061	0.993709	1.00092	0.830296	1.30815	0.922881	0.795458	0.767962	0.913397	1.16046	0.912459	0.921128
		SEM	0.0609207	0.204512	0.23294	0.28735	0.232236	0.0843444	0.167159	0.049434	0.101537	0.0675852	0.0551408	0.0825618		0.0655931	0.0541243	0.0453681	0.100363	0.0875467		0.0624914	0.0496285	0.0711501	0.0800546	0.0530933	0.0585304	0.0733568	0.0817258	0.0792886	0.0790971	0.0886202	0.0707681	0.0538121	0.105912	0.0560807	0.0826987	0.071192	0.0203928	0.0646282	0.119525	0.122631	0.12154	0.0927343	0.102404	0.104261	0.149786	0.103982	0.0947735
		SD	0.17231	0.578447	0.658855	0.812749	0.656863	0.238562	0.472796	0.139821	0.287191	0.19116	0.155962	0.23352		0.185525	0.153087	0.12832	0.28387	0.247619		0.176752	0.14037	0.201243	0.226429	0.150171	0.165549	0.207484	0.231156	0.224262	0.22372	0.250656	0.200162	0.152204	0.299565	0.15862	0.233907	0.201361	0.0576796	0.182796	0.338069	0.346852	0.343766	0.262292	0.289641	0.294894	0.423658	0.294106	0.26806
		Coefficient of Variation	0.141366	0.314109	0.311011	0.293523	0.328697	0.247821	0.39066	0.133303	0.287438	0.243267	0.142756	0.238026		0.19121	0.232611	0.147871	0.335992	0.33715		0.204097	0.161961	0.242327	0.252544	0.232675	0.180952	0.253507	0.293689	0.25805	0.240861	0.270679	0.251853	0.241474	0.415028	0.168578	0.344958	0.21755	0.057295	0.183845	0.367036	0.272788	0.35736	0.288593	0.334444	0.304353	0.369658	0.316117	0.27511
		IQR	0.172402	0.881332	0.778263	0.675949	0.632469	0.307152	0.551264	0.187822	0.437011	0.328081	0.229691	0.395522		0.346519	0.106602	0.226603	0.339091	0.332771		0.28603	0.184768	0.301639	0.33074	0.156023	0.28017	0.248274	0.129858	0.337891	0.398529	0.433753	0.315759	0.171636	0.353803	0.186066	0.245696	0.181392	0.0418084	0.214715	0.236091	0.358098	0.499947	0.397097	0.207675	0.403328	0.577934	0.505907	0.390485
		Kurtosis	-0.141501	-1.80762	-0.696487	-1.1709	-1.34282	-1.47554	-1.16352	-1.65344	-1.70463	-1.91993	-1.52279	-2.06471		-1.91084	-0.473311	-1.83392	-0.971739	-1.66422		-1.88501	-1.18466	-1.61153	-1.51168	-0.811691	-2.10279	-1.4332	-0.766325	-1.83624	-1.83767	-1.89122	-1.76008	-1.03824	-0.984921	-0.736816	-1.14051	-0.514457	0.190148	-1.63683	-1.18697	-0.951457	-1.75806	-1.75271	-0.298768	-0.87019	-1.67389	-1.81472	-1.75314
		Skewness	1.03328	0.161675	0.859258	0.190117	0.463683	0.529358	0.395552	-0.0332706	-0.0148358	-0.349707	-0.0747422	-0.0642488		0.0625124	0.332643	0.0993904	0.517307	-0.0964483		0.0104594	-0.444688	0.206283	0.144024	0.549168	-0.0315097	0.644772	0.531	0.230876	0.0846923	-0.255262	0.251368	-0.349987	0.434265	0.72059	0.047144	0.733141	1.20622	-0.0610967	0.5661	0.209594	0.259984	0.411486	1.05312	0.71438	-0.141015	0.0480158	0.25723
		Shapiro test (W)	0.8223	0.917086	0.864532	0.954478	0.929246	0.875516	0.933846	0.963439	0.946783	0.822426	0.886437	0.830772		0.903714	0.937954	0.926786	0.955998	0.930319		0.913957	0.934515	0.955046	0.948764	0.94883	0.82858	0.829804	0.92861	0.891919	0.884481	0.882781	0.913952	0.913537	0.926681	0.887652	0.981318	0.928383	0.818412	0.95274	0.8898	0.975277	0.913894	0.877798	0.836362	0.884944	0.927699	0.918445	0.924455
		Shapiro test (p)	0.0493319	0.406665	0.133178	0.756171	0.509238	0.170539	0.551716	0.842148	0.67878	0.0494818	0.216743	0.0604748		0.311913	0.591071	0.487298	0.771236	0.518979		0.382771	0.558041	0.761808	0.698767	0.699425	0.0573809	0.0590893	0.503507	0.243823	0.207736	0.200177	0.382732	0.379642	0.486377	0.222508	0.969129	0.501474	0.0449026	0.738796	0.233031	0.935894	0.382299	0.179395	0.0690975	0.209837	0.495376	0.417377	0.467045
		Box-Cox Transformation (lambda)	-4	0.4	-2.2	0.6	-0.3	-1.8	0.4	1.4	1	6.3	1	-0.9		0.6	0.5	-0.9	-0.1	1.3		0	2.9	0	0.7	-0.6	-3	-3.1	0.1	-0.2	-0.5	3.8	-0.2	1.9	0.2	-2.6	0.9	-1.1	-10	1.5	-0.1	0.5	-0.3	-2	-1.7	-1	1.4	0.8	-0.6
	LDL_D - LDL_A	Diff mean	-0.0287068	-0.138291	-0.31756	-0.581004	-0.520069	0.706608	0.264746	0.258587	0.0291684	0.163063	0.200082	-0.0812489		0.0245002	0.0956229	0.114964	0.0150743	0.0948327		0.130077	0.180323	0.0254059	0.0269593	0.0872965	0.0233328	0.129505	0.268936	0.0370064	-0.044329	-0.0108222	0.00461442	0.161436	0.060707	0.13763	0.143141	0.323523	0.0448284	0.226747	-0.124835	-0.0949237	-0.0995753	0.0372315	-0.14868	-0.201838	-0.307995	0.13812	0.00106474
		Effect size (Glass's Delta)	-0.1666	-0.239073	-0.481988	-0.714862	-0.791747	2.96195	0.559959	1.84942	0.101564	0.853017	1.28289	-0.347931		0.132058	0.624632	0.895917	0.053103	0.382978		0.735926	1.28462	0.126245	0.119063	0.581316	0.140942	0.624167	1.16344	0.165014	-0.198145	-0.0431757	0.0230534	1.06066	0.20265	0.867671	0.611955	1.60668	0.777197	1.24044	-0.369258	-0.273672	-0.28966	0.141947	-0.513325	-0.684442	-0.726989	0.469628	0.00397204
		F test to compare two variances (F)	5.14766	1.61309	1.19948	0.695002	0.684328	19.2332	1.41172	9.21863	2.21792	3.65028	7.06523	1.86705		4.325	8.81113	8.35798	1.48473	0.989927		6.19023	11.7636	3.00643	2.41797	6.6276	2.93441	6.44992	3.48927	3.19758	1.57932	2.33593	4.2096	10.3225	2.21327	5.18486	4.42733	5.0202	2.30104	4.22474	1.91349	1.7638	0.983128	0.952745	1.28622	1.02922	0.797477	2.64709	1.81829
		F test to compare two variances (p)	0.0462048	0.543417	0.816505	0.643177	0.629197	0.000906624	0.660558	0.00896607	0.315176	0.109134	0.0194251	0.428961		0.0722494	0.010251	0.0119713	0.614966	0.989688		0.0281106	0.00428698	0.169675	0.266878	0.0232573	0.178858	0.0250884	0.12129	0.14803	0.561245	0.285491	0.0772825	0.00638718	0.316422	0.0453366	0.0681307	0.0493449	0.293892	0.0765972	0.411303	0.471617	0.982669	0.950725	0.748264	0.970668	0.772884	0.222348	0.448498
		Student's t-test (t)	-0.190049	-0.41831	-0.919224	-1.55304	-1.72551	1.86248	1.01985	1.63638	0.16014	1.11883	1.27769	-0.581194		0.161864	0.56404	0.828364	0.095285	0.767891		0.776261	1.01703	0.178394	0.182154	0.595337	0.200977	0.6468	1.55311	0.227807	-0.348959	-0.0668615	0.0285679	0.891558	0.319755	0.986813	0.742971	1.85212	1.2099	1.53493	-0.611882	-0.46561	-0.58178	0.287308	-0.960237	-1.35899	-1.5337	0.695545	0.00669214
		Student's t-test (p)	0.853221	0.682066	0.373545	0.142723	0.106429	0.100863	0.325099	0.138168	0.875059	0.282044	0.233529	0.570349		0.873726	0.587183	0.429723	0.925439	0.455309		0.457078	0.338269	0.860969	0.858073	0.566181	0.843607	0.5337	0.142706	0.82309	0.732313	0.947637	0.977612	0.397611	0.753876	0.347944	0.469784	0.0946956	0.24635	0.147087	0.550425	0.648655	0.569965	0.778086	0.353227	0.195641	0.147387	0.498098	0.994755
		Student's t-test (power)	0.0611505	0.0731045	0.1465	0.265708	0.314352	0.999787	0.181258	0.929935	0.0541279	0.355699	0.66541	0.0995142		0.0569901	0.214125	0.38575	0.0511265	0.110238		0.278636	0.666578	0.056386	0.0556779	0.191715	0.0579665	0.213876	0.581547	0.060938	0.0658121	0.0507445	0.0502122	0.506072	0.0665457	0.365872	0.207403	0.84772	0.304849	0.636305	0.105909	0.0803818	0.0840934	0.058081	0.159818	0.247609	0.273112	0.14149	0.0500063
		Wilcoxon signed-rank test (W)	25	27	22	18	17	51	39	50	32	45	45	21		30	33	38	32	39		37	39	31	31	34	34	34	42	32	26	32	29	37	33	41	37	47	41	47	24	27	26	36	21	16	20	36	30
		Wilcoxon signed-rank test (p)	0.505361	0.645377	0.328205	0.160528	0.130381	0.0498834	0.505361	0.0649573	1	0.194872	0.194872	0.278632		0.878477	0.95913	0.573737	1	0.505361		0.645377	0.505361	0.95913	0.95913	0.878477	0.878477	0.878477	0.328205	1	0.573737	1	0.798446	0.645377	0.95913	0.382284	0.645377	0.130381	0.382284	0.130381	0.441803	0.645377	0.573737	0.720901	0.278632	0.104895	0.234499	0.720901	0.878477
		fold change	0.976448	0.924905	0.850097	0.790171	0.739755	1.73403	1.21875	1.24653	1.02919	1.20751	1.18314	0.917183		1.02525	1.1453	1.13248	1.01784	1.12912		1.1502	1.20806	1.03059	1.03007	1.13526	1.0255	1.15823	1.34169	1.04258	0.952275	0.988313	1.00581	1.25612	1.08411	1.14627	1.2111	1.34953	1.04453	1.22805	0.864469	0.925345	0.896487	1.04096	0.828321	0.791688	0.731263	1.14846	1.00109
		log2(fold change)	-0.0343843	-0.112623	-0.234301	-0.339763	-0.434881	0.794131	0.285406	0.317921	0.0415142	0.272036	0.242621	-0.124718		0.0359769	0.195721	0.179485	0.0255139	0.1752		0.201885	0.27269	0.0434741	0.0427407	0.18302	0.0363328	0.211923	0.424052	0.0601607	-0.0705503	-0.0169597	0.00835216	0.328976	0.116505	0.196947	0.276317	0.43246	0.0628533	0.296367	-0.210114	-0.111936	-0.157645	0.0579213	-0.271737	-0.336995	-0.451538	0.199697	0.00157564
		robust fold change	0.897554	0.759546	0.885875	0.793371	0.770928	1.47746	1.18756	1.19063	0.763847	1.1929	1.2402	0.763529		0.893792	1.00796	1.16772	0.970739	1.10044		1.04853	1.17132	1.01645	0.899307	0.984768	0.931884	1.03554	1.57321	0.990719	0.959657	0.852702	0.920666	1.12692	1.03056	1.11381	1.14734	1.29481	1.04753	1.27531	0.849486	0.806405	0.830516	1.27965	0.867323	0.731038	0.725976	1.09305	1.00031
		log2(robust fold change)	-0.155929	-0.396791	-0.174825	-0.333932	-0.375332	0.563123	0.247997	0.251728	-0.388645	0.254475	0.310573	-0.389244		-0.161988	0.0114394	0.223692	-0.0428447	0.138075		0.0683636	0.22813	0.0235382	-0.153115	-0.0221441	-0.101778	0.0503788	0.653709	-0.0134522	-0.05941	-0.229886	-0.119251	0.17238	0.0434303	0.155508	0.198287	0.372738	0.0669967	0.350848	-0.235339	-0.310423	-0.267921	0.355747	-0.205358	-0.451981	-0.462006	0.128358	0.000441338
		fold change - bootsrap resampling method	0.984536	0.94339	0.872221	0.79561	0.753441	1.76793	1.24635	1.2524	1.04738	1.21396	1.17662	0.922746		1.03099	1.16873	1.14033	1.03685	1.14946		1.14875	1.20787	1.04304	1.04397	1.13816	1.0262	1.15452	1.35893	1.04844	0.96413	0.987133	1.02251	1.25591	1.11008	1.14362	1.21804	1.36736	1.04496	1.22605	0.88724	0.934346	0.912394	1.05548	0.83729	0.800143	0.741597	1.16215	1.01456
		log2(fold change) - bootstrap resampling method	-0.0224844	-0.0840732	-0.197235	-0.329866	-0.408434	0.822061	0.317712	0.324694	0.0667788	0.27972	0.234649	-0.115995		0.0440269	0.224937	0.189454	0.0522054	0.200955		0.200064	0.272469	0.0607897	0.0620852	0.186709	0.0373111	0.207296	0.442469	0.0682449	-0.0527008	-0.018684	0.0321167	0.32873	0.150668	0.193608	0.284561	0.451389	0.0634434	0.294015	-0.172604	-0.0979714	-0.132271	0.077895	-0.256201	-0.321671	-0.431292	0.216792	0.0208514
		95% lower confidence interval	-0.406715	-0.592007	-0.777962	-0.83396	-1.00499	0.0626536	-0.340879	-0.0771904	-0.485681	-0.273434	-0.216065	-0.5722		-0.420612	-0.595642	-0.335249	-0.54905	-0.310621		-0.362273	-0.360353	-0.468448	-0.450839	-0.491785	-0.36764	-0.535073	-0.226058	-0.549528	-0.502095	-0.604409	-0.638881	-0.473942	-0.744488	-0.21193	-0.65151	-0.0446337	-0.0507903	-0.11986	-0.987615	-0.702397	-0.714085	-0.395612	-0.900602	-0.896054	-1.13744	-0.391126	-0.507018
		95% upper confidence interval	0.323389	0.451465	0.303836	0.0938474	0.100168	1.42181	0.872964	0.678366	0.583084	0.740364	0.584022	0.29711		0.463375	0.851524	0.58167	0.604294	0.691574		0.655113	0.717465	0.500797	0.487204	0.707651	0.387022	0.792216	0.95541	0.564199	0.350894	0.472264	0.598169	0.980436	0.813486	0.574533	0.922135	0.888343	0.171284	0.654742	0.464593	0.407269	0.479715	0.461628	0.301648	0.169713	0.167827	0.785985	0.471518
	ROC Analysis	AUC	0.609375	0.578125	0.65625	0.71875	0.734375	0.796875	0.609375	0.78125	0.5	0.703125	0.703125	0.671875		0.53125	0.515625	0.59375	0.5	0.609375		0.578125	0.609375	0.515625	0.515625	0.53125	0.53125	0.53125	0.65625	0.5	0.59375	0.5	0.546875	0.578125	0.515625	0.640625	0.578125	0.734375	0.640625	0.734375	0.625	0.578125	0.59375	0.5625	0.671875	0.75	0.6875	0.5625	0.53125
		AUC (se)	0.144536	0.146623	0.140046	0.13137	0.128685	0.115626	0.144536	0.119262	0.14878	0.133842	0.133842	0.138174		0.148436	0.148694	0.145668	0.14878	0.144536		0.146623	0.144536	0.148694	0.148694	0.148436	0.148436	0.148436	0.140046	0.14878	0.145668	0.14878	0.148005	0.146623	0.148694	0.141728	0.146623	0.128685	0.141728	0.128685	0.143223	0.146623	0.145668	0.147401	0.138174	0.125779	0.136108	0.147401	0.148436
		AUC(p)	0.352579	0.39496	0.288473	0.202542	0.181239	0.0996116	0.352579	0.119175	0.5	0.223978	0.223978	0.266987		0.458083	0.479049	0.373805	0.5	0.352579		0.39496	0.352579	0.479049	0.479049	0.458083	0.458083	0.458083	0.288473	0.5	0.373805	0.5	0.437088	0.39496	0.479049	0.309909	0.39496	0.181239	0.309909	0.181239	0.33128	0.39496	0.373805	0.416051	0.266987	0.160158	0.245477	0.416051	0.458083
		Sensitivity	1	0.5	1	0.625	0.5	0.5	0.25	0.625	0.625	0.625	0.5	0.875		0.625	0.25	0.5	0.375	0.25		0.25	0.5	0.875	0.5	0.5	0.375	0.25	0.5	0.5	0.375	0.625	1	0.25	0.5	0.625	0.375	0.625	0.5	0.625	0.75	0.875	0.5	0.75	0.625	1	0.375	0.25	0.5
		Specificity	0.5	0.875	0.375	0.875	0.875	1	1	1	0.625	1	1	0.625		0.625	1	0.875	0.75	1		1	1	0.375	0.75	0.875	1	1	1	0.75	0.875	0.625	0.375	1	0.875	0.875	1	0.875	0.875	1	0.625	0.5	0.875	0.625	0.75	0.625	1	1	0.75
		Positive predictive value	0.666667	0.8	0.615385	0.833333	0.8	1	1	1	0.625	1	1	0.7		0.625	1	0.8	0.6	1		1	1	0.583333	0.666667	0.8	1	1	1	0.666667	0.75	0.625	0.615385	1	0.8	0.833333	1	0.833333	0.8	1	0.666667	0.636364	0.8	0.666667	0.714286	0.727273	1	1	0.666667
		Negative predictive value	1	0.636364	1	0.7	0.636364	0.666667	0.571429	0.727273	0.625	0.727273	0.666667	0.833333		0.625	0.571429	0.636364	0.545455	0.571429		0.571429	0.666667	0.75	0.6	0.636364	0.615385	0.571429	0.666667	0.6	0.583333	0.625	1	0.571429	0.636364	0.7	0.615385	0.7	0.636364	0.727273	0.714286	0.8	0.636364	0.714286	0.666667	1	0.615385	0.571429	0.6
		Precision	0.666667	0.8	0.615385	0.833333	0.8	1	1	1	0.625	1	1	0.7		0.625	1	0.8	0.6	1		1	1	0.583333	0.666667	0.8	1	1	1	0.666667	0.75	0.625	0.615385	1	0.8	0.833333	1	0.833333	0.8	1	0.666667	0.636364	0.8	0.666667	0.714286	0.727273	1	1	0.666667
		Recall	1	0.5	1	0.625	0.5	0.5	0.25	0.625	0.625	0.625	0.5	0.875		0.625	0.25	0.5	0.375	0.25		0.25	0.5	0.875	0.5	0.5	0.375	0.25	0.5	0.5	0.375	0.625	1	0.25	0.5	0.625	0.375	0.625	0.5	0.625	0.75	0.875	0.5	0.75	0.625	1	0.375	0.25	0.5
		Youden Index	0.5	0.375	0.375	0.5	0.375	0.5	0.25	0.625	0.25	0.625	0.5	0.5		0.25	0.25	0.375	0.125	0.25		0.25	0.5	0.25	0.25	0.375	0.375	0.25	0.5	0.25	0.25	0.25	0.375	0.25	0.375	0.5	0.375	0.5	0.375	0.625	0.375	0.375	0.375	0.375	0.375	0.625	0.375	0.25	0.25
		Cutoff	1.07248	2.08907	1.50784	2.82643	1.95257	1.43148	2.11948	1.26685	1.01292	1.02835	1.30455	0.782634		0.916242	1.11472	1.0006	0.996602	1.09289		1.58999	1.11812	0.66115	0.94768	0.751926	1.17732	1.72226	1.24306	0.952581	1.15896	0.979301	0.570134	1.19222	0.869096	1.03549	1.07527	1.10863	1.05704	1.26413	0.785076	0.985131	1.0712	0.895801	0.751976	0.691013	1.39968	1.48281	1.03053
	LDL_B vs. LDL_C
	GROUPS	ANALYSIS	Cer_02	Cer_05	Cer_07	Cer_09	Cer_10_Cer_11	ChoE_14	ChoE_15	DAPC03	DAPC04	DAPC05	DAPC06	DAPC07	DAPC09	DAPC11	DAPC13	DAPC14	DAPC15	DAPC16	DAPC17	DAPC18	DAPC19	DAPC20	DAPC21	DAPC23	DAPC24	DAPC26	DAPC27	DAPC28	DAPC29	DAPC30	DAPC32	DAPC34	DAPC38	DAPC39_DAPC40	DAPC44	DAPC47	DAPC50	DAPC51	DAPE03	DAPE04	DAPE05	DAPE06	DAPE07	DAPE08	DAPE09	DAPE11	DAPE12
		Class	Sphingolipids	Sphingolipids	Sphingolipids	Sphingolipids	Sphingolipids	Sterols	Sterols	Glycerophospholipids	Glycerophospholipids	Glycerophospholipids	Glycerophospholipids	Glycerophospholipids	Glycerophospholipids	Glycerophospholipids	Glycerophospholipids	Glycerophospholipids	Glycerophospholipids	Glycerophospholipids	Glycerophospholipids	Glycerophospholipids	Glycerophospholipids	Glycerophospholipids	Glycerophospholipids	Glycerophospholipids	Glycerophospholipids	Glycerophospholipids	Glycerophospholipids	Glycerophospholipids	Glycerophospholipids	Glycerophospholipids	Glycerophospholipids	Glycerophospholipids	Glycerophospholipids	Glycerophospholipids	Glycerophospholipids	Glycerophospholipids	Glycerophospholipids	Glycerophospholipids	Glycerophospholipids	Glycerophospholipids	Glycerophospholipids	Glycerophospholipids	Glycerophospholipids	Glycerophospholipids	Glycerophospholipids	Glycerophospholipids	Glycerophospholipids
		Subclass A	Ceramides	Ceramides	Ceramides	Ceramides	Ceramides	Cholesteryl Ester	Cholesteryl Ester	Diacylglycerophosphocholine	Diacylglycerophosphocholine	Diacylglycerophosphocholine	Diacylglycerophosphocholine	Diacylglycerophosphocholine	Diacylglycerophosphocholine	Diacylglycerophosphocholine	Diacylglycerophosphocholine	Diacylglycerophosphocholine	Diacylglycerophosphocholine	Diacylglycerophosphocholine	Diacylglycerophosphocholine	Diacylglycerophosphocholine	Diacylglycerophosphocholine	Diacylglycerophosphocholine	Diacylglycerophosphocholine	Diacylglycerophosphocholine	Diacylglycerophosphocholine	Diacylglycerophosphocholine	Diacylglycerophosphocholine	Diacylglycerophosphocholine	Diacylglycerophosphocholine	Diacylglycerophosphocholine	Diacylglycerophosphocholine	Diacylglycerophosphocholine	Diacylglycerophosphocholine	Diacylglycerophosphocholine	Diacylglycerophosphocholine	Diacylglycerophosphocholine	Diacylglycerophosphocholine	Diacylglycerophosphocholine	Diacylglycerophosphoethanolamine	Diacylglycerophosphocholine	Diacylglycerophosphocholine	Diacylglycerophosphocholine	Diacylglycerophosphoethanolamine	Diacylglycerophosphoethanolamine	Diacylglycerophosphoethanolamine	Diacylglycerophosphocholine	Diacylglycerophosphocholine
		Subclass B	CER[NS]	CER[NS]	CER[NS]	CER[NS]	CER[NS]
		Subclass C	Sphingoid base d18:1	Sphingoid base d18:1	Sphingoid base d18:1	Sphingoid base d18:1	Mixed sphingoid base
		Common name
		Individual notation	Cer(d18:1/16:0)	Cer(d18:1/22:0)	Cer(d18:1/23:0)	Cer(d18:1/24:0)	Cer(d18:1/24:1)+Cer(d18:2/24:0)	ChoE(22:4)	ChoE(22:5)	PC(16:0/16:0)	PC(32:1)	PC(14:0/18:2)	PC(16:0/18:0)	PC(16:0/18:1)	PC(14:0/20:4)	PC(18:0/18:1)	PC(18:2/18:2)	PC(16:0/20:4)	PC(16:0/20:5)	PC(18:3/18:3)	PC(20:0/18:2)	PC(18:0/20:3)	PC(18:0/20:4)	PC(38:5)	PC(38:5)	PC(18:2/20:4)	PC(16:0/22:6)	PC(18:0/22:4)	PC(20:0/20:4)	PC(40:5)	PC(18:0/22:5)	PC(18:0/22:6)	PC(18:1/22:6)	PC(40:8)	PC(16:1/18:2)	PC(34:3)	PC(16:1/20:4)	PC(30:0)	PC(40:0)	PC(40:1)	PE(16:0/18:2)	PC(16:0/17:0)	PC(33:1)	PC(15:0/18:2)	PE(18:1/18:2)	PE(16:0/20:4)	PE(18:2/18:2)	PC(17:0/18:1)	PC(16:0/19:1)
		Individual composition or probable ID									PC(16:0/16:1) + PC(14:1/18:0) + PC(14:0/18:1)													PC(18:1/20:4) + PC(16:0/22:5)	PC(18:0/20:5) + PC(16:0/22:5)									PC(20:4/20:4) + PC(18:2/22:6) + PC(18:0/22:8)				PC(16:0/14:0) + PC(14:0/16:0)	PC (20:0/20:0) + PC(16:0/24:0) + PC(18:0/22:0)	PC(18:1/22:0) + PC(22:0/18:1)			PC(15:0/18:1) + PC(16:0/17:1)
		Link	HMDB04949	HMDB04952	HMDB00950	HMDB04956		HMDB06729	HMDB10375	HMDB00564		HMDB07874	HMDB07970	HMDB07972	HMDB07883	HMDB08038	HMDB08138	HMDB07982	HMDB07984	HMDB08206	HMDB08270	HMDB08046	HMDB08048			HMDB08147	HMDB07991	HMDB08054	HMDB08279		HMDB08056	HMDB08057	HMDB08123		HMDB08006						HMDB08928			HMDB07940	HMDB09060	HMDB08937	HMDB09093
		Simplified name	Cer	Cer	Cer	Cer	Cer	ChoE	ChoE	PC_DAPC	PC_DAPC	PC_DAPC	PC_DAPC	PC_DAPC	PC_DAPC	PC_DAPC	PC_DAPC	PC_DAPC	PC_DAPC	PC_DAPC	PC_DAPC	PC_DAPC	PC_DAPC	PC_DAPC	PC_DAPC	PC_DAPC	PC_DAPC	PC_DAPC	PC_DAPC	PC_DAPC	PC_DAPC	PC_DAPC	PC_DAPC	PC_DAPC	PC_DAPC	PC_DAPC	PC_DAPC	PC_DAPC	PC_DAPC	PC_DAPC	PE_DAPE	PC_DAPC	PC_DAPC	PC_DAPC	PE_DAPE	PE_DAPE	PE_DAPE	PC_DAPC	PC_DAPC
		Simple name	Cer	Cer	Cer	Cer	Cer	ChoE	ChoE	PC	PC	PC	PC	PC	PC	PC	PC	PC	PC	PC	PC	PC	PC	PC	PC	PC	PC	PC	PC	PC	PC	PC	PC	PC	PC	PC	PC	PC	PC	PC	PE	PC	PC	PC	PE	PE	PE	PC	PC
	LDL_B	Mean	0.914036	1.22571	1.11463	1.63895	0.98419	0.539975	0.826753	0.606465	0.506953	0.345149	0.572915	0.512729	0.324602	0.411303	0.204737	0.394727	0.298054	0.336458	0.394182	0.374906	0.43589	0.352625	0.356156	0.239774	0.468494	0.342545	0.453311	0.348923	0.438663	0.362437	0.30773	0.234168	0.289794	0.486234	0.331168	0.565256	1.00175	0.579674		0.577398	0.428051	0.512949				0.532696	0.441503
		90% Winsored mean	0.914036	1.22571	1.11463	1.63895	0.98419	0.539975	0.826753	0.606465	0.506953	0.345149	0.572915	0.512729	0.324602	0.411303	0.204737	0.394727	0.298054	0.336458	0.394182	0.374906	0.43589	0.352625	0.356156	0.239774	0.468494	0.342545	0.453311	0.348923	0.438663	0.362437	0.30773	0.234168	0.289794	0.486234	0.331168	0.565256	1.00175	0.579674		0.577398	0.428051	0.512949				0.532696	0.441503
		Median	0.888467	1.19634	1.07473	1.45339	0.960133	0.520632	0.791349	0.658476	0.503172	0.360024	0.590169	0.485083	0.329602	0.431034	0.172269	0.405904	0.281405	0.371671	0.397776	0.407011	0.427068	0.356535	0.375758	0.240602	0.470689	0.335817	0.440108	0.371397	0.422794	0.35225	0.336533	0.229321	0.268662	0.455306	0.3456	0.528618	1.00448	0.618141		0.627218	0.394118	0.486618				0.485165	0.437029
		SEM	0.067622	0.180428	0.139913	0.231768	0.139183	0.0564276	0.0810769	0.0516271	0.0773846	0.0516991	0.0558595	0.0571058	0.0503618	0.0426344	0.0274841	0.0410088	0.0290972	0.0494861	0.0550823	0.044167	0.0510986	0.0385915	0.0305891	0.0220227	0.0413427	0.0379899	0.0700429	0.042175	0.0431845	0.0435902	0.0333264	0.026414	0.0478562	0.0461761	0.0531017	0.0792576	0.0211329	0.0416947		0.0968994	0.0724195	0.0621223				0.0867348	0.0448218
		SD	0.191264	0.510327	0.395735	0.655538	0.39367	0.159601	0.22932	0.146023	0.218877	0.146227	0.157995	0.16152	0.142445	0.120588	0.0777367	0.11599	0.0822993	0.139968	0.155796	0.124923	0.144529	0.109153	0.086519	0.0622896	0.116935	0.107452	0.198111	0.119289	0.122144	0.123292	0.0942612	0.0747102	0.135358	0.130606	0.150194	0.224174	0.0597729	0.11793		0.274073	0.204833	0.175708				0.245323	0.126775
		Coefficient of Variation	0.209252	0.416351	0.355037	0.399974	0.399994	0.295572	0.277374	0.240778	0.43175	0.423664	0.275773	0.31502	0.438828	0.293186	0.37969	0.293849	0.276122	0.416003	0.39524	0.333212	0.331572	0.309545	0.242925	0.259784	0.249597	0.313687	0.437032	0.341878	0.278446	0.340174	0.306312	0.319045	0.467083	0.268607	0.453529	0.396589	0.0596683	0.203442		0.474669	0.478525	0.342545				0.460531	0.287144
		IQR	0.320591	0.762066	0.4406	1.04522	0.419866	0.198572	0.325446	0.199465	0.172917	0.20282	0.187283	0.0852054	0.223809	0.143742	0.112893	0.23207	0.0701975	0.184011	0.202383	0.222086	0.208758	0.140376	0.094787	0.0878359	0.175373	0.126021	0.341957	0.231441	0.139206	0.198217	0.157403	0.118238	0.131073	0.10337	0.204231	0.244499	0.0884203	0.164311		0.359727	0.120392	0.239112				0.318262	0.125671
		Kurtosis	-1.89149	-1.71309	-1.53675	-1.81525	-1.22334	-1.02512	-1.51871	-1.62124	-0.0777576	-1.28439	-1.5353	0.496824	-1.57448	-1.10812	-1.67539	-1.94588	-1.31975	-1.66384	-1.35514	-1.98105	-1.42204	-1.25143	-1.40028	-1.29021	-1.76696	-0.923241	-1.87166	-1.94861	-1.02565	-2.03115	-1.84023	-1.62632	-1.27451	-0.614255	-1.60452	-1.24707	-1.94833	-1.30346		-1.63578	0.731211	-1.11408				-1.13562	-0.496773
		Skewness	0.0267271	0.265529	0.108805	0.301186	0.280449	0.588491	0.0135318	-0.429963	0.944192	0.303766	0.0291026	1.21781	0.168011	0.238479	0.503161	-0.106497	0.255483	-0.227707	0.441187	-0.172066	0.378601	0.208108	-0.117171	0.285057	0.117466	0.624374	0.147987	-0.144011	0.565106	0.0797203	-0.179621	0.150003	0.434824	0.857947	-0.00735201	0.378548	-0.0642051	-0.592916		-0.160271	1.40354	0.556717				0.563364	0.692061
		Shapiro test (W)	0.910937	0.879289	0.96377	0.884739	0.981899	0.91239	0.945035	0.90685	0.869663	0.941421	0.964571	0.802871	0.950641	0.948478	0.832375	0.843304	0.91667	0.914612	0.894501	0.861585	0.933168	0.973935	0.96463	0.962468	0.939137	0.920325	0.903092	0.857956	0.928115	0.861039	0.908377	0.943409	0.94666	0.889131	0.963726	0.970991	0.892268	0.901331		0.943329	0.75667	0.92627				0.939188	0.925194
		Shapiro test (p)	0.360706	0.185402	0.845146	0.208903	0.971686	0.371202	0.661191	0.332412	0.14959	0.625115	0.852342	0.0307217	0.717697	0.695879	0.0628364	0.0814318	0.403434	0.387685	0.257548	0.124515	0.545343	0.926972	0.852865	0.833253	0.602611	0.43251	0.307967	0.114564	0.499075	0.12297	0.342776	0.644906	0.677544	0.229709	0.844747	0.905669	0.245639	0.29702		0.644098	0.00967741	0.482767				0.60311	0.473404
		Box-Cox Transformation (lambda)	0.2	0.2	0.6	-0.6	0.5	-1	0.8	3.8	-0.2	0.4	0.9	-1	0.7	0.4	-2.2	1.2	0.2	1.6	0.2	2	0	0.5	1.3	0.1	0.4	-0.6	0.6	2.8	-0.9	-0.6	2.4	0.5	0.3	-1.7	0.9	0.3	1	4.6		1.3	-1.1	-0.5				-0.2	-0.4
	LDL_C	Mean	1.50068	2.40249	2.23523	3.33457	2.09733	1.36686	1.44085	1.65285	1.37386	1.25917	1.80026	1.18396	1.39462	1.37871	1.18334	1.19625	1.24689	1.03876	1.41993	1.28032	1.1143	1.07312	1.20427	0.967854	1.08905	1.20031	1.28636	1.22035	1.04892	1.10368	0.954604	0.955868	0.98826	1.3609	0.902714	1.74216	1.12647	1.59214	1.53882	1.55053	1.2752	1.27126	1.2579	1.1207	1.25063	1.53057	1.30389
		90% Winsored mean	1.50068	2.40249	2.23523	3.33457	2.09733	1.36686	1.44085	1.65285	1.37386	1.25917	1.80026	1.18396	1.39462	1.37871	1.18334	1.19625	1.24689	1.03876	1.41993	1.28032	1.1143	1.07312	1.20427	0.967854	1.08905	1.20031	1.28636	1.22035	1.04892	1.10368	0.954604	0.955868	0.98826	1.3609	0.902714	1.74216	1.12647	1.59214	1.53882	1.55053	1.2752	1.27126	1.2579	1.1207	1.25063	1.53057	1.30389
		Median	1.47057	2.66982	2.23363	3.33873	1.90497	1.29445	1.39923	1.60955	1.18621	1.32996	1.76268	1.15501	1.36069	1.26609	1.19183	1.29556	1.10124	1.02569	1.23645	1.07857	1.08532	1.11117	1.07355	1.02413	1.09423	1.18943	1.30668	1.2114	1.02851	1.17649	1.04574	0.970687	1.07447	1.37356	0.979626	1.74808	1.14139	1.47574	1.38542	1.48476	1.17687	1.20614	1.23495	1.1285	1.1093	1.42258	1.16113
		SEM	0.118585	0.251494	0.0939939	0.347471	0.29962	0.124106	0.153702	0.122984	0.197983	0.0929277	0.14457	0.124845	0.157307	0.140921	0.127374	0.0740872	0.128283	0.0942005	0.192199	0.156046	0.0829946	0.0990681	0.104116	0.0897082	0.0517451	0.151724	0.143526	0.120326	0.0856737	0.0956188	0.104751	0.103381	0.103003	0.0772153	0.149667	0.156372	0.0340657	0.172247	0.226332	0.205866	0.170832	0.0895968	0.196068	0.135782	0.159496	0.225265	0.147754
		SD	0.33541	0.711332	0.265855	0.982796	0.847454	0.351024	0.434735	0.347851	0.55998	0.262839	0.408906	0.353115	0.444933	0.398584	0.360268	0.20955	0.362839	0.266439	0.543621	0.441365	0.234744	0.280207	0.294484	0.253733	0.146357	0.429142	0.405953	0.340333	0.242322	0.270451	0.29628	0.292405	0.291337	0.218398	0.423324	0.442288	0.0963525	0.487189	0.640163	0.582277	0.483185	0.253418	0.554564	0.38405	0.451122	0.637145	0.417912
		Coefficient of Variation	0.223505	0.296081	0.118938	0.29473	0.404063	0.25681	0.301722	0.210455	0.407595	0.20874	0.227137	0.29825	0.319034	0.289098	0.304451	0.175172	0.290995	0.256496	0.382852	0.344731	0.210665	0.261113	0.244534	0.262161	0.134389	0.357525	0.315583	0.278881	0.231019	0.245045	0.31037	0.305905	0.294798	0.160481	0.468945	0.253874	0.0855345	0.305996	0.416009	0.375535	0.37891	0.199344	0.440866	0.342687	0.360717	0.41628	0.320511
		IQR	0.413282	0.530437	0.344302	0.7969	0.634524	0.346689	0.514738	0.326145	0.443156	0.168227	0.541669	0.521113	0.213719	0.777927	0.151772	0.349575	0.564428	0.296937	0.762234	0.688787	0.272865	0.466329	0.462253	0.33783	0.22921	0.765323	0.476815	0.568263	0.380475	0.498244	0.483377	0.359065	0.327949	0.333859	0.423611	0.368771	0.114691	0.536559	0.554502	0.879073	0.603302	0.210647	0.517983	0.545014	0.69064	0.487407	0.658431
		Kurtosis	-1.34297	-0.0231102	-1.11943	-1.0542	0.0873536	-1.18338	-1.01633	-0.495737	-0.0797972	-1.25372	-1.12294	-1.73351	-0.207602	-2.00014	-0.185517	-1.74155	-1.76939	-1.08429	-1.23558	-1.68595	-1.42546	-1.80755	-1.67185	-1.62922	-2.00601	-1.90626	-1.13171	-1.85174	-1.82836	-1.84618	-1.77235	-1.45009	-0.437027	-1.59995	-1.04785	-1.12596	-1.56709	-1.50241	-1.33451	-1.66502	-1.542	-0.22279	-0.82345	-1.38359	-1.65035	-0.656106	-1.78915
		Skewness	0.388005	-1.18998	-0.509648	0.0491347	1.13197	0.352968	-0.232209	-0.698398	1.11495	-0.496538	-0.296856	0.287371	-0.120572	0.189312	0.416374	-0.457417	0.399813	-0.179604	0.58491	0.486663	0.153339	-0.0637946	0.466816	-0.191884	-0.025317	-0.00791924	0.315326	-0.0169823	0.227152	-0.295997	-0.264385	-0.168954	-0.93274	-0.18371	-0.018951	-0.100895	-0.310515	0.382121	0.46087	-0.125866	0.375068	0.898879	0.25125	0.182346	0.482911	0.728231	0.334758
		Shapiro test (W)	0.925128	0.793916	0.920279	0.967018	0.845969	0.965634	0.964451	0.885307	0.834714	0.834498	0.947766	0.900032	0.885756	0.833295	0.888659	0.838367	0.878053	0.984379	0.911044	0.837658	0.955862	0.938739	0.874675	0.923157	0.869104	0.909308	0.969977	0.928232	0.882019	0.868131	0.913904	0.974329	0.869796	0.957558	0.977856	0.984925	0.928591	0.908609	0.916263	0.939633	0.936759	0.894524	0.976479	0.975304	0.843267	0.910602	0.887025
		Shapiro test (p)	0.472833	0.0246308	0.43213	0.873638	0.0866957	0.861721	0.851268	0.211499	0.0664412	0.0661002	0.688697	0.289153	0.213569	0.0642312	0.22739	0.0724659	0.180411	0.981259	0.361473	0.0712576	0.769889	0.598718	0.167374	0.455997	0.147717	0.34922	0.897826	0.500121	0.196868	0.144506	0.382375	0.929644	0.150038	0.786539	0.951528	0.983074	0.503345	0.344375	0.400281	0.607476	0.579501	0.257673	0.943437	0.936068	0.08136	0.358325	0.219516
		Box-Cox Transformation (lambda)	-0.8	5.9	4.1	1	-1	0.1	1.5	3	-1.5	2.9	1.9	-0.5	1.2	-2.2	0.5	9.4	-2.3	1.5	-0.8	-2.3	0.3	1.6	-3.3	1.9	-0.9	0.6	0.3	0.7	-1	2.5	2.6	1.3	3.6	2.1	1	1.3	5.6	-0.3	0	1	-0.2	-1.6	0.8	0.6	-1.5	-0.2	-1.2
	LDL_B - LDL_C	Diff mean	-0.586644	-1.17678	-1.1206	-1.69561	-1.11314	-0.826888	-0.614092	-1.04638	-0.866912	-0.914021	-1.22734	-0.671226	-1.07002	-0.967409	-0.978602	-0.801523	-0.948838	-0.702306	-1.02574	-0.905414	-0.678411	-0.720499	-0.848111	-0.72808	-0.62056	-0.857767	-0.833046	-0.871428	-0.610261	-0.741243	-0.646874	-0.7217	-0.698466	-0.874663	-0.571546	-1.1769	-0.124721	-1.01247		-0.973129	-0.847148	-0.75831				-0.997871	-0.862388
		Effect size (Glass's Delta)	-1.74904	-1.65433	-4.21509	-1.7253	-1.31351	-2.35565	-1.41257	-3.00814	-1.54811	-3.47749	-3.00153	-1.90087	-2.40491	-2.42712	-2.71631	-3.82497	-2.61504	-2.6359	-1.88687	-2.05139	-2.89	-2.57131	-2.87999	-2.86947	-4.24004	-1.9988	-2.05208	-2.56052	-2.51839	-2.74077	-2.18332	-2.46815	-2.39745	-4.00491	-1.35014	-2.66094	-1.29443	-2.07818		-1.67125	-1.75326	-2.99233				-1.56616	-2.06356
		F test to compare two variances (F)	0.325173	0.514698	2.21575	0.444907	0.215791	0.206728	0.27825	0.176221	0.152776	0.309511	0.149293	0.209228	0.102495	0.0915316	0.0465586	0.306385	0.0514474	0.275968	0.0821337	0.0801105	0.379069	0.151745	0.0863174	0.0602665	0.638351	0.062694	0.238159	0.122855	0.254074	0.207822	0.101219	0.0652815	0.215862	0.357626	0.125882	0.256898	0.384842	0.0585943		0.221551	0.17971	0.480741				0.148252	0.0920235
		F test to compare two variances (p)	0.161445	0.400584	0.315758	0.307348	0.0606806	0.0543442	0.113208	0.0356334	0.0240808	0.144621	0.0225769	0.0560571	0.00756928	0.00537641	0.000633566	0.141346	0.000876191	0.111038	0.00385555	0.00356913	0.223922	0.0236301	0.00449324	0.00145698	0.568174	0.00165236	0.0777729	0.0129326	0.0911347	0.0550904	0.00728982	0.00187873	0.0607318	0.198297	0.0138801	0.0936058	0.230973	0.00133165		0.0648866	0.0375647	0.354828				0.0221382	0.00546492
		Student's t-test (t)	-4.29742	-3.80193	-6.64831	-4.05965	-3.36938	-6.06527	-3.53383	-7.8451	-4.07826	-8.59521	-7.91903	-4.88927	-6.47821	-6.57079	-7.51006	-9.46537	-7.21322	-6.60014	-5.13036	-5.5829	-6.96066	-6.77675	-7.81551	-7.88205	-9.36939	-5.48415	-5.21616	-6.83456	-6.36072	-7.05368	-5.88472	-6.7637	-6.14969	-9.72182	-3.59896	-6.7132	-3.11117	-5.71299		-4.27691	-4.56565	-6.95528				-4.13392	-5.5853
		Student's t-test (p)	0.000737221	0.00194339	1.09915e-05	0.00117093	0.00458374	2.91013e-05	0.00330537	2.01995e-05	0.00270819	5.8822e-07	2.33268e-05	0.000239039	0.000153765	0.000150527	8.66081e-05	1.83687e-07	0.000109066	1.18912e-05	0.000847823	0.000494976	6.64999e-06	7.79362e-05	4.50651e-05	5.43101e-05	2.08024e-07	0.000617369	0.00013067	8.97643e-05	1.7664e-05	5.7402e-06	0.000304774	0.000150676	2.52015e-05	1.32337e-07	0.00604663	9.89115e-06	0.00766059	0.000487026		0.00076708	0.00119927	6.70701e-06				0.0025259	0.000459826
		Student's t-test (power)	0.901453	0.867537	1	0.893619	0.685815	0.991995	0.747771	0.999845	0.820787	0.999996	0.999838	0.941829	0.993779	0.994461	0.998937	1	0.998048	0.998273	0.938762	0.967703	0.999652	0.997488	0.999628	0.999601	1	0.96003	0.967794	0.997329	0.996617	0.999086	0.981749	0.995548	0.993534	1	0.709482	0.998512	0.673161	0.971117		0.874123	0.9028	0.999827				0.829391	0.969293
		Wilcoxon signed-rank test (W)	1	6	0	4	4	0	7	0	2	0	0	2	0	0	0	0	0	0	0	0	0	0	0	0	0	0	0	0	0	0	0	0	2	0	7	0	8	0		4	2	0				2	0
		Wilcoxon signed-rank test (p)	0.0003108	0.004662	0.0001554	0.0018648	0.0018648	0.0001554	0.00699301	0.0001554	0.000621601	0.0001554	0.0001554	0.000621601	0.0001554	0.0001554	0.0001554	0.0001554	0.0001554	0.0001554	0.0001554	0.0001554	0.0001554	0.0001554	0.0001554	0.0001554	0.0001554	0.0001554	0.0001554	0.0001554	0.0001554	0.0001554	0.0001554	0.0001554	0.000621601	0.0001554	0.00699301	0.0001554	0.0104118	0.0001554		0.0018648	0.000621601	0.0001554				0.000621601	0.0001554
		fold change	0.609081	0.510184	0.498664	0.491504	0.469258	0.395047	0.573797	0.366921	0.368998	0.274108	0.318241	0.433064	0.232752	0.298324	0.173017	0.329971	0.239038	0.323902	0.277607	0.292822	0.391178	0.328596	0.295745	0.247738	0.430184	0.28538	0.352399	0.28592	0.418203	0.32839	0.322364	0.24498	0.293236	0.357289	0.366858	0.324458	0.889282	0.364085		0.372388	0.335674	0.403497				0.348038	0.338604
		log2(fold change)	-0.715293	-0.970909	-1.00386	-1.02473	-1.09155	-1.3399	-0.801387	-1.44646	-1.43832	-1.86718	-1.65181	-1.20735	-2.10313	-1.74505	-2.53102	-1.59959	-2.06469	-1.62637	-1.84888	-1.7719	-1.3541	-1.60561	-1.75757	-2.01311	-1.21697	-1.80904	-1.50472	-1.80632	-1.25772	-1.60652	-1.63324	-2.02927	-1.76986	-1.48484	-1.4467	-1.6239	-0.169288	-1.45765		-1.42512	-1.57487	-1.30937				-1.52268	-1.56233
		robust fold change	0.604164	0.4481	0.481159	0.435313	0.504014	0.402203	0.56556	0.409105	0.424185	0.270703	0.334815	0.419983	0.242232	0.340445	0.144541	0.313304	0.255534	0.362361	0.321708	0.377363	0.393495	0.320865	0.350013	0.234934	0.430154	0.282335	0.336814	0.306586	0.411075	0.299406	0.321813	0.236246	0.250041	0.331479	0.352787	0.302399	0.880057	0.418869		0.422436	0.334886	0.403451				0.341046	0.376382
		log2(robust fold change)	-0.726988	-1.15811	-1.05541	-1.19987	-0.988465	-1.31401	-0.822248	-1.28946	-1.23723	-1.88522	-1.57857	-1.2516	-2.04554	-1.55451	-2.79045	-1.67436	-1.96842	-1.4645	-1.63617	-1.40597	-1.34558	-1.63996	-1.51452	-2.08967	-1.21707	-1.82452	-1.56998	-1.70564	-1.28253	-1.73982	-1.63571	-2.08164	-1.99976	-1.59301	-1.50313	-1.72548	-0.184331	-1.25543		-1.2432	-1.57826	-1.30953				-1.55196	-1.40973
		fold change - bootsrap resampling method	0.61213	0.525923	0.499996	0.502764	0.478568	0.400133	0.582555	0.369776	0.375696	0.276119	0.320332	0.439123	0.236457	0.301576	0.174466	0.333576	0.241451	0.331499	0.283094	0.298349	0.396128	0.331653	0.2989	0.251003	0.434598	0.289103	0.355711	0.286991	0.420504	0.333968	0.32705	0.249189	0.295288	0.357771	0.383549	0.328202	0.889978	0.36878		0.380842	0.346834	0.406392				0.359454	0.346535
		log2(fold change) - bootstrap resampling method	-0.708091	-0.927077	-1.00001	-0.992045	-1.0632	-1.32145	-0.779533	-1.43528	-1.41236	-1.85664	-1.64236	-1.1873	-2.08035	-1.72941	-2.51898	-1.58391	-2.0502	-1.59292	-1.82065	-1.74493	-1.33596	-1.59225	-1.74227	-1.99422	-1.20225	-1.79035	-1.49122	-1.80092	-1.24981	-1.58222	-1.61242	-2.00469	-1.75981	-1.48289	-1.38252	-1.60734	-0.168159	-1.43917		-1.39273	-1.52768	-1.29906				-1.47612	-1.52893
		95% lower confidence interval	-1.04515	-1.53764	-1.42389	-1.56709	-1.74062	-1.73862	-1.2376	-1.78366	-2.06221	-2.40268	-2.05002	-1.63886	-2.75564	-2.21821	-3.04278	-1.99394	-2.49005	-2.29441	-2.47332	-2.30876	-1.78608	-2.0402	-2.1452	-2.41562	-1.52764	-2.32034	-2.13036	-2.3272	-1.64957	-2.08333	-2.11417	-2.49024	-2.43935	-1.82603	-2.08056	-2.1504	-0.279323	-1.8434		-2.15305	-2.21377	-1.72833				-2.23749	-1.98958
		95% upper confidence interval	-0.392597	-0.394785	-0.596371	-0.463122	-0.526035	-0.947803	-0.328527	-1.07686	-0.815685	-1.42468	-1.26152	-0.73916	-1.51907	-1.29536	-2.03984	-1.24484	-1.62925	-1.09629	-1.24343	-1.25459	-0.933248	-1.18893	-1.40965	-1.59641	-0.903229	-1.26832	-0.944196	-1.35445	-0.87441	-1.14202	-1.14462	-1.53413	-1.1591	-1.16767	-0.696676	-1.1082	-0.0520552	-1.06857		-0.797917	-0.857993	-0.90989				-0.846839	-1.07522
	ROC Analysis	AUC	0.984375	0.90625	1	0.9375	0.9375	1	0.890625	1	0.96875	1	1	0.96875	1	1	1	1	1	1	1	1	1	1	1	1	1	1	1	1	1	1	1	1	0.96875	1	0.890625	1	0.875	1		0.9375	0.96875	1				0.96875	1
		AUC (se)	0.0331772	0.0808815	0	0.0662834	0.0662834	0	0.0871295	0	0.0469325	0	0	0.0469325	0	0	0	0	0	0	0	0	0	0	0	0	0	0	0	0	0	0	0	0	0.0469325	0	0.0871295	0	0.0928487	0		0.0662834	0.0469325	0				0.0469325	0
		AUC(p)	1.44073e-13	0.00601284	0	0.00048304	0.00048304	0	0.0124925	0	2.95901e-07	0	0	2.95901e-07	0	0	0	0	0	0	0	0	0	0	0	0	0	0	0	0	0	0	0	0	2.95901e-07	0	0.0124925	0	0.0217221	0		0.00048304	2.95901e-07	0				2.95901e-07	0
		Sensitivity	0.875	0.75	1	0.875	0.875	1	0.875	1	1	1	1	1	1	1	1	1	1	1	1	1	1	1	1	1	1	1	1	1	1	1	1	1	0.875	1	0.75	1	0.75	1		0.875	1	1				1	1
		Specificity	1	1	1	1	0.875	1	1	1	0.875	1	1	0.875	1	1	1	1	1	1	1	1	1	1	1	1	1	1	1	1	1	1	1	1	1	1	1	1	1	1		1	0.875	1				0.875	1
		Positive predictive value	1	1	1	1	0.875	1	1	1	0.888889	1	1	0.888889	1	1	1	1	1	1	1	1	1	1	1	1	1	1	1	1	1	1	1	1	1	1	1	1	1	1		1	0.888889	1				0.888889	1
		Negative predictive value	0.888889	0.8	1	0.888889	0.875	1	0.888889	1	1	1	1	1	1	1	1	1	1	1	1	1	1	1	1	1	1	1	1	1	1	1	1	1	0.888889	1	0.8	1	0.8	1		0.888889	1	1				1	1
		Precision	1	1	1	1	0.875	1	1	1	0.888889	1	1	0.888889	1	1	1	1	1	1	1	1	1	1	1	1	1	1	1	1	1	1	1	1	1	1	1	1	1	1		1	0.888889	1				0.888889	1
		Recall	0.875	0.75	1	0.875	0.875	1	0.875	1	1	1	1	1	1	1	1	1	1	1	1	1	1	1	1	1	1	1	1	1	1	1	1	1	0.875	1	0.75	1	0.75	1		0.875	1	1				1	1
		Youden Index	0.875	0.75	1	0.875	0.75	1	0.875	1	0.875	1	1	0.875	1	1	1	1	1	1	1	1	1	1	1	1	1	1	1	1	1	1	1	1	0.875	1	0.75	1	0.75	1		0.875	0.875	1				0.875	1
		Cutoff	1.16518	2.41839	1.73954	2.68618	1.5194	0.863456	1.21209	0.946586	0.85796	0.851199	1.06586	0.794524	0.559542	0.921934	0.598081	0.859477	0.861734	0.573623	0.821028	0.889766	0.761896	0.692748	0.895752	0.617875	0.904963	0.654023	0.743356	0.767197	0.777283	0.696775	0.510755	0.479173	0.841748	1.0112	0.685336	0.999945	1.0994	1.02392		0.988834	0.692885	0.960139				0.819469	0.828586
	LDL_B vs. LDL_D
	GROUPS	ANALYSIS	Cer_02	Cer_05	Cer_07	Cer_09	Cer_10_Cer_11	ChoE_14	ChoE_15	DAPC03	DAPC04	DAPC05	DAPC06	DAPC07	DAPC09	DAPC11	DAPC13	DAPC14	DAPC15	DAPC16	DAPC17	DAPC18	DAPC19	DAPC20	DAPC21	DAPC23	DAPC24	DAPC26	DAPC27	DAPC28	DAPC29	DAPC30	DAPC32	DAPC34	DAPC38	DAPC39_DAPC40	DAPC44	DAPC47	DAPC50	DAPC51	DAPE03	DAPE04	DAPE05	DAPE06	DAPE07	DAPE08	DAPE09	DAPE11	DAPE12
		Class	Sphingolipids	Sphingolipids	Sphingolipids	Sphingolipids	Sphingolipids	Sterols	Sterols	Glycerophospholipids	Glycerophospholipids	Glycerophospholipids	Glycerophospholipids	Glycerophospholipids	Glycerophospholipids	Glycerophospholipids	Glycerophospholipids	Glycerophospholipids	Glycerophospholipids	Glycerophospholipids	Glycerophospholipids	Glycerophospholipids	Glycerophospholipids	Glycerophospholipids	Glycerophospholipids	Glycerophospholipids	Glycerophospholipids	Glycerophospholipids	Glycerophospholipids	Glycerophospholipids	Glycerophospholipids	Glycerophospholipids	Glycerophospholipids	Glycerophospholipids	Glycerophospholipids	Glycerophospholipids	Glycerophospholipids	Glycerophospholipids	Glycerophospholipids	Glycerophospholipids	Glycerophospholipids	Glycerophospholipids	Glycerophospholipids	Glycerophospholipids	Glycerophospholipids	Glycerophospholipids	Glycerophospholipids	Glycerophospholipids	Glycerophospholipids
		Subclass A	Ceramides	Ceramides	Ceramides	Ceramides	Ceramides	Cholesteryl Ester	Cholesteryl Ester	Diacylglycerophosphocholine	Diacylglycerophosphocholine	Diacylglycerophosphocholine	Diacylglycerophosphocholine	Diacylglycerophosphocholine	Diacylglycerophosphocholine	Diacylglycerophosphocholine	Diacylglycerophosphocholine	Diacylglycerophosphocholine	Diacylglycerophosphocholine	Diacylglycerophosphocholine	Diacylglycerophosphocholine	Diacylglycerophosphocholine	Diacylglycerophosphocholine	Diacylglycerophosphocholine	Diacylglycerophosphocholine	Diacylglycerophosphocholine	Diacylglycerophosphocholine	Diacylglycerophosphocholine	Diacylglycerophosphocholine	Diacylglycerophosphocholine	Diacylglycerophosphocholine	Diacylglycerophosphocholine	Diacylglycerophosphocholine	Diacylglycerophosphocholine	Diacylglycerophosphocholine	Diacylglycerophosphocholine	Diacylglycerophosphocholine	Diacylglycerophosphocholine	Diacylglycerophosphocholine	Diacylglycerophosphocholine	Diacylglycerophosphoethanolamine	Diacylglycerophosphocholine	Diacylglycerophosphocholine	Diacylglycerophosphocholine	Diacylglycerophosphoethanolamine	Diacylglycerophosphoethanolamine	Diacylglycerophosphoethanolamine	Diacylglycerophosphocholine	Diacylglycerophosphocholine
		Subclass B	CER[NS]	CER[NS]	CER[NS]	CER[NS]	CER[NS]
		Subclass C	Sphingoid base d18:1	Sphingoid base d18:1	Sphingoid base d18:1	Sphingoid base d18:1	Mixed sphingoid base
		Common name
		Individual notation	Cer(d18:1/16:0)	Cer(d18:1/22:0)	Cer(d18:1/23:0)	Cer(d18:1/24:0)	Cer(d18:1/24:1)+Cer(d18:2/24:0)	ChoE(22:4)	ChoE(22:5)	PC(16:0/16:0)	PC(32:1)	PC(14:0/18:2)	PC(16:0/18:0)	PC(16:0/18:1)	PC(14:0/20:4)	PC(18:0/18:1)	PC(18:2/18:2)	PC(16:0/20:4)	PC(16:0/20:5)	PC(18:3/18:3)	PC(20:0/18:2)	PC(18:0/20:3)	PC(18:0/20:4)	PC(38:5)	PC(38:5)	PC(18:2/20:4)	PC(16:0/22:6)	PC(18:0/22:4)	PC(20:0/20:4)	PC(40:5)	PC(18:0/22:5)	PC(18:0/22:6)	PC(18:1/22:6)	PC(40:8)	PC(16:1/18:2)	PC(34:3)	PC(16:1/20:4)	PC(30:0)	PC(40:0)	PC(40:1)	PE(16:0/18:2)	PC(16:0/17:0)	PC(33:1)	PC(15:0/18:2)	PE(18:1/18:2)	PE(16:0/20:4)	PE(18:2/18:2)	PC(17:0/18:1)	PC(16:0/19:1)
		Individual composition or probable ID									PC(16:0/16:1) + PC(14:1/18:0) + PC(14:0/18:1)													PC(18:1/20:4) + PC(16:0/22:5)	PC(18:0/20:5) + PC(16:0/22:5)									PC(20:4/20:4) + PC(18:2/22:6) + PC(18:0/22:8)				PC(16:0/14:0) + PC(14:0/16:0)	PC (20:0/20:0) + PC(16:0/24:0) + PC(18:0/22:0)	PC(18:1/22:0) + PC(22:0/18:1)			PC(15:0/18:1) + PC(16:0/17:1)
		Link	HMDB04949	HMDB04952	HMDB00950	HMDB04956		HMDB06729	HMDB10375	HMDB00564		HMDB07874	HMDB07970	HMDB07972	HMDB07883	HMDB08038	HMDB08138	HMDB07982	HMDB07984	HMDB08206	HMDB08270	HMDB08046	HMDB08048			HMDB08147	HMDB07991	HMDB08054	HMDB08279		HMDB08056	HMDB08057	HMDB08123		HMDB08006						HMDB08928			HMDB07940	HMDB09060	HMDB08937	HMDB09093
		Simplified name	Cer	Cer	Cer	Cer	Cer	ChoE	ChoE	PC_DAPC	PC_DAPC	PC_DAPC	PC_DAPC	PC_DAPC	PC_DAPC	PC_DAPC	PC_DAPC	PC_DAPC	PC_DAPC	PC_DAPC	PC_DAPC	PC_DAPC	PC_DAPC	PC_DAPC	PC_DAPC	PC_DAPC	PC_DAPC	PC_DAPC	PC_DAPC	PC_DAPC	PC_DAPC	PC_DAPC	PC_DAPC	PC_DAPC	PC_DAPC	PC_DAPC	PC_DAPC	PC_DAPC	PC_DAPC	PC_DAPC	PE_DAPE	PC_DAPC	PC_DAPC	PC_DAPC	PE_DAPE	PE_DAPE	PE_DAPE	PC_DAPC	PC_DAPC
		Simple name	Cer	Cer	Cer	Cer	Cer	ChoE	ChoE	PC	PC	PC	PC	PC	PC	PC	PC	PC	PC	PC	PC	PC	PC	PC	PC	PC	PC	PC	PC	PC	PC	PC	PC	PC	PC	PC	PC	PC	PC	PC	PE	PC	PC	PC	PE	PE	PE	PC	PC
	LDL_B	Mean	0.914036	1.22571	1.11463	1.63895	0.98419	0.539975	0.826753	0.606465	0.506953	0.345149	0.572915	0.512729	0.324602	0.411303	0.204737	0.394727	0.298054	0.336458	0.394182	0.374906	0.43589	0.352625	0.356156	0.239774	0.468494	0.342545	0.453311	0.348923	0.438663	0.362437	0.30773	0.234168	0.289794	0.486234	0.331168	0.565256	1.00175	0.579674		0.577398	0.428051	0.512949				0.532696	0.441503
		90% Winsored mean	0.914036	1.22571	1.11463	1.63895	0.98419	0.539975	0.826753	0.606465	0.506953	0.345149	0.572915	0.512729	0.324602	0.411303	0.204737	0.394727	0.298054	0.336458	0.394182	0.374906	0.43589	0.352625	0.356156	0.239774	0.468494	0.342545	0.453311	0.348923	0.438663	0.362437	0.30773	0.234168	0.289794	0.486234	0.331168	0.565256	1.00175	0.579674		0.577398	0.428051	0.512949				0.532696	0.441503
		Median	0.888467	1.19634	1.07473	1.45339	0.960133	0.520632	0.791349	0.658476	0.503172	0.360024	0.590169	0.485083	0.329602	0.431034	0.172269	0.405904	0.281405	0.371671	0.397776	0.407011	0.427068	0.356535	0.375758	0.240602	0.470689	0.335817	0.440108	0.371397	0.422794	0.35225	0.336533	0.229321	0.268662	0.455306	0.3456	0.528618	1.00448	0.618141		0.627218	0.394118	0.486618				0.485165	0.437029
		SEM	0.067622	0.180428	0.139913	0.231768	0.139183	0.0564276	0.0810769	0.0516271	0.0773846	0.0516991	0.0558595	0.0571058	0.0503618	0.0426344	0.0274841	0.0410088	0.0290972	0.0494861	0.0550823	0.044167	0.0510986	0.0385915	0.0305891	0.0220227	0.0413427	0.0379899	0.0700429	0.042175	0.0431845	0.0435902	0.0333264	0.026414	0.0478562	0.0461761	0.0531017	0.0792576	0.0211329	0.0416947		0.0968994	0.0724195	0.0621223				0.0867348	0.0448218
		SD	0.191264	0.510327	0.395735	0.655538	0.39367	0.159601	0.22932	0.146023	0.218877	0.146227	0.157995	0.16152	0.142445	0.120588	0.0777367	0.11599	0.0822993	0.139968	0.155796	0.124923	0.144529	0.109153	0.086519	0.0622896	0.116935	0.107452	0.198111	0.119289	0.122144	0.123292	0.0942612	0.0747102	0.135358	0.130606	0.150194	0.224174	0.0597729	0.11793		0.274073	0.204833	0.175708				0.245323	0.126775
		Coefficient of Variation	0.209252	0.416351	0.355037	0.399974	0.399994	0.295572	0.277374	0.240778	0.43175	0.423664	0.275773	0.31502	0.438828	0.293186	0.37969	0.293849	0.276122	0.416003	0.39524	0.333212	0.331572	0.309545	0.242925	0.259784	0.249597	0.313687	0.437032	0.341878	0.278446	0.340174	0.306312	0.319045	0.467083	0.268607	0.453529	0.396589	0.0596683	0.203442		0.474669	0.478525	0.342545				0.460531	0.287144
		IQR	0.320591	0.762066	0.4406	1.04522	0.419866	0.198572	0.325446	0.199465	0.172917	0.20282	0.187283	0.0852054	0.223809	0.143742	0.112893	0.23207	0.0701975	0.184011	0.202383	0.222086	0.208758	0.140376	0.094787	0.0878359	0.175373	0.126021	0.341957	0.231441	0.139206	0.198217	0.157403	0.118238	0.131073	0.10337	0.204231	0.244499	0.0884203	0.164311		0.359727	0.120392	0.239112				0.318262	0.125671
		Kurtosis	-1.89149	-1.71309	-1.53675	-1.81525	-1.22334	-1.02512	-1.51871	-1.62124	-0.0777576	-1.28439	-1.5353	0.496824	-1.57448	-1.10812	-1.67539	-1.94588	-1.31975	-1.66384	-1.35514	-1.98105	-1.42204	-1.25143	-1.40028	-1.29021	-1.76696	-0.923241	-1.87166	-1.94861	-1.02565	-2.03115	-1.84023	-1.62632	-1.27451	-0.614255	-1.60452	-1.24707	-1.94833	-1.30346		-1.63578	0.731211	-1.11408				-1.13562	-0.496773
		Skewness	0.0267271	0.265529	0.108805	0.301186	0.280449	0.588491	0.0135318	-0.429963	0.944192	0.303766	0.0291026	1.21781	0.168011	0.238479	0.503161	-0.106497	0.255483	-0.227707	0.441187	-0.172066	0.378601	0.208108	-0.117171	0.285057	0.117466	0.624374	0.147987	-0.144011	0.565106	0.0797203	-0.179621	0.150003	0.434824	0.857947	-0.00735201	0.378548	-0.0642051	-0.592916		-0.160271	1.40354	0.556717				0.563364	0.692061
		Shapiro test (W)	0.910937	0.879289	0.96377	0.884739	0.981899	0.91239	0.945035	0.90685	0.869663	0.941421	0.964571	0.802871	0.950641	0.948478	0.832375	0.843304	0.91667	0.914612	0.894501	0.861585	0.933168	0.973935	0.96463	0.962468	0.939137	0.920325	0.903092	0.857956	0.928115	0.861039	0.908377	0.943409	0.94666	0.889131	0.963726	0.970991	0.892268	0.901331		0.943329	0.75667	0.92627				0.939188	0.925194
		Shapiro test (p)	0.360706	0.185402	0.845146	0.208903	0.971686	0.371202	0.661191	0.332412	0.14959	0.625115	0.852342	0.0307217	0.717697	0.695879	0.0628364	0.0814318	0.403434	0.387685	0.257548	0.124515	0.545343	0.926972	0.852865	0.833253	0.602611	0.43251	0.307967	0.114564	0.499075	0.12297	0.342776	0.644906	0.677544	0.229709	0.844747	0.905669	0.245639	0.29702		0.644098	0.00967741	0.482767				0.60311	0.473404
		Box-Cox Transformation (lambda)	0.2	0.2	0.6	-0.6	0.5	-1	0.8	3.8	-0.2	0.4	0.9	-1	0.7	0.4	-2.2	1.2	0.2	1.6	0.2	2	0	0.5	1.3	0.1	0.4	-0.6	0.6	2.8	-0.9	-0.6	2.4	0.5	0.3	-1.7	0.9	0.3	1	4.6		1.3	-1.1	-0.5				-0.2	-0.4
	LDL_D	Mean	1.19018	1.70326	1.80087	2.18794	1.47831	1.66925	1.475	1.30748	1.02831	0.948866	1.29259	0.899822		0.994772	0.753746	0.982753	0.859944	0.829281	1.07191	0.996098	1.04702	0.855866	0.923548	0.732706	0.938209	0.947961	1.05601	0.906072	0.884508	0.915203	0.799373	0.791747	0.782503	1.07856	0.821215	1.24911	1.05154	1.22104	0.796244	1.17658	0.862384	0.946096	0.717358	0.767086	0.838088	1.06849	0.97544
		90% Winsored mean	1.19018	1.70326	1.80087	2.18794	1.47831	1.66925	1.475	1.30748	1.02831	0.948866	1.29259	0.899822		0.994772	0.753746	0.982753	0.859944	0.829281	1.07191	0.996098	1.04702	0.855866	0.923548	0.732706	0.938209	0.947961	1.05601	0.906072	0.884508	0.915203	0.799373	0.791747	0.782503	1.07856	0.821215	1.24911	1.05154	1.22104	0.796244	1.17658	0.862384	0.946096	0.717358	0.767086	0.838088	1.06849	0.97544
		Median	1.07972	1.38975	1.67434	2.24607	1.45424	1.35579	1.33089	1.2694	0.786471	1.04094	1.28898	0.746424		0.860539	0.641623	0.994574	0.778248	0.849127	1.1211	0.894921	1.01009	0.822058	0.832773	0.637962	0.857129	0.790325	1.17261	0.822627	0.84205	0.860988	0.71182	0.67665	0.782539	1.04102	0.797346	1.15764	1.04094	1.27648	0.705325	1.0549	0.766468	1.01791	0.666072	0.667728	0.842465	0.997362	0.92141
		SEM	0.13822	0.259745	0.255118	0.239555	0.192115	0.369898	0.198611	0.150093	0.151216	0.129126	0.146567	0.112812		0.136412	0.16066	0.13116	0.122292	0.0871046	0.132547	0.15548	0.170216	0.123368	0.124484	0.136684	0.100263	0.186302	0.152661	0.141782	0.0994022	0.135445	0.145197	0.172891	0.157567	0.127697	0.174008	0.159511	0.0309342	0.132838	0.165338	0.162864	0.12051	0.0905167	0.116138	0.105773	0.133761	0.169178	0.127796
		SD	0.390944	0.73467	0.721582	0.677563	0.543384	1.04623	0.561756	0.424526	0.427705	0.365225	0.414555	0.319082		0.38583	0.454416	0.370977	0.345894	0.246369	0.374899	0.439763	0.481444	0.348936	0.352093	0.386601	0.283587	0.526942	0.431789	0.401021	0.281152	0.383096	0.410679	0.489009	0.445666	0.361183	0.492169	0.451166	0.0874952	0.375722	0.467648	0.460648	0.340853	0.25602	0.328487	0.299172	0.378333	0.478507	0.361463
		Coefficient of Variation	0.328474	0.431333	0.400685	0.309681	0.367571	0.626767	0.380852	0.324691	0.41593	0.384906	0.320717	0.354605		0.387858	0.602876	0.377487	0.402229	0.297088	0.34975	0.441485	0.459824	0.4077	0.381239	0.527634	0.302264	0.555869	0.408887	0.442593	0.317863	0.418591	0.513752	0.617633	0.569538	0.334875	0.599318	0.36119	0.0832067	0.307706	0.587317	0.391514	0.395245	0.270606	0.457913	0.390011	0.451425	0.447835	0.370564
		IQR	0.45264	0.41091	0.669103	0.87781	0.759656	0.938426	0.96846	0.331578	0.501784	0.588819	0.383267	0.338527		0.376507	0.234629	0.39356	0.331622	0.418898	0.277919	0.340669	0.569718	0.413754	0.290603	0.39377	0.416113	0.443293	0.696625	0.335121	0.347496	0.644367	0.439777	0.371992	0.733178	0.280831	0.69825	0.421556	0.141013	0.267843	0.457438	0.706005	0.284464	0.257117	0.300326	0.36192	0.517328	0.404288	0.351296
		Kurtosis	-1.43481	0.809388	-0.258919	-1.61454	-1.39776	-0.0477964	-1.82499	-0.975731	-1.44431	-1.77459	-1.16465	-0.860959		-1.09969	-0.489465	-1.3553	-1.01392	-1.93716	-1.09758	-1.26875	-1.03696	-1.48945	-1.32217	-1.27051	-1.57855	-1.35025	-1.83136	-1.31588	-1.42881	-1.79522	-1.10808	-0.665813	-1.74452	-1.09756	-1.47427	-1.03495	-1.77657	-1.0013	-0.605473	-1.73755	-0.207129	-0.872067	-1.39764	-0.819719	-1.75626	-0.829142	-1.14675
		Skewness	0.582741	1.51629	0.926872	-0.210134	0.382681	1.13858	0.276616	0.108791	0.733317	-0.198019	-0.0513064	0.868497		0.573245	0.832135	0.119098	0.573024	-0.115006	-0.424495	0.386709	0.351834	0.384811	0.396556	0.533089	0.196925	0.573526	-0.21649	0.274869	0.194447	0.0551025	0.540754	0.793899	0.170429	0.575458	0.259313	0.575105	0.143069	0.102526	0.735628	0.205638	0.999382	-0.753694	0.346278	0.76898	-0.0455978	0.644819	0.517347
		Shapiro test (W)	0.876586	0.670603	0.87871	0.953133	0.922081	0.820623	0.901415	0.952139	0.754379	0.920423	0.986247	0.831461		0.928223	0.882203	0.94604	0.949474	0.892887	0.947844	0.899371	0.972291	0.907508	0.889739	0.923784	0.946633	0.859499	0.910355	0.926891	0.976418	0.924636	0.951488	0.908572	0.914906	0.910044	0.967871	0.936832	0.944332	0.902067	0.928709	0.921522	0.874747	0.899758	0.921421	0.899632	0.941216	0.936767	0.940185
		Shapiro test (p)	0.174641	0.00104302	0.183049	0.742733	0.446979	0.0473731	0.297537	0.732764	0.0091306	0.433309	0.987039	0.0614793		0.500043	0.197659	0.671294	0.705931	0.248894	0.689476	0.285214	0.915358	0.336847	0.232724	0.461311	0.677269	0.118702	0.356571	0.488225	0.943066	0.468599	0.726221	0.344115	0.389905	0.354376	0.880799	0.5802	0.654141	0.301554	0.504403	0.442331	0.167641	0.28751	0.441498	0.286763	0.623083	0.579572	0.612897
		Box-Cox Transformation (lambda)	-1.5	-5.8	-0.6	1.8	0	-0.8	-0.6	0.9	-5	1.8	1.1	-2.6		0	0.3	0.8	0	0.7	1.8	0.5	0.6	0	0.2	0.2	0.3	0.1	2	0.6	0.5	0.5	0.2	0.1	0.9	-0.4	0.6	-0.1	-1.8	0.9	0.2	0.2	-0.8	3.4	0.4	-0.9	1.1	0.1	0
	LDL_B - LDL_D	Diff mean	-0.276146	-0.477544	-0.68624	-0.548987	-0.494122	-1.12927	-0.648242	-0.701013	-0.521356	-0.603717	-0.719671	-0.387093		-0.583468	-0.549009	-0.588026	-0.56189	-0.492823	-0.677725	-0.621193	-0.611129	-0.503241	-0.567392	-0.492932	-0.469715	-0.605416	-0.6027	-0.557149	-0.445844	-0.552766	-0.491643	-0.557579	-0.49271	-0.592326	-0.490047	-0.683853	-0.0497864	-0.641368		-0.599183	-0.434333	-0.433147				-0.535793	-0.533937
		Effect size (Glass's Delta)	-0.706357	-0.650011	-0.951022	-0.810238	-0.909342	-1.07937	-1.15396	-1.65128	-1.21896	-1.653	-1.73601	-1.21315		-1.51224	-1.20816	-1.58508	-1.62446	-2.00034	-1.80775	-1.41256	-1.26937	-1.44221	-1.61149	-1.27504	-1.65633	-1.14892	-1.39582	-1.38933	-1.58578	-1.44289	-1.19715	-1.14022	-1.10556	-1.63996	-0.995688	-1.51575	-0.569019	-1.70703		-1.30074	-1.27425	-1.69185				-1.11972	-1.47715
		F test to compare two variances (F)	0.239352	0.482516	0.300772	0.936045	0.52487	0.0232712	0.166644	0.118314	0.261886	0.160301	0.145252	0.25624		0.0976827	0.0292648	0.0977576	0.0566116	0.322763	0.172697	0.0806953	0.0901189	0.0978543	0.0603822	0.02596	0.170026	0.0415817	0.210511	0.0884844	0.188739	0.103575	0.0526817	0.0233413	0.0922462	0.130759	0.0931277	0.246887	0.466703	0.0985182		0.353993	0.361132	0.471019				0.262845	0.12301
		F test to compare two variances (p)	0.0787401	0.357205	0.135537	0.932765	0.414378	6.31946e-05	0.030614	0.0115852	0.0980402	0.0275178	0.0209007	0.0930272		0.00654928	0.000136536	0.00656446	0.00119254	0.158813	0.0337382	0.00365048	0.00512723	0.00658409	0.00146593	9.13458e-05	0.032339	0.000437692	0.0569469	0.00484816	0.0428148	0.00781068	0.000945968	6.38396e-05	0.00550528	0.0154912	0.0056669	0.0849814	0.336105	0.00671983		0.19405	0.202423	0.341846				0.098904	0.0129803
		Student's t-test (t)	-1.79462	-1.50996	-2.3585	-1.64702	-2.08284	-3.01802	-3.0218	-4.41657	-3.0692	-4.34043	-4.58825	-3.06141		-4.08251	-3.36827	-4.27899	-4.46988	-4.91936	-4.72162	-3.84327	-3.4387	-3.89316	-4.42629	-3.56044	-4.33107	-3.18412	-3.58831	-3.7665	-4.11381	-3.88489	-3.30023	-3.18804	-2.99203	-4.36208	-2.6936	-3.83935	-1.32893	-4.60661		-3.16175	-3.08923	-3.94546				-2.81825	-3.94257
		Student's t-test (p)	0.0943292	0.15329	0.0334177	0.121807	0.0560836	0.0184152	0.013969	0.00185812	0.00832631	0.00178723	0.00131553	0.00845605		0.00321342	0.0109808	0.00243485	0.00222587	0.000225986	0.000979526	0.00478496	0.00843518	0.00421723	0.00231792	0.00847411	0.00175556	0.0138572	0.00296649	0.00521828	0.00231111	0.00419306	0.0113797	0.0144147	0.0166197	0.00191773	0.0264795	0.00180506	0.205126	0.00154808		0.00692792	0.00800174	0.00146477				0.0136799	0.00362932
		Student's t-test (power)	0.260579	0.227983	0.425367	0.326612	0.395309	0.519914	0.574667	0.866326	0.621261	0.86701	0.897208	0.617153		0.802892	0.613623	0.838117	0.855333	0.960275	0.918997	0.747768	0.656237	0.76497	0.849805	0.660099	0.868329	0.571004	0.737768	0.733835	0.838436	0.765356	0.605784	0.56466	0.539236	0.861759	0.458064	0.804687	0.185646	0.887289		0.677369	0.659562	0.88183				0.549648	0.784377
		Wilcoxon signed-rank test (W)	17	22	12	16	15	1	8	5	5	3	3	5		1	3	3	0	2	4	4	5	3	2	3	2	5	8	5	3	4	5	5	8	2	11	3	23	0		6	5	6				8	1
		Wilcoxon signed-rank test (p)	0.130381	0.328205	0.0379176	0.104895	0.0829837	0.0003108	0.0104118	0.0029526	0.0029526	0.0010878	0.0010878	0.0029526		0.0003108	0.0010878	0.0010878	0.0001554	0.000621601	0.0018648	0.0018648	0.0029526	0.0010878	0.000621601	0.0010878	0.000621601	0.0029526	0.0104118	0.0029526	0.0010878	0.0018648	0.0029526	0.0029526	0.0104118	0.000621601	0.0281274	0.0010878	0.382284	0.0001554		0.004662	0.0029526	0.004662				0.0104118	0.0003108
		fold change	0.76798	0.719629	0.61894	0.749085	0.665753	0.323484	0.560512	0.463843	0.492997	0.363749	0.443232	0.569812		0.413465	0.271626	0.401655	0.346597	0.405723	0.367739	0.376374	0.416315	0.412009	0.385639	0.327244	0.499349	0.361349	0.429267	0.385094	0.495941	0.396018	0.384964	0.295761	0.370342	0.450818	0.403266	0.452528	0.952654	0.474737		0.490742	0.496358	0.542175				0.498551	0.45262
		log2(fold change)	-0.38086	-0.474675	-0.692129	-0.416799	-0.586942	-1.62823	-0.835182	-1.10829	-1.02035	-1.45898	-1.17387	-0.811443		-1.27416	-1.8803	-1.31597	-1.52867	-1.30143	-1.44325	-1.40976	-1.26425	-1.27925	-1.37468	-1.61156	-1.00188	-1.46853	-1.22005	-1.37672	-1.01176	-1.33636	-1.37721	-1.75749	-1.43307	-1.14938	-1.3102	-1.14392	-0.0699761	-1.0748		-1.02696	-1.01055	-0.883171				-1.00419	-1.14363
		robust fold change	0.822867	0.860833	0.641884	0.647085	0.660232	0.384007	0.5946	0.51873	0.639785	0.345864	0.457856	0.649875		0.500888	0.26849	0.408118	0.361587	0.43771	0.354808	0.454801	0.422802	0.433711	0.451213	0.377142	0.549146	0.42491	0.375324	0.451477	0.502101	0.409123	0.472778	0.338907	0.343321	0.437364	0.433437	0.456635	0.964975	0.484253		0.594577	0.514201	0.478057				0.486448	0.474304
		log2(robust fold change)	-0.281269	-0.216194	-0.639616	-0.627974	-0.598955	-1.3808	-0.750009	-0.946944	-0.644341	-1.53173	-1.12703	-0.621765		-0.997441	-1.89706	-1.29294	-1.46758	-1.19195	-1.49489	-1.13669	-1.24195	-1.2052	-1.14812	-1.40682	-0.864739	-1.23477	-1.41379	-1.14727	-0.993949	-1.28939	-1.08077	-1.56104	-1.54237	-1.19309	-1.2061	-1.13089	-0.0514369	-1.04617		-0.750064	-0.959597	-1.06474				-1.03964	-1.07612
		fold change - bootsrap resampling method	0.783165	0.728017	0.633233	0.766157	0.682763	0.344288	0.574463	0.475053	0.502894	0.37673	0.453412	0.582744		0.421378	0.291448	0.411825	0.354677	0.410074	0.3769	0.394094	0.429676	0.418473	0.392423	0.342366	0.508263	0.376635	0.436134	0.398642	0.504182	0.403938	0.4043	0.314534	0.389373	0.459534	0.417865	0.459431	0.952642	0.482328		0.494281	0.510222	0.54455				0.514564	0.464266
		log2(fold change) - bootstrap resampling method	-0.352611	-0.457957	-0.659193	-0.384289	-0.550543	-1.53831	-0.799714	-1.07384	-0.991672	-1.4084	-1.1411	-0.779065		-1.24681	-1.77869	-1.2799	-1.49542	-1.28604	-1.40775	-1.34339	-1.21868	-1.25679	-1.34952	-1.54639	-0.976353	-1.40876	-1.19716	-1.32683	-0.987982	-1.3078	-1.3065	-1.66871	-1.36077	-1.12176	-1.25889	-1.12208	-0.0699939	-1.05191		-1.0166	-0.970804	-0.876865				-0.958579	-1.10698
		95% lower confidence interval	-0.761838	-1.16789	-1.26787	-0.94493	-1.22264	-2.27529	-1.32551	-1.51083	-1.64703	-2.09295	-1.58515	-1.29836		-1.76624	-2.58947	-1.80922	-2.03361	-1.92521	-1.9999	-1.95971	-1.8297	-1.82302	-1.83966	-2.1833	-1.40243	-2.13567	-1.9083	-1.98525	-1.47572	-1.92445	-2.06282	-2.47261	-2.20884	-1.59739	-2.07447	-1.73009	-0.186515	-1.44678		-1.76406	-1.63914	-1.37442				-1.69697	-1.61787
		95% upper confidence interval	0.0426823	0.1026	-0.161502	0.119534	0.000264546	-0.873593	-0.301347	-0.637306	-0.417695	-0.785693	-0.717436	-0.282701		-0.742053	-1.06745	-0.745815	-1.01945	-0.765901	-0.88047	-0.737992	-0.639205	-0.724396	-0.870311	-0.879125	-0.567108	-0.668686	-0.535291	-0.725673	-0.517436	-0.730194	-0.694627	-0.938974	-0.489905	-0.655653	-0.531104	-0.59597	0.0392169	-0.63516		-0.380476	-0.37217	-0.376225				-0.320007	-0.613457
	ROC Analysis	AUC	0.734375	0.65625	0.8125	0.75	0.765625	0.984375	0.875	0.921875	0.921875	0.953125	0.953125	0.921875		0.984375	0.953125	0.953125	1	0.96875	0.9375	0.9375	0.921875	0.953125	0.96875	0.953125	0.96875	0.921875	0.875	0.921875	0.953125	0.9375	0.921875	0.921875	0.875	0.96875	0.828125	0.953125	0.640625	1		0.90625	0.921875	0.90625				0.875	0.984375
		AUC (se)	0.128685	0.140046	0.111717	0.125779	0.122642	0.0331772	0.0928487	0.0739914	0.0739914	0.0574593	0.0574593	0.0739914		0.0331772	0.0574593	0.0574593	0	0.0469325	0.0662834	0.0662834	0.0739914	0.0574593	0.0469325	0.0574593	0.0469325	0.0739914	0.0928487	0.0739914	0.0574593	0.0662834	0.0739914	0.0739914	0.0928487	0.0469325	0.107514	0.0574593	0.141728	0		0.0808815	0.0739914	0.0808815				0.0928487	0.0331772
		AUC(p)	0.181239	0.288473	0.0809635	0.160158	0.13942	1.44073e-13	0.0217221	0.0021802	0.0021802	4.02326e-05	4.02326e-05	0.0021802		1.44073e-13	4.02326e-05	4.02326e-05	0	2.95901e-07	0.00048304	0.00048304	0.0021802	4.02326e-05	2.95901e-07	4.02326e-05	2.95901e-07	0.0021802	0.0217221	0.0021802	4.02326e-05	0.00048304	0.0021802	0.0021802	0.0217221	2.95901e-07	0.0635098	4.02326e-05	0.309909	0		0.00601284	0.0021802	0.00601284				0.0217221	1.44073e-13
		Sensitivity	0.375	1	0.625	0.375	0.5	0.875	0.625	0.875	1	0.75	0.875	1		0.875	0.875	0.875	1	0.875	0.875	0.875	0.875	0.875	0.875	0.875	0.875	0.875	0.625	0.875	0.75	0.875	0.875	0.875	0.625	1	0.625	0.75	0.375	1		0.875	1	0.75				0.75	0.875
		Specificity	1	0.5	0.875	1	1	1	1	1	0.875	1	1	0.875		1	1	1	1	1	1	1	1	1	1	1	1	1	1	1	1	1	1	1	1	0.875	1	1	1	1		0.875	0.875	1				0.875	1
		Positive predictive value	1	0.666667	0.833333	1	1	1	1	1	0.888889	1	1	0.888889		1	1	1	1	1	1	1	1	1	1	1	1	1	1	1	1	1	1	1	1	0.888889	1	1	1	1		0.875	0.888889	1				0.857143	1
		Negative predictive value	0.615385	1	0.7	0.615385	0.666667	0.888889	0.727273	0.888889	1	0.8	0.888889	1		0.888889	0.888889	0.888889	1	0.888889	0.888889	0.888889	0.888889	0.888889	0.888889	0.888889	0.888889	0.888889	0.727273	0.888889	0.8	0.888889	0.888889	0.888889	0.727273	1	0.727273	0.8	0.615385	1		0.875	1	0.8				0.777778	0.888889
		Precision	1	0.666667	0.833333	1	1	1	1	1	0.888889	1	1	0.888889		1	1	1	1	1	1	1	1	1	1	1	1	1	1	1	1	1	1	1	1	0.888889	1	1	1	1		0.875	0.888889	1				0.857143	1
		Recall	0.375	1	0.625	0.375	0.5	0.875	0.625	0.875	1	0.75	0.875	1		0.875	0.875	0.875	1	0.875	0.875	0.875	0.875	0.875	0.875	0.875	0.875	0.875	0.625	0.875	0.75	0.875	0.875	0.875	0.625	1	0.625	0.75	0.375	1		0.875	1	0.75				0.75	0.875
		Youden Index	0.375	0.5	0.5	0.375	0.5	0.875	0.625	0.875	0.875	0.75	0.875	0.875		0.875	0.875	0.875	1	0.875	0.875	0.875	0.875	0.875	0.875	0.875	0.875	0.875	0.625	0.875	0.75	0.875	0.875	0.875	0.625	0.875	0.625	0.75	0.375	1		0.75	0.875	0.75				0.625	0.875
		Cutoff	1.25331	1.25174	1.6684	2.64741	1.66211	0.864321	1.27039	1.09013	0.68166	0.621816	0.946033	0.629757		0.737976	0.43424	0.729216	0.426359	0.573241	0.70903	0.748413	0.684693	0.578911	0.705491	0.465431	0.732663	0.565818	1.10216	0.603464	0.75732	0.565446	0.463957	0.408538	0.695982	0.652928	0.750596	0.982733	1.11471	0.714908		0.821528	0.491375	0.895801				0.827661	0.721128
	LDL_D vs. LDL_C
	GROUPS	ANALYSIS	Cer_02	Cer_05	Cer_07	Cer_09	Cer_10_Cer_11	ChoE_14	ChoE_15	DAPC03	DAPC04	DAPC05	DAPC06	DAPC07	DAPC09	DAPC11	DAPC13	DAPC14	DAPC15	DAPC16	DAPC17	DAPC18	DAPC19	DAPC20	DAPC21	DAPC23	DAPC24	DAPC26	DAPC27	DAPC28	DAPC29	DAPC30	DAPC32	DAPC34	DAPC38	DAPC39_DAPC40	DAPC44	DAPC47	DAPC50	DAPC51	DAPE03	DAPE04	DAPE05	DAPE06	DAPE07	DAPE08	DAPE09	DAPE11	DAPE12
		Class	Sphingolipids	Sphingolipids	Sphingolipids	Sphingolipids	Sphingolipids	Sterols	Sterols	Glycerophospholipids	Glycerophospholipids	Glycerophospholipids	Glycerophospholipids	Glycerophospholipids	Glycerophospholipids	Glycerophospholipids	Glycerophospholipids	Glycerophospholipids	Glycerophospholipids	Glycerophospholipids	Glycerophospholipids	Glycerophospholipids	Glycerophospholipids	Glycerophospholipids	Glycerophospholipids	Glycerophospholipids	Glycerophospholipids	Glycerophospholipids	Glycerophospholipids	Glycerophospholipids	Glycerophospholipids	Glycerophospholipids	Glycerophospholipids	Glycerophospholipids	Glycerophospholipids	Glycerophospholipids	Glycerophospholipids	Glycerophospholipids	Glycerophospholipids	Glycerophospholipids	Glycerophospholipids	Glycerophospholipids	Glycerophospholipids	Glycerophospholipids	Glycerophospholipids	Glycerophospholipids	Glycerophospholipids	Glycerophospholipids	Glycerophospholipids
		Subclass A	Ceramides	Ceramides	Ceramides	Ceramides	Ceramides	Cholesteryl Ester	Cholesteryl Ester	Diacylglycerophosphocholine	Diacylglycerophosphocholine	Diacylglycerophosphocholine	Diacylglycerophosphocholine	Diacylglycerophosphocholine	Diacylglycerophosphocholine	Diacylglycerophosphocholine	Diacylglycerophosphocholine	Diacylglycerophosphocholine	Diacylglycerophosphocholine	Diacylglycerophosphocholine	Diacylglycerophosphocholine	Diacylglycerophosphocholine	Diacylglycerophosphocholine	Diacylglycerophosphocholine	Diacylglycerophosphocholine	Diacylglycerophosphocholine	Diacylglycerophosphocholine	Diacylglycerophosphocholine	Diacylglycerophosphocholine	Diacylglycerophosphocholine	Diacylglycerophosphocholine	Diacylglycerophosphocholine	Diacylglycerophosphocholine	Diacylglycerophosphocholine	Diacylglycerophosphocholine	Diacylglycerophosphocholine	Diacylglycerophosphocholine	Diacylglycerophosphocholine	Diacylglycerophosphocholine	Diacylglycerophosphocholine	Diacylglycerophosphoethanolamine	Diacylglycerophosphocholine	Diacylglycerophosphocholine	Diacylglycerophosphocholine	Diacylglycerophosphoethanolamine	Diacylglycerophosphoethanolamine	Diacylglycerophosphoethanolamine	Diacylglycerophosphocholine	Diacylglycerophosphocholine
		Subclass B	CER[NS]	CER[NS]	CER[NS]	CER[NS]	CER[NS]
		Subclass C	Sphingoid base d18:1	Sphingoid base d18:1	Sphingoid base d18:1	Sphingoid base d18:1	Mixed sphingoid base
		Common name
		Individual notation	Cer(d18:1/16:0)	Cer(d18:1/22:0)	Cer(d18:1/23:0)	Cer(d18:1/24:0)	Cer(d18:1/24:1)+Cer(d18:2/24:0)	ChoE(22:4)	ChoE(22:5)	PC(16:0/16:0)	PC(32:1)	PC(14:0/18:2)	PC(16:0/18:0)	PC(16:0/18:1)	PC(14:0/20:4)	PC(18:0/18:1)	PC(18:2/18:2)	PC(16:0/20:4)	PC(16:0/20:5)	PC(18:3/18:3)	PC(20:0/18:2)	PC(18:0/20:3)	PC(18:0/20:4)	PC(38:5)	PC(38:5)	PC(18:2/20:4)	PC(16:0/22:6)	PC(18:0/22:4)	PC(20:0/20:4)	PC(40:5)	PC(18:0/22:5)	PC(18:0/22:6)	PC(18:1/22:6)	PC(40:8)	PC(16:1/18:2)	PC(34:3)	PC(16:1/20:4)	PC(30:0)	PC(40:0)	PC(40:1)	PE(16:0/18:2)	PC(16:0/17:0)	PC(33:1)	PC(15:0/18:2)	PE(18:1/18:2)	PE(16:0/20:4)	PE(18:2/18:2)	PC(17:0/18:1)	PC(16:0/19:1)
		Individual composition or probable ID									PC(16:0/16:1) + PC(14:1/18:0) + PC(14:0/18:1)													PC(18:1/20:4) + PC(16:0/22:5)	PC(18:0/20:5) + PC(16:0/22:5)									PC(20:4/20:4) + PC(18:2/22:6) + PC(18:0/22:8)				PC(16:0/14:0) + PC(14:0/16:0)	PC (20:0/20:0) + PC(16:0/24:0) + PC(18:0/22:0)	PC(18:1/22:0) + PC(22:0/18:1)			PC(15:0/18:1) + PC(16:0/17:1)
		Link	HMDB04949	HMDB04952	HMDB00950	HMDB04956		HMDB06729	HMDB10375	HMDB00564		HMDB07874	HMDB07970	HMDB07972	HMDB07883	HMDB08038	HMDB08138	HMDB07982	HMDB07984	HMDB08206	HMDB08270	HMDB08046	HMDB08048			HMDB08147	HMDB07991	HMDB08054	HMDB08279		HMDB08056	HMDB08057	HMDB08123		HMDB08006						HMDB08928			HMDB07940	HMDB09060	HMDB08937	HMDB09093
		Simplified name	Cer	Cer	Cer	Cer	Cer	ChoE	ChoE	PC_DAPC	PC_DAPC	PC_DAPC	PC_DAPC	PC_DAPC	PC_DAPC	PC_DAPC	PC_DAPC	PC_DAPC	PC_DAPC	PC_DAPC	PC_DAPC	PC_DAPC	PC_DAPC	PC_DAPC	PC_DAPC	PC_DAPC	PC_DAPC	PC_DAPC	PC_DAPC	PC_DAPC	PC_DAPC	PC_DAPC	PC_DAPC	PC_DAPC	PC_DAPC	PC_DAPC	PC_DAPC	PC_DAPC	PC_DAPC	PC_DAPC	PE_DAPE	PC_DAPC	PC_DAPC	PC_DAPC	PE_DAPE	PE_DAPE	PE_DAPE	PC_DAPC	PC_DAPC
		Simple name	Cer	Cer	Cer	Cer	Cer	ChoE	ChoE	PC	PC	PC	PC	PC	PC	PC	PC	PC	PC	PC	PC	PC	PC	PC	PC	PC	PC	PC	PC	PC	PC	PC	PC	PC	PC	PC	PC	PC	PC	PC	PE	PC	PC	PC	PE	PE	PE	PC	PC
	LDL_D	Mean	1.19018	1.70326	1.80087	2.18794	1.47831	1.66925	1.475	1.30748	1.02831	0.948866	1.29259	0.899822		0.994772	0.753746	0.982753	0.859944	0.829281	1.07191	0.996098	1.04702	0.855866	0.923548	0.732706	0.938209	0.947961	1.05601	0.906072	0.884508	0.915203	0.799373	0.791747	0.782503	1.07856	0.821215	1.24911	1.05154	1.22104	0.796244	1.17658	0.862384	0.946096	0.717358	0.767086	0.838088	1.06849	0.97544
		90% Winsored mean	1.19018	1.70326	1.80087	2.18794	1.47831	1.66925	1.475	1.30748	1.02831	0.948866	1.29259	0.899822		0.994772	0.753746	0.982753	0.859944	0.829281	1.07191	0.996098	1.04702	0.855866	0.923548	0.732706	0.938209	0.947961	1.05601	0.906072	0.884508	0.915203	0.799373	0.791747	0.782503	1.07856	0.821215	1.24911	1.05154	1.22104	0.796244	1.17658	0.862384	0.946096	0.717358	0.767086	0.838088	1.06849	0.97544
		Median	1.07972	1.38975	1.67434	2.24607	1.45424	1.35579	1.33089	1.2694	0.786471	1.04094	1.28898	0.746424		0.860539	0.641623	0.994574	0.778248	0.849127	1.1211	0.894921	1.01009	0.822058	0.832773	0.637962	0.857129	0.790325	1.17261	0.822627	0.84205	0.860988	0.71182	0.67665	0.782539	1.04102	0.797346	1.15764	1.04094	1.27648	0.705325	1.0549	0.766468	1.01791	0.666072	0.667728	0.842465	0.997362	0.92141
		SEM	0.13822	0.259745	0.255118	0.239555	0.192115	0.369898	0.198611	0.150093	0.151216	0.129126	0.146567	0.112812		0.136412	0.16066	0.13116	0.122292	0.0871046	0.132547	0.15548	0.170216	0.123368	0.124484	0.136684	0.100263	0.186302	0.152661	0.141782	0.0994022	0.135445	0.145197	0.172891	0.157567	0.127697	0.174008	0.159511	0.0309342	0.132838	0.165338	0.162864	0.12051	0.0905167	0.116138	0.105773	0.133761	0.169178	0.127796
		SD	0.390944	0.73467	0.721582	0.677563	0.543384	1.04623	0.561756	0.424526	0.427705	0.365225	0.414555	0.319082		0.38583	0.454416	0.370977	0.345894	0.246369	0.374899	0.439763	0.481444	0.348936	0.352093	0.386601	0.283587	0.526942	0.431789	0.401021	0.281152	0.383096	0.410679	0.489009	0.445666	0.361183	0.492169	0.451166	0.0874952	0.375722	0.467648	0.460648	0.340853	0.25602	0.328487	0.299172	0.378333	0.478507	0.361463
		Coefficient of Variation	0.328474	0.431333	0.400685	0.309681	0.367571	0.626767	0.380852	0.324691	0.41593	0.384906	0.320717	0.354605		0.387858	0.602876	0.377487	0.402229	0.297088	0.34975	0.441485	0.459824	0.4077	0.381239	0.527634	0.302264	0.555869	0.408887	0.442593	0.317863	0.418591	0.513752	0.617633	0.569538	0.334875	0.599318	0.36119	0.0832067	0.307706	0.587317	0.391514	0.395245	0.270606	0.457913	0.390011	0.451425	0.447835	0.370564
		IQR	0.45264	0.41091	0.669103	0.87781	0.759656	0.938426	0.96846	0.331578	0.501784	0.588819	0.383267	0.338527		0.376507	0.234629	0.39356	0.331622	0.418898	0.277919	0.340669	0.569718	0.413754	0.290603	0.39377	0.416113	0.443293	0.696625	0.335121	0.347496	0.644367	0.439777	0.371992	0.733178	0.280831	0.69825	0.421556	0.141013	0.267843	0.457438	0.706005	0.284464	0.257117	0.300326	0.36192	0.517328	0.404288	0.351296
		Kurtosis	-1.43481	0.809388	-0.258919	-1.61454	-1.39776	-0.0477964	-1.82499	-0.975731	-1.44431	-1.77459	-1.16465	-0.860959		-1.09969	-0.489465	-1.3553	-1.01392	-1.93716	-1.09758	-1.26875	-1.03696	-1.48945	-1.32217	-1.27051	-1.57855	-1.35025	-1.83136	-1.31588	-1.42881	-1.79522	-1.10808	-0.665813	-1.74452	-1.09756	-1.47427	-1.03495	-1.77657	-1.0013	-0.605473	-1.73755	-0.207129	-0.872067	-1.39764	-0.819719	-1.75626	-0.829142	-1.14675
		Skewness	0.582741	1.51629	0.926872	-0.210134	0.382681	1.13858	0.276616	0.108791	0.733317	-0.198019	-0.0513064	0.868497		0.573245	0.832135	0.119098	0.573024	-0.115006	-0.424495	0.386709	0.351834	0.384811	0.396556	0.533089	0.196925	0.573526	-0.21649	0.274869	0.194447	0.0551025	0.540754	0.793899	0.170429	0.575458	0.259313	0.575105	0.143069	0.102526	0.735628	0.205638	0.999382	-0.753694	0.346278	0.76898	-0.0455978	0.644819	0.517347
		Shapiro test (W)	0.876586	0.670603	0.87871	0.953133	0.922081	0.820623	0.901415	0.952139	0.754379	0.920423	0.986247	0.831461		0.928223	0.882203	0.94604	0.949474	0.892887	0.947844	0.899371	0.972291	0.907508	0.889739	0.923784	0.946633	0.859499	0.910355	0.926891	0.976418	0.924636	0.951488	0.908572	0.914906	0.910044	0.967871	0.936832	0.944332	0.902067	0.928709	0.921522	0.874747	0.899758	0.921421	0.899632	0.941216	0.936767	0.940185
		Shapiro test (p)	0.174641	0.00104302	0.183049	0.742733	0.446979	0.0473731	0.297537	0.732764	0.0091306	0.433309	0.987039	0.0614793		0.500043	0.197659	0.671294	0.705931	0.248894	0.689476	0.285214	0.915358	0.336847	0.232724	0.461311	0.677269	0.118702	0.356571	0.488225	0.943066	0.468599	0.726221	0.344115	0.389905	0.354376	0.880799	0.5802	0.654141	0.301554	0.504403	0.442331	0.167641	0.28751	0.441498	0.286763	0.623083	0.579572	0.612897
		Box-Cox Transformation (lambda)	-1.5	-5.8	-0.6	1.8	0	-0.8	-0.6	0.9	-5	1.8	1.1	-2.6		0	0.3	0.8	0	0.7	1.8	0.5	0.6	0	0.2	0.2	0.3	0.1	2	0.6	0.5	0.5	0.2	0.1	0.9	-0.4	0.6	-0.1	-1.8	0.9	0.2	0.2	-0.8	3.4	0.4	-0.9	1.1	0.1	0
	LDL_C	Mean	1.50068	2.40249	2.23523	3.33457	2.09733	1.36686	1.44085	1.65285	1.37386	1.25917	1.80026	1.18396	1.39462	1.37871	1.18334	1.19625	1.24689	1.03876	1.41993	1.28032	1.1143	1.07312	1.20427	0.967854	1.08905	1.20031	1.28636	1.22035	1.04892	1.10368	0.954604	0.955868	0.98826	1.3609	0.902714	1.74216	1.12647	1.59214	1.53882	1.55053	1.2752	1.27126	1.2579	1.1207	1.25063	1.53057	1.30389
		90% Winsored mean	1.50068	2.40249	2.23523	3.33457	2.09733	1.36686	1.44085	1.65285	1.37386	1.25917	1.80026	1.18396	1.39462	1.37871	1.18334	1.19625	1.24689	1.03876	1.41993	1.28032	1.1143	1.07312	1.20427	0.967854	1.08905	1.20031	1.28636	1.22035	1.04892	1.10368	0.954604	0.955868	0.98826	1.3609	0.902714	1.74216	1.12647	1.59214	1.53882	1.55053	1.2752	1.27126	1.2579	1.1207	1.25063	1.53057	1.30389
		Median	1.47057	2.66982	2.23363	3.33873	1.90497	1.29445	1.39923	1.60955	1.18621	1.32996	1.76268	1.15501	1.36069	1.26609	1.19183	1.29556	1.10124	1.02569	1.23645	1.07857	1.08532	1.11117	1.07355	1.02413	1.09423	1.18943	1.30668	1.2114	1.02851	1.17649	1.04574	0.970687	1.07447	1.37356	0.979626	1.74808	1.14139	1.47574	1.38542	1.48476	1.17687	1.20614	1.23495	1.1285	1.1093	1.42258	1.16113
		SEM	0.118585	0.251494	0.0939939	0.347471	0.29962	0.124106	0.153702	0.122984	0.197983	0.0929277	0.14457	0.124845	0.157307	0.140921	0.127374	0.0740872	0.128283	0.0942005	0.192199	0.156046	0.0829946	0.0990681	0.104116	0.0897082	0.0517451	0.151724	0.143526	0.120326	0.0856737	0.0956188	0.104751	0.103381	0.103003	0.0772153	0.149667	0.156372	0.0340657	0.172247	0.226332	0.205866	0.170832	0.0895968	0.196068	0.135782	0.159496	0.225265	0.147754
		SD	0.33541	0.711332	0.265855	0.982796	0.847454	0.351024	0.434735	0.347851	0.55998	0.262839	0.408906	0.353115	0.444933	0.398584	0.360268	0.20955	0.362839	0.266439	0.543621	0.441365	0.234744	0.280207	0.294484	0.253733	0.146357	0.429142	0.405953	0.340333	0.242322	0.270451	0.29628	0.292405	0.291337	0.218398	0.423324	0.442288	0.0963525	0.487189	0.640163	0.582277	0.483185	0.253418	0.554564	0.38405	0.451122	0.637145	0.417912
		Coefficient of Variation	0.223505	0.296081	0.118938	0.29473	0.404063	0.25681	0.301722	0.210455	0.407595	0.20874	0.227137	0.29825	0.319034	0.289098	0.304451	0.175172	0.290995	0.256496	0.382852	0.344731	0.210665	0.261113	0.244534	0.262161	0.134389	0.357525	0.315583	0.278881	0.231019	0.245045	0.31037	0.305905	0.294798	0.160481	0.468945	0.253874	0.0855345	0.305996	0.416009	0.375535	0.37891	0.199344	0.440866	0.342687	0.360717	0.41628	0.320511
		IQR	0.413282	0.530437	0.344302	0.7969	0.634524	0.346689	0.514738	0.326145	0.443156	0.168227	0.541669	0.521113	0.213719	0.777927	0.151772	0.349575	0.564428	0.296937	0.762234	0.688787	0.272865	0.466329	0.462253	0.33783	0.22921	0.765323	0.476815	0.568263	0.380475	0.498244	0.483377	0.359065	0.327949	0.333859	0.423611	0.368771	0.114691	0.536559	0.554502	0.879073	0.603302	0.210647	0.517983	0.545014	0.69064	0.487407	0.658431
		Kurtosis	-1.34297	-0.0231102	-1.11943	-1.0542	0.0873536	-1.18338	-1.01633	-0.495737	-0.0797972	-1.25372	-1.12294	-1.73351	-0.207602	-2.00014	-0.185517	-1.74155	-1.76939	-1.08429	-1.23558	-1.68595	-1.42546	-1.80755	-1.67185	-1.62922	-2.00601	-1.90626	-1.13171	-1.85174	-1.82836	-1.84618	-1.77235	-1.45009	-0.437027	-1.59995	-1.04785	-1.12596	-1.56709	-1.50241	-1.33451	-1.66502	-1.542	-0.22279	-0.82345	-1.38359	-1.65035	-0.656106	-1.78915
		Skewness	0.388005	-1.18998	-0.509648	0.0491347	1.13197	0.352968	-0.232209	-0.698398	1.11495	-0.496538	-0.296856	0.287371	-0.120572	0.189312	0.416374	-0.457417	0.399813	-0.179604	0.58491	0.486663	0.153339	-0.0637946	0.466816	-0.191884	-0.025317	-0.00791924	0.315326	-0.0169823	0.227152	-0.295997	-0.264385	-0.168954	-0.93274	-0.18371	-0.018951	-0.100895	-0.310515	0.382121	0.46087	-0.125866	0.375068	0.898879	0.25125	0.182346	0.482911	0.728231	0.334758
		Shapiro test (W)	0.925128	0.793916	0.920279	0.967018	0.845969	0.965634	0.964451	0.885307	0.834714	0.834498	0.947766	0.900032	0.885756	0.833295	0.888659	0.838367	0.878053	0.984379	0.911044	0.837658	0.955862	0.938739	0.874675	0.923157	0.869104	0.909308	0.969977	0.928232	0.882019	0.868131	0.913904	0.974329	0.869796	0.957558	0.977856	0.984925	0.928591	0.908609	0.916263	0.939633	0.936759	0.894524	0.976479	0.975304	0.843267	0.910602	0.887025
		Shapiro test (p)	0.472833	0.0246308	0.43213	0.873638	0.0866957	0.861721	0.851268	0.211499	0.0664412	0.0661002	0.688697	0.289153	0.213569	0.0642312	0.22739	0.0724659	0.180411	0.981259	0.361473	0.0712576	0.769889	0.598718	0.167374	0.455997	0.147717	0.34922	0.897826	0.500121	0.196868	0.144506	0.382375	0.929644	0.150038	0.786539	0.951528	0.983074	0.503345	0.344375	0.400281	0.607476	0.579501	0.257673	0.943437	0.936068	0.08136	0.358325	0.219516
		Box-Cox Transformation (lambda)	-0.8	5.9	4.1	1	-1	0.1	1.5	3	-1.5	2.9	1.9	-0.5	1.2	-2.2	0.5	9.4	-2.3	1.5	-0.8	-2.3	0.3	1.6	-3.3	1.9	-0.9	0.6	0.3	0.7	-1	2.5	2.6	1.3	3.6	2.1	1	1.3	5.6	-0.3	0	1	-0.2	-1.6	0.8	0.6	-1.5	-0.2	-1.2
	LDL_D - LDL_C	Diff mean	-0.310497	-0.699233	-0.434362	-1.14663	-0.619021	0.302384	0.0341501	-0.345371	-0.345556	-0.310304	-0.507671	-0.284133		-0.383941	-0.429593	-0.213498	-0.386948	-0.209484	-0.348019	-0.284221	-0.0672828	-0.217258	-0.280719	-0.235147	-0.150845	-0.252351	-0.230346	-0.314279	-0.164416	-0.188477	-0.155231	-0.164121	-0.205756	-0.282337	-0.081499	-0.493048	-0.074935	-0.371099	-0.742575	-0.373945	-0.412815	-0.325163	-0.54054	-0.353616	-0.412538	-0.462077	-0.328452
		Effect size (Glass's Delta)	-0.925725	-0.982992	-1.63383	-1.1667	-0.730448	0.861433	0.0785539	-0.992871	-0.617085	-1.18059	-1.24154	-0.804648		-0.963264	-1.19243	-1.01884	-1.06644	-0.786234	-0.640187	-0.643958	-0.286622	-0.775349	-0.953256	-0.926751	-1.03067	-0.588037	-0.567421	-0.923446	-0.678505	-0.6969	-0.523932	-0.561279	-0.706249	-1.29277	-0.192522	-1.11477	-0.777717	-0.761715	-1.15998	-0.642212	-0.854361	-1.28311	-0.974711	-0.920756	-0.914471	-0.725231	-0.785935
		F test to compare two variances (F)	1.35856	1.0667	7.36685	0.475305	0.411132	8.88341	1.66973	1.48944	0.583367	1.93081	1.02782	0.81653		0.93703	1.59094	3.13413	0.908778	0.855019	0.475594	0.992752	4.20632	1.55072	1.42952	2.32152	3.75444	1.50773	1.13134	1.38844	1.34616	2.00649	1.92133	2.79682	2.34007	2.735	1.35171	1.04055	0.824598	0.594757	0.533651	0.625862	0.497631	1.02064	0.350859	0.606831	0.703332	0.564027	0.748096
		F test to compare two variances (p)	0.696202	0.934313	0.017246	0.347562	0.263784	0.0100066	0.514999	0.612157	0.493928	0.404946	0.972056	0.795985		0.933833	0.555033	0.154807	0.902827	0.84159	0.347948	0.992591	0.0774321	0.576884	0.649093	0.288925	0.102087	0.601369	0.87486	0.675904	0.704826	0.378532	0.408413	0.198208	0.284514	0.207755	0.70095	0.959531	0.805663	0.509384	0.426305	0.551407	0.377519	0.979194	0.19041	0.525735	0.654033	0.467631	0.711471
		Student's t-test (t)	-1.70492	-1.934	-1.59761	-2.71683	-1.7392	0.77502	0.135981	-1.77987	-1.38707	-1.95051	-2.46598	-1.68861		-1.95759	-2.09531	-1.41729	-2.18326	-1.63276	-1.49063	-1.29026	-0.355295	-1.37313	-1.72979	-1.43827	-1.33694	-1.05029	-1.09932	-1.69005	-1.25291	-1.1368	-0.867022	-0.81473	-1.09301	-1.89199	-0.355086	-2.20727	-1.62848	-1.70605	-2.6493	-1.42456	-1.97462	-2.55308	-2.37201	-2.05449	-1.98182	-1.64021	-1.68131
		Student's t-test (p)	0.110289	0.0735883	0.145103	0.0166968	0.103928	0.459209	0.893772	0.0968047	0.187107	0.0714264	0.0271942	0.113433		0.0705172	0.054807	0.178269	0.0465363	0.1248	0.158244	0.217866	0.727665	0.191307	0.105641	0.172336	0.202561	0.311378	0.290174	0.113153	0.230763	0.274705	0.400546	0.428869	0.29284	0.0793586	0.727818	0.0444896	0.12571	0.110075	0.0190551	0.176192	0.068373	0.0229798	0.0325669	0.0590897	0.0674842	0.123229	0.114865
		Student's t-test (power)	0.407059	0.448731	0.859243	0.583905	0.275244	0.361529	0.052467	0.45599	0.210107	0.593921	0.637068	0.322885		0.434286	0.602412	0.475136	0.510353	0.310736	0.222556	0.22463	0.083371	0.303652	0.426992	0.407798	0.483879	0.195088	0.184867	0.405419	0.244159	0.254937	0.164525	0.181893	0.260514	0.672049	0.0649205	0.54601	0.305187	0.294884	0.579037	0.223668	0.356627	0.665559	0.442658	0.403485	0.398977	0.272033	0.31054
		Wilcoxon signed-rank test (W)	16	16	11	9	17	34	33	17	17	17	12	13		13	13	22	12	19	21	19	26	21	12	19	19	23	23	16	21	24	24	20	22	16	29	13	18	17	10	19	14	9	12	14	17	18	16
		Wilcoxon signed-rank test (p)	0.104895	0.104895	0.0281274	0.014763	0.130381	0.878477	0.95913	0.130381	0.130381	0.130381	0.0379176	0.0498834		0.0498834	0.0498834	0.328205	0.0379176	0.194872	0.278632	0.194872	0.573737	0.278632	0.0379176	0.194872	0.194872	0.382284	0.382284	0.104895	0.278632	0.441803	0.441803	0.234499	0.328205	0.104895	0.798446	0.0498834	0.160528	0.130381	0.0206682	0.194872	0.0649573	0.014763	0.0379176	0.0649573	0.130381	0.160528	0.104895
		fold change	0.793095	0.708955	0.805675	0.656139	0.704853	1.22122	1.0237	0.791045	0.748479	0.753565	0.718001	0.760014		0.721522	0.636965	0.821528	0.68967	0.798334	0.754903	0.778008	0.939619	0.797546	0.766896	0.757042	0.86149	0.789762	0.820931	0.742468	0.843252	0.829228	0.837387	0.828302	0.791799	0.792536	0.909718	0.71699	0.933478	0.766918	0.517439	0.758827	0.676274	0.74422	0.570283	0.684469	0.670135	0.698101	0.748099
		log2(fold change)	-0.334434	-0.496235	-0.311731	-0.607927	-0.504605	0.288328	0.033795	-0.338168	-0.417966	-0.408197	-0.477943	-0.395903		-0.470885	-0.650713	-0.283619	-0.536022	-0.324936	-0.405636	-0.362143	-0.0898525	-0.32636	-0.382896	-0.401554	-0.215095	-0.34051	-0.284666	-0.429598	-0.245964	-0.270159	-0.256033	-0.271772	-0.336793	-0.335452	-0.136509	-0.479975	-0.0993116	-0.382856	-0.95054	-0.398157	-0.56432	-0.426199	-0.81025	-0.546942	-0.577477	-0.518493	-0.418699
		robust fold change	0.734219	0.520542	0.749605	0.67273	0.763389	1.04738	0.951161	0.788667	0.663012	0.782686	0.731266	0.646252		0.679683	0.538349	0.76768	0.706699	0.827857	0.906712	0.829733	0.930686	0.739813	0.775716	0.622931	0.783315	0.664459	0.897395	0.679073	0.818709	0.731825	0.680686	0.697084	0.728301	0.757901	0.813929	0.662232	0.912	0.86498	0.509104	0.710481	0.651275	0.843939	0.539353	0.591697	0.759457	0.701095	0.793545
		log2(robust fold change)	-0.445719	-0.941915	-0.415797	-0.571901	-0.389509	0.0667896	-0.0722386	-0.342513	-0.592892	-0.353495	-0.451532	-0.629832		-0.557065	-0.893386	-0.381422	-0.500832	-0.272547	-0.141284	-0.26928	-0.103634	-0.434767	-0.366399	-0.682856	-0.352336	-0.589749	-0.156185	-0.558362	-0.288577	-0.45043	-0.554939	-0.520596	-0.457393	-0.399918	-0.297025	-0.59459	-0.132895	-0.209262	-0.973969	-0.493132	-0.618661	-0.244789	-0.890699	-0.75707	-0.39696	-0.512318	-0.333615
		fold change - bootsrap resampling method	0.797848	0.719118	0.801801	0.668358	0.72282	1.23455	1.03786	0.801519	0.768089	0.757223	0.72463	0.768322		0.730297	0.646247	0.826753	0.693353	0.805769	0.76799	0.792006	0.948705	0.809616	0.772269	0.765778	0.863656	0.799198	0.840895	0.75208	0.845938	0.838589	0.846014	0.834805	0.80831	0.797712	0.943118	0.725173	0.934107	0.769914	0.536135	0.782092	0.682272	0.746023	0.579636	0.686498	0.684495	0.719889	0.762274
		log2(fold change) - bootstrap resampling method	-0.325814	-0.475699	-0.318685	-0.581306	-0.468292	0.303989	0.0536173	-0.319192	-0.380654	-0.401209	-0.464683	-0.380217		-0.453446	-0.629842	-0.274471	-0.528338	-0.311561	-0.38084	-0.336418	-0.0759684	-0.304691	-0.372825	-0.385002	-0.211472	-0.323375	-0.250003	-0.411041	-0.241377	-0.253965	-0.241247	-0.26049	-0.30702	-0.32606	-0.0844905	-0.463604	-0.0983401	-0.377231	-0.899331	-0.354589	-0.551581	-0.422708	-0.786781	-0.542672	-0.546887	-0.474153	-0.391619
		95% lower confidence interval	-0.774152	-0.984522	-0.768099	-1.02535	-1.1452	-0.450273	-0.54689	-0.796038	-1.03237	-0.942867	-0.920194	-0.904587		-0.989021	-1.41853	-0.726346	-1.13773	-0.756129	-1.04614	-1.00078	-0.696184	-0.878384	-0.900865	-1.06418	-0.604458	-1.09297	-0.889505	-1.00349	-0.688063	-0.839512	-0.999024	-1.13358	-1.18847	-0.778813	-1.00869	-0.971358	-0.223684	-0.877967	-1.79485	-0.958697	-1.13965	-0.819195	-1.53262	-1.1137	-1.25098	-1.21693	-0.934007
		95% upper confidence interval	0.0568756	0.0769003	0.138739	-0.149688	0.0557183	0.979117	0.539738	0.0903655	0.177315	0.0377934	-0.0334499	0.0965094		0.0289426	0.0123647	0.105703	-0.0168289	0.0988826	0.134751	0.244352	0.392676	0.174803	0.101064	0.138717	0.115989	0.314064	0.284339	0.110895	0.17294	0.216107	0.442062	0.395269	0.301379	0.0810506	0.63603	-0.0255698	0.0306359	0.0689397	-0.199149	0.217919	-0.0130852	-0.109958	-0.0984108	-0.0249551	0.0410521	0.144567	0.108932
	ROC Analysis	AUC	0.75	0.75	0.828125	0.859375	0.734375	0.53125	0.515625	0.734375	0.734375	0.734375	0.8125	0.796875		0.796875	0.796875	0.65625	0.8125	0.703125	0.671875	0.703125	0.59375	0.671875	0.8125	0.703125	0.703125	0.640625	0.640625	0.75	0.671875	0.625	0.625	0.6875	0.65625	0.75	0.546875	0.796875	0.71875	0.734375	0.84375	0.703125	0.78125	0.859375	0.8125	0.78125	0.734375	0.71875	0.75
		AUC (se)	0.125779	0.125779	0.107514	0.0981173	0.128685	0.148436	0.148694	0.128685	0.128685	0.128685	0.111717	0.115626		0.115626	0.115626	0.140046	0.111717	0.133842	0.138174	0.133842	0.145668	0.138174	0.111717	0.133842	0.133842	0.141728	0.141728	0.125779	0.138174	0.143223	0.143223	0.136108	0.140046	0.125779	0.148005	0.115626	0.13137	0.128685	0.102992	0.133842	0.119262	0.0981173	0.111717	0.119262	0.128685	0.13137	0.125779
		AUC(p)	0.160158	0.160158	0.0635098	0.0335239	0.181239	0.458083	0.479049	0.181239	0.181239	0.181239	0.0809635	0.0996116		0.0996116	0.0996116	0.288473	0.0809635	0.223978	0.266987	0.223978	0.373805	0.266987	0.0809635	0.223978	0.223978	0.309909	0.309909	0.160158	0.266987	0.33128	0.33128	0.245477	0.288473	0.160158	0.437088	0.0996116	0.202542	0.181239	0.0475763	0.223978	0.119175	0.0335239	0.0809635	0.119175	0.181239	0.202542	0.160158
		Sensitivity	0.75	0.75	0.75	0.625	0.5	0.25	0.25	0.875	1	0.75	0.875	1		1	0.75	0.625	1	0.375	0.375	1	0.875	0.625	0.875	0.75	0.875	0.625	1	0.75	1	0.875	0.625	0.75	0.625	0.875	0.625	0.875	0.5	0.625	0.75	0.375	0.75	0.75	0.875	0.625	1	0.75	0.75
		Specificity	0.75	0.875	0.875	1	0.875	1	1	0.75	0.625	0.75	0.75	0.625		0.625	0.875	0.75	0.625	1	1	0.5	0.5	0.75	0.75	0.75	0.625	0.75	0.375	0.75	0.375	0.5	0.75	0.75	0.75	0.75	0.625	0.75	0.875	0.875	0.875	1	0.75	0.875	0.75	0.875	0.5	0.75	0.75
		Positive predictive value	0.75	0.857143	0.857143	1	0.8	1	1	0.777778	0.727273	0.75	0.777778	0.727273		0.727273	0.857143	0.714286	0.727273	1	1	0.666667	0.636364	0.714286	0.777778	0.75	0.7	0.714286	0.615385	0.75	0.615385	0.636364	0.714286	0.75	0.714286	0.777778	0.625	0.777778	0.8	0.833333	0.857143	1	0.75	0.857143	0.777778	0.833333	0.666667	0.75	0.75
		Negative predictive value	0.75	0.777778	0.777778	0.727273	0.636364	0.571429	0.571429	0.857143	1	0.75	0.857143	1		1	0.777778	0.666667	1	0.615385	0.615385	1	0.8	0.666667	0.857143	0.75	0.833333	0.666667	1	0.75	1	0.8	0.666667	0.75	0.666667	0.857143	0.625	0.857143	0.636364	0.7	0.777778	0.615385	0.75	0.777778	0.857143	0.7	1	0.75	0.75
		Precision	0.75	0.857143	0.857143	1	0.8	1	1	0.777778	0.727273	0.75	0.777778	0.727273		0.727273	0.857143	0.714286	0.727273	1	1	0.666667	0.636364	0.714286	0.777778	0.75	0.7	0.714286	0.615385	0.75	0.615385	0.636364	0.714286	0.75	0.714286	0.777778	0.625	0.777778	0.8	0.833333	0.857143	1	0.75	0.857143	0.777778	0.833333	0.666667	0.75	0.75
		Recall	0.75	0.75	0.75	0.625	0.5	0.25	0.25	0.875	1	0.75	0.875	1		1	0.75	0.625	1	0.375	0.375	1	0.875	0.625	0.875	0.75	0.875	0.625	1	0.75	1	0.875	0.625	0.75	0.625	0.875	0.625	0.875	0.5	0.625	0.75	0.375	0.75	0.75	0.875	0.625	1	0.75	0.75
		Youden Index	0.5	0.625	0.625	0.625	0.375	0.25	0.25	0.625	0.625	0.5	0.625	0.625		0.625	0.625	0.375	0.625	0.375	0.375	0.5	0.375	0.375	0.625	0.5	0.5	0.375	0.375	0.5	0.375	0.375	0.375	0.5	0.375	0.625	0.25	0.625	0.375	0.5	0.625	0.375	0.5	0.625	0.625	0.5	0.5	0.5	0.5
		Cutoff	1.30337	2.41839	2.14683	3.31578	1.95549	2.27515	2.11948	1.568	0.85796	1.31386	1.58566	0.794524		0.921934	1.11759	1.28429	0.861734	1.1923	1.77465	0.889766	0.944504	1.05347	0.967795	0.849964	0.931587	1.0899	0.743356	0.984524	0.777283	0.843087	1.01973	0.812425	1.03167	1.19219	0.958761	1.37213	1.15869	1.45728	1.32252	2.09211	0.963732	1.15761	0.925835	1.08928	0.812493	1.30978	1.03082
[truncated: 347 more columns]
