# Supplementary material for: Angiopoietin-like protein 3 governs LDL-cholesterol levels through endothelial lipase-dependent VLDL clearance
Source: J Lipid Res. 2020 Jul 9;61(9):1271–86. doi: 10.1194/jlr.RA120000888 (PMC7469887; doi:10.1194/jlr.RA120000888)
Supplement: Supplemental Data [file supp_RA120000888_160666_2_supp_558050_qcscvv.xlsx]

## Sheet: VLDL lipidomics
	Lipidomic analysis of lipoproteins in Ldlr-/- and Lipg-/- Ldlr-/- mice: VLDL
	VLDL_B vs. VLDL_A			A: Ldlr KO, Ctrl mAb		B: Ldlr KO, ANGPTL3 mAb			C: Lipg/Ldlr dKO, Ctrl mAb			D: Lipg/Ldlr dKO, ANGPTL3 mAb
	GROUPS	ANALYSIS	Cer_02	Cer_05	Cer_09	Cer_10_Cer_11	DAPC03	DAPC04	DAPC05	DAPC06	DAPC07	DAPC11	DAPC13	DAPC14	DAPC15	DAPC17	DAPC18	DAPC19	DAPC20	DAPC21	DAPC23	DAPC24	DAPC26	DAPC27	DAPC28	DAPC29	DAPC30	DAPC32	DAPC34	DAPC38	DAPC39_DAPC40	DAPC47	DAPC50	DAPC51	DAPE03	DAPE05	DAPE06	DAPE08	DAPE09	DAPE11	DAPE12	DAPE13	DAPE14	DAPE18	DAPE19	DAPE21	DAPE22	DAPE23	DAPE24
		Class	Sphingolipids	Sphingolipids	Sphingolipids	Sphingolipids	Glycerophospholipids	Glycerophospholipids	Glycerophospholipids	Glycerophospholipids	Glycerophospholipids	Glycerophospholipids	Glycerophospholipids	Glycerophospholipids	Glycerophospholipids	Glycerophospholipids	Glycerophospholipids	Glycerophospholipids	Glycerophospholipids	Glycerophospholipids	Glycerophospholipids	Glycerophospholipids	Glycerophospholipids	Glycerophospholipids	Glycerophospholipids	Glycerophospholipids	Glycerophospholipids	Glycerophospholipids	Glycerophospholipids	Glycerophospholipids	Glycerophospholipids	Glycerophospholipids	Glycerophospholipids	Glycerophospholipids	Glycerophospholipids	Glycerophospholipids	Glycerophospholipids	Glycerophospholipids	Glycerophospholipids	Glycerophospholipids	Glycerophospholipids	Glycerophospholipids	Glycerophospholipids	Glycerophospholipids	Glycerophospholipids	Glycerophospholipids	Glycerophospholipids	Glycerophospholipids	Glycerophospholipids
		Subclass A	Ceramides	Ceramides	Ceramides	Ceramides	Diacylglycerophosphocholine	Diacylglycerophosphocholine	Diacylglycerophosphocholine	Diacylglycerophosphocholine	Diacylglycerophosphocholine	Diacylglycerophosphocholine	Diacylglycerophosphocholine	Diacylglycerophosphocholine	Diacylglycerophosphocholine	Diacylglycerophosphocholine	Diacylglycerophosphocholine	Diacylglycerophosphocholine	Diacylglycerophosphocholine	Diacylglycerophosphocholine	Diacylglycerophosphocholine	Diacylglycerophosphocholine	Diacylglycerophosphocholine	Diacylglycerophosphocholine	Diacylglycerophosphocholine	Diacylglycerophosphocholine	Diacylglycerophosphocholine	Diacylglycerophosphocholine	Diacylglycerophosphocholine	Diacylglycerophosphocholine	Diacylglycerophosphocholine	Diacylglycerophosphocholine	Diacylglycerophosphocholine	Diacylglycerophosphocholine	Diacylglycerophosphoethanolamine	Diacylglycerophosphocholine	Diacylglycerophosphocholine	Diacylglycerophosphoethanolamine	Diacylglycerophosphoethanolamine	Diacylglycerophosphocholine	Diacylglycerophosphocholine	Diacylglycerophosphocholine	Diacylglycerophosphocholine	Diacylglycerophosphoethanolamine	Diacylglycerophosphoethanolamine	Diacylglycerophosphoethanolamine	Diacylglycerophosphocholine	Diacylglycerophosphocholine	Diacylglycerophosphocholine
		Subclass B	CER[NS]	CER[NS]	CER[NS]	CER[NS]
		Subclass C	Sphingoid base d18:1	Sphingoid base d18:1	Sphingoid base d18:1	Mixed sphingoid base
		Common name
		Individual notation	Cer(d18:1/16:0)	Cer(d18:1/22:0)	Cer(d18:1/24:0)	Cer(d18:1/24:1)+Cer(d18:2/24:0)	PC(16:0/16:0)	PC(32:1)	PC(14:0/18:2)	PC(16:0/18:0)	PC(16:0/18:1)	PC(18:0/18:1)	PC(18:2/18:2)	PC(16:0/20:4)	PC(16:0/20:5)	PC(20:0/18:2)	PC(18:0/20:3)	PC(18:0/20:4)	PC(38:5)	PC(38:5)	PC(18:2/20:4)	PC(16:0/22:6)	PC(18:0/22:4)	PC(20:0/20:4)	PC(40:5)	PC(18:0/22:5)	PC(18:0/22:6)	PC(18:1/22:6)	PC(40:8)	PC(16:1/18:2)	PC(34:3)	PC(30:0)	PC(40:0)	PC(40:1)	PE(16:0/18:2)	PC(33:1)	PC(15:0/18:2)	PE(16:0/20:4)	PE(18:2/18:2)	PC(17:0/18:1)	PC(16:0/19:1)	PC(17:1/18:1)	PC(17:0/18:2)	PE(18:0/20:4)	PE(38:5)	PE(16:0/22:6)	PC(37:2)	PC(37:2)	PC(19:1/18:2)
		Individual composition or probable ID						PC(16:0/16:1) + PC(14:1/18:0) + PC(14:0/18:1)											PC(18:1/20:4) + PC(16:0/22:5)	PC(18:0/20:5) + PC(16:0/22:5)									PC(20:4/20:4) + PC(18:2/22:6) + PC(18:0/22:8)			PC(16:0/14:0) + PC(14:0/16:0)	PC (20:0/20:0) + PC(16:0/24:0) + PC(18:0/22:0)	PC(18:1/22:0) + PC(22:0/18:1)		PC(15:0/18:1) + PC(16:0/17:1)									PE(18:1/20:4) + PE(16:0/22:5)		PC(19:0/18:2), also 20:2, 19:2, 18:0, 18:1, 17:0, 17:1	PC(19:0/18:2), also 20:2, 19:2, 18:0, 18:1, 17:0, 17:1
		Link	HMDB04949	HMDB04952	HMDB04956		HMDB00564		HMDB07874	HMDB07970	HMDB07972	HMDB08038	HMDB08138	HMDB07982	HMDB07984	HMDB08270	HMDB08046	HMDB08048			HMDB08147	HMDB07991	HMDB08054	HMDB08279		HMDB08056	HMDB08057	HMDB08123		HMDB08006					HMDB08928		HMDB07940	HMDB08937	HMDB09093					HMDB09003		HMDB08946
		Simplified name	Cer	Cer	Cer	Cer	PC_DAPC	PC_DAPC	PC_DAPC	PC_DAPC	PC_DAPC	PC_DAPC	PC_DAPC	PC_DAPC	PC_DAPC	PC_DAPC	PC_DAPC	PC_DAPC	PC_DAPC	PC_DAPC	PC_DAPC	PC_DAPC	PC_DAPC	PC_DAPC	PC_DAPC	PC_DAPC	PC_DAPC	PC_DAPC	PC_DAPC	PC_DAPC	PC_DAPC	PC_DAPC	PC_DAPC	PC_DAPC	PE_DAPE	PC_DAPC	PC_DAPC	PE_DAPE	PE_DAPE	PC_DAPC	PC_DAPC	PC_DAPC	PC_DAPC	PE_DAPE	PE_DAPE	PE_DAPE	PC_DAPC	PC_DAPC	PC_DAPC
		Simple name	Cer	Cer	Cer	Cer	PC	PC	PC	PC	PC	PC	PC	PC	PC	PC	PC	PC	PC	PC	PC	PC	PC	PC	PC	PC	PC	PC	PC	PC	PC	PC	PC	PC	PE	PC	PC	PE	PE	PC	PC	PC	PC	PE	PE	PE	PC	PC	PC
	VLDL_B	Mean	0.488282		0.0463946		0.0182212	0.0195919	0.0188086	0.0741677	0.0195383	0.0131643	0.00876834	0.0163111	0.0127475	0.0125684	0.014453	0.023908	0.0136383	0.0142536	0.0119029	0.0139687		0.0143364		0.0210751	0.0135715	0.0120782	0.0110124	0.0121736	0.0123563		0.906859	0.254439		0.0139684	0.0177724					0.0141492	0.0134335	0.0375813		0.0264829	0.0170513	0.0151312	0.0132613
		90% Winsored mean	0.488282		0.0463946		0.0182212	0.0195919	0.0188086	0.0741677	0.0195383	0.0131643	0.00876834	0.0163111	0.0127475	0.0125684	0.014453	0.023908	0.0136383	0.0142536	0.0119029	0.0139687		0.0143364		0.0210751	0.0135715	0.0120782	0.0110124	0.0121736	0.0123563		0.906859	0.254439		0.0139684	0.0177724					0.0141492	0.0134335	0.0375813		0.0264829	0.0170513	0.0151312	0.0132613
		Median	0.47475		0.0470324		0.0190561	0.0206459	0.0177713	0.0754235	0.0192537	0.0128598	0.00856521	0.0168511	0.0128287	0.0130275	0.0146557	0.0231095	0.013402	0.0146544	0.0116512	0.0154606		0.0139419		0.0206366	0.0137036	0.0125153	0.0114691	0.0113578	0.0137282		0.903947	0.248203		0.0129989	0.0181941					0.0145996	0.0141967	0.031118		0.0252944	0.0142899	0.0141213	0.0114626
		SEM	0.0415735		0.00570503		0.00223046	0.00309337	0.00109909	0.00206421	0.00263772	0.00159402	0.00111531	0.0024736	0.00159306	0.00174743	0.0018757	0.00450177	0.00204674	0.00205419	0.00160763	0.00245099		0.00278854		0.00256218	0.00229676	0.00231313	0.00167538	0.00207894	0.00156981		0.0130569	0.0116951		0.00261251	0.00243347					0.00146447	0.00157059	0.00852981		0.00517855	0.00264102	0.00210762	0.00256344
		SD	0.117588		0.0161363		0.0063087	0.00874936	0.0031087	0.00583846	0.00746061	0.00450858	0.00315457	0.0069964	0.00450584	0.00494247	0.00530527	0.0127329	0.00578905	0.00581012	0.00454707	0.00693244		0.00788719		0.00724694	0.00649622	0.00654252	0.0047387	0.00588012	0.0044401		0.0369304	0.0330786		0.00738929	0.0068829					0.00414214	0.00444231	0.0241259		0.0146471	0.00746993	0.00596125	0.00725051
		Coefficient of Variation	0.240819		0.347805		0.346229	0.44658	0.165281	0.0787197	0.381846	0.342484	0.359768	0.428935	0.353467	0.393247	0.367071	0.53258	0.424469	0.407625	0.382013	0.496284		0.550151		0.343863	0.478666	0.54168	0.430305	0.483024	0.359339		0.0407234	0.130006		0.529002	0.387279					0.292748	0.330688	0.641967		0.55308	0.438085	0.39397	0.546741
		IQR	0.198142		0.0177712		0.00781349	0.00992251	0.00302808	0.00972282	0.0100229	0.0072508	0.0046802	0.00757258	0.00644304	0.0069702	0.00670675	0.0108994	0.00804827	0.0070259	0.00570829	0.00917609		0.0131722		0.008113	0.0095221	0.00732985	0.00671826	0.00751856	0.00669146		0.0462738	0.0472219		0.00788852	0.00870556					0.00481966	0.00510975	0.0267284		0.023738	0.0104926	0.00795538	0.00968285
		Kurtosis	-1.92565		-1.21577		-1.56848	-1.36903	-1.05404	-1.79896	-1.63133	-1.71481	-1.69554	-0.683592	-1.66238	-1.79626	-1.1232	-0.0621492	-1.35228	-1.60001	-1.13134	-1.24841		-1.66064		-1.53983	-1.39001	-0.767747	-1.44304	-1.57287	-1.65619		-1.63047	-1.55945		-0.778865	-1.39926					-1.34727	-1.46656	-1.21463		-1.87452	-1.66461	-1.02	-1.63853
		Skewness	0.166513		0.316595		-0.221149	0.132974	0.651692	-0.266939	0.246007	0.0643524	-0.00855904	0.605263	-0.14523	-0.0468818	0.391445	0.973875	0.357725	0.0471554	0.376517	0.323895		0.18996		0.0450525	0.311909	0.639286	0.210204	0.391876	-0.390488		-0.0769511	-0.0455745		0.554234	0.37796					-0.245272	-0.083898	0.581007		0.101855	0.288665	0.58889	0.432012
		Shapiro test (W)	0.885335		0.971611		0.95846	0.963532	0.918713	0.887763	0.931049	0.948992	0.963731	0.920361	0.95157	0.935634	0.947281	0.868852	0.957424	0.954229	0.968259	0.896622		0.94108		0.961551	0.945843	0.906879	0.957198	0.906027	0.917479		0.923159	0.957987		0.949479	0.907351					0.984805	0.954818	0.926678		0.920963	0.913935	0.928542	0.882423
		Shapiro test (p)	0.21163		0.910345		0.795308	0.842996	0.419505	0.223041	0.525671	0.701064	0.844798	0.432803	0.727049	0.5687	0.683804	0.146878	0.785237	0.753685	0.884007	0.269307		0.621733		0.824741	0.669317	0.332609	0.783022	0.326931	0.409747		0.456014	0.79072		0.705979	0.335788					0.982682	0.759546	0.486345		0.437729	0.382609	0.502904	0.198616
		Box-Cox Transformation (lambda)	-0.1		0.3		1.6	0.8	-2.4	4.4	0.2	0.7	0.9	0.1	1.4	1	0.1	-0.1	0.2	0.8	0.2	0.6		0.6		0.8	0.4	0.1	0.6	-0.1	2.6		2.1	1		0.5	0.3					1.7	1.4	0.2		0.4	0.1	-0.4	-0.3
	VLDL_A	Mean	1.08808	0.618039	0.717275	0.700496		0.269287	0.195755	0.243036	0.284621	0.209788	0.154098	0.243764	0.219818	0.177898	0.211025	0.307605	0.233845	0.252913	0.190483	0.298577		0.222537		0.311503	0.264837	0.246974	0.176917	0.188681	0.245574	0.242453	0.942923		0.437558	0.225353	0.303251	0.70791	0.755308	0.323707	0.22735	0.188488	0.184288	0.732155	0.617131	0.534423	0.207104	0.180736	0.18756
		90% Winsored mean	1.08808	0.618039	0.717275	0.700496		0.269287	0.195755	0.243036	0.284621	0.209788	0.154098	0.243764	0.219818	0.177898	0.211025	0.307605	0.233845	0.252913	0.190483	0.298577		0.222537		0.311503	0.264837	0.246974	0.176917	0.188681	0.245574		0.942923		0.437558	0.225353	0.303251	0.70791	0.755308	0.323707	0.22735	0.188488	0.184288	0.732155	0.617131	0.534423	0.207104	0.180736	0.18756
		Median	1.04689	0.517244	0.49414	0.523592		0.274128	0.187753	0.202793	0.266986	0.181325	0.14441	0.228019	0.228005	0.151394	0.194198	0.318376	0.239733	0.26759	0.185799	0.282415		0.164291		0.302976	0.233814	0.232088	0.142277	0.173562	0.256855	0.268622	0.924239		0.411441	0.209355	0.291003	0.687131	0.768818	0.306791	0.191785	0.18809	0.176446	0.646216	0.69451	0.500039	0.199811	0.172162	0.207077
		SEM	0.121196	0.150948	0.192128	0.186112		0.0641623	0.0424322	0.0441018	0.0646933	0.0489148	0.0306743	0.0528756	0.0506154	0.0416853	0.0481757	0.0609447	0.0542422	0.0565889	0.0392147	0.0697727		0.0576655		0.0694873	0.0640303	0.0611907	0.0407955	0.0441491	0.05373	0.0453308	0.0254155		0.107062	0.0550531	0.0555689	0.17221	0.150561	0.0902297	0.0550248	0.0406125	0.036623	0.180843	0.170481	0.13646	0.0430777	0.0382138	0.0361067
		SD	0.342793	0.426945	0.543421	0.526403		0.181478	0.120016	0.124739	0.18298	0.138352	0.0867599	0.149555	0.143162	0.117904	0.136262	0.172378	0.15342	0.160057	0.110916	0.197347		0.163103		0.19654	0.181105	0.173073	0.115387	0.124872	0.151971	0.119934	0.0718859		0.302818	0.155714	0.157173	0.487082	0.425851	0.255208	0.155634	0.114869	0.103586	0.511502	0.482193	0.385966	0.121842	0.108085	0.102125
		Coefficient of Variation	0.315044	0.690805	0.757619	0.751472		0.673922	0.613095	0.513252	0.642892	0.659483	0.563018	0.613524	0.651277	0.662762	0.645713	0.560386	0.656077	0.632855	0.582289	0.66096		0.732923		0.630939	0.683835	0.700776	0.65221	0.661818	0.618841	0.494669	0.0762374		0.692063	0.690977	0.518292	0.688057	0.563811	0.788392	0.684555	0.609426	0.562084	0.698625	0.781346	0.722211	0.588314	0.598027	0.544493
		IQR	0.525335	0.718994	0.917621	0.792646		0.30662	0.167936	0.215859	0.335664	0.234017	0.120793	0.236732	0.209771	0.167388	0.208408	0.256874	0.261868	0.240728	0.139565	0.326365		0.235161		0.293714	0.307094	0.24942	0.162461	0.180575	0.24781	0.157619	0.0715369		0.35212	0.273126	0.182522	0.694796	0.407886	0.348315	0.245396	0.201415	0.146856	0.613518	0.861216	0.491586	0.151717	0.130272	0.164996
		Kurtosis	-1.4229	-1.8417	-1.89069	-1.75252		-1.94061	-1.72027	-1.85614	-1.89621	-1.86516	-1.52	-1.80143	-1.55251	-1.70386	-1.8288	-1.54259	-1.92987	-1.80853	-1.52503	-1.9099		-1.68791		-1.76776	-1.84179	-1.71451	-1.64235	-1.60936	-1.86393	-1.40593	-0.737425		-1.54623	-1.89277	-1.22828	-1.70342	-1.25798	-1.2802	-1.78642	-1.85269	-1.67014	-1.56193	-1.9754	-1.66858	-1.61908	-1.63865	-1.79168
		Skewness	-0.214053	0.154892	0.269384	0.292408		-0.0346235	-0.00181557	0.173408	-0.0420127	0.0565981	0.00732369	-0.0769139	0.118518	0.179837	0.00473591	-0.191334	-0.0894552	-0.0470215	0.0647757	-0.0809232		0.291486		0.00971702	0.0498338	0.13765	0.201906	0.055826	-0.18741	0.396294	0.728773		0.23346	0.0195996	-0.352561	0.0565141	-0.163353	0.447292	0.118035	-0.108488	-0.135114	0.251121	-0.0546799	0.134264	0.034039	0.105333	-0.248775
		Shapiro test (W)	0.934128	0.913906	0.873305	0.904102		0.903888	0.939603	0.889949	0.872681	0.906232	0.972912	0.909725	0.962962	0.935748	0.930572	0.958529	0.890102	0.939374	0.940565	0.884761		0.918661		0.938946	0.919398	0.942894	0.934272	0.969779	0.877993	0.890592	0.924238		0.950184	0.903695	0.954261	0.96454	0.986895	0.938457	0.928208	0.905376	0.937895	0.929918	0.879139	0.955225	0.936765	0.948259	0.894934
		Shapiro test (p)	0.554385	0.382393	0.162332	0.314388		0.313021	0.607175	0.233773	0.160082	0.32829	0.919826	0.352128	0.837797	0.569791	0.521297	0.795973	0.234539	0.604934	0.616644	0.209005		0.419097		0.600738	0.424998	0.639757	0.555741	0.896267	0.180173	0.277767	0.465182		0.713084	0.311789	0.754009	0.852066	0.988763	0.595966	0.49991	0.322645	0.5905	0.51533	0.184789	0.763586	0.579553	0.693662	0.259914
		Box-Cox Transformation (lambda)	1.4	0.6	0.4	0.6		0.7	0.8	0.3	0.7	0.7	1	0.9	0.8	0.7	0.8	1.2	0.8	0.9	0.9	0.8		0.6		0.8	0.7	0.8	0.7	0.9	0.9	0.3	-6.2		0.7	0.7	1.4	0.8	1.2	0.5	0.8	0.8	1.1	0.7	0.7	0.8	0.9	0.8	1.1
	VLDL_B - VLDL_A	Diff mean	-0.599801		-0.670881			-0.249695	-0.176946	-0.168869	-0.265082	-0.196624	-0.14533	-0.227452	-0.20707	-0.165329	-0.196572	-0.283697	-0.220207	-0.23866	-0.17858	-0.284608		-0.208201		-0.290428	-0.251266	-0.234896	-0.165905	-0.176507	-0.233218		-0.0360634			-0.211385	-0.285478					-0.174339	-0.170855	-0.694574		-0.50794	-0.190053	-0.165605	-0.174299
		Effect size (Glass's Delta)	-1.74974		-1.23455			-1.37589	-1.47435	-1.35378	-1.44869	-1.42119	-1.67508	-1.52086	-1.4464	-1.40224	-1.44261	-1.64579	-1.43532	-1.49109	-1.61005	-1.44217		-1.2765		-1.47771	-1.3874	-1.3572	-1.43781	-1.4135	-1.53462		-0.501676			-1.35752	-1.81634					-1.51771	-1.64941	-1.35791		-1.31602	-1.55983	-1.53217	-1.70672
		F test to compare two variances (F)	0.117668		0.000881725			0.00232436	0.000670931	0.00219075	0.00166242	0.00106196	0.00132203	0.00218851	0.000990596	0.00175725	0.00151589	0.00545625	0.0014238	0.00131771	0.00168064	0.00123399		0.00233842		0.00135959	0.00128665	0.00142899	0.00168657	0.00221738	0.000853614		0.263925			0.00225192	0.00191774					0.0013003	0.00183916	0.00222472		0.00144015	0.0037587	0.00304189	0.00504047
		F test to compare two variances (p)	0.0114008		7.54614e-10			2.22696e-08	2.90355e-10	1.81153e-08	6.91521e-09	1.44548e-09	3.10717e-09	1.80508e-08	1.13354e-09	8.39275e-09	5.01071e-09	4.33918e-07	4.0258e-09	3.07181e-09	7.18351e-09	2.4424e-09		2.27431e-08		3.42657e-09	2.82628e-09	4.07725e-09	7.27232e-09	1.88949e-08	6.73813e-10		0.0998794			1.99414e-08	1.13861e-08					2.93236e-09	9.83937e-09	1.91139e-08		4.18955e-09	1.18824e-07	5.68805e-08	3.29537e-07
		Student's t-test (t)	-4.68126		-3.4903			-3.8871	-4.1687	-3.82488	-4.09412	-4.01759	-4.73471	-4.29695	-4.08902	-3.96265	-4.07722	-4.64235	-4.0568	-4.21466	-4.55007	-4.07655		-3.60628		-4.17675	-3.92165	-3.83601	-4.06331	-3.99356	-4.3387		-1.26214			-3.83533	-5.13246					-4.28995	-4.66094	-3.83649		-3.7196	-4.40359	-4.32706	-4.81521
		Student's t-test (p)	0.00128998		0.0100961			0.00594383	0.00418357	0.00644735	0.00457446	0.00505291	0.00210577	0.00354393	0.00461717	0.00540484	0.00467604	0.0022966	0.00480032	0.00393944	0.00261345	0.00468557		0.00859859		0.00412919	0.00570778	0.00637291	0.00475564	0.00518553	0.00338783		0.22752			0.00635865	0.00133423					0.00358932	0.00228961	0.00634977		0.00742151	0.00308686	0.00340153	0.0018789
		Student's t-test (power)	0.90168		0.6322			0.725605	0.782856	0.711787	0.768641	0.752839	0.875582	0.80729	0.767347	0.741625	0.765194	0.864123	0.761027	0.791848	0.849183	0.764944		0.661089		0.784677	0.732664	0.713948	0.762457	0.748322	0.814179		0.154764			0.714149	0.92135					0.805689	0.865576	0.714394		0.687462	0.826402	0.812966	0.88718
		Wilcoxon signed-rank test (W)	4		2			2	2	4	2	1	0	1	0	1	1	2	3	0	0	5		5		1	3	2	1	5	4		23			4	1					0	0	3		4	1	0	0
		Wilcoxon signed-rank test (p)	0.0018648		0.000621601			0.000621601	0.000621601	0.0018648	0.000621601	0.0003108	0.0001554	0.0003108	0.0001554	0.0003108	0.0003108	0.000621601	0.0010878	0.0001554	0.0001554	0.0029526		0.0029526		0.0003108	0.0010878	0.000621601	0.0003108	0.0029526	0.0018648		0.382284			0.0018648	0.0003108					0.0001554	0.0001554	0.0010878		0.0018648	0.0003108	0.0001554	0.0001554
		fold change	0.448754		0.0646817			0.0727548	0.0960824	0.305171	0.0686468	0.0627506	0.0569011	0.0669137	0.0579915	0.0706494	0.0684894	0.0777229	0.0583222	0.0563576	0.0624882	0.0467843		0.0644225		0.067656	0.0512447	0.0489047	0.0622463	0.0645194	0.0503159		0.961754			0.0619844	0.0586064					0.0750668	0.0728942	0.0513297		0.0495541	0.0823323	0.0837199	0.0707043
		log2(fold change)	-1.156		-3.9505			-3.78081	-3.37958	-1.71231	-3.86466	-3.99423	-4.1354	-3.90156	-4.10801	-3.82318	-3.86798	-3.68552	-4.09981	-4.14925	-4.00027	-4.41783		-3.95629		-3.88564	-4.28645	-4.35388	-4.00587	-3.95412	-4.31284		-0.0562608			-4.01195	-4.0928					-3.73568	-3.77805	-4.28406		-4.33485	-3.6024	-3.57828	-3.82206
		robust fold change	0.453488		0.0951804			0.0753147	0.0946524	0.371923	0.072115	0.0709209	0.0593117	0.0739024	0.056265	0.0860508	0.0754678	0.0725855	0.0559039	0.0547645	0.0627084	0.0547444		0.0848612		0.068113	0.0586089	0.053925	0.0806116	0.0654395	0.0534473		0.978045			0.0620902	0.0625221					0.07762	0.0804592	0.0481542		0.0505848	0.0715171	0.0820231	0.0553545
		log2(robust fold change)	-1.14086		-3.39319			-3.73092	-3.40122	-1.42692	-3.79356	-3.81764	-4.07554	-3.75824	-4.15162	-3.53867	-3.728	-3.78417	-4.16091	-4.19061	-3.9952	-4.19115		-3.55875		-3.87593	-4.09274	-4.2129	-3.63287	-3.93369	-4.22574		-0.0320277			-4.00949	-3.99949					-3.68743	-3.6356	-4.37619		-4.30515	-3.80557	-3.60783	-4.17516
		fold change - bootsrap resampling method	0.456286		0.0710339			0.0796961	0.103549	0.315296	0.0724143	0.0684905	0.0598159	0.0699014	0.062417	0.0766376	0.072731	0.0817973	0.0624557	0.0602961	0.066099	0.0491121		0.0714253		0.0722456	0.0558995	0.0534391	0.0654595	0.0701292	0.0533823		0.963651			0.0679042	0.0609283					0.0805679	0.0763056	0.0558836		0.0539622	0.0872132	0.0890997	0.0740674
		log2(fold change) - bootstrap resampling method	-1.13199		-3.81535			-3.64935	-3.27162	-1.66522	-3.78758	-3.86795	-4.06333	-3.83854	-4.00192	-3.7058	-3.78129	-3.6118	-4.00102	-4.05179	-3.91923	-4.34778		-3.80742		-3.79095	-4.16102	-4.22596	-3.93325	-3.83384	-4.2275		-0.0534167			-3.88036	-4.03674					-3.63365	-3.71207	-4.16143		-4.21191	-3.51931	-3.48844	-3.75502
		95% lower confidence interval	-1.54675		-4.76468			-4.57498	-3.96916	-2.18784	-4.62537	-4.70826	-4.84594	-4.6874	-4.84057	-4.66757	-4.56978	-4.4806	-4.89972	-4.90386	-4.64982	-5.23395		-4.96926		-4.62861	-5.11732	-5.2157	-4.84813	-4.79377	-5.0008		-0.14707			-4.84063	-4.78066					-4.37438	-4.47772	-5.22248		-5.34461	-4.33847	-4.26666	-4.60204
		95% upper confidence interval	-0.730122		-2.8439			-2.74783	-2.44982	-1.09106	-2.84557	-2.94498	-3.28262	-2.92282	-3.11612	-2.85519	-2.9168	-2.75083	-3.10342	-3.18374	-3.15516	-3.45071		-2.74183		-3.00397	-3.07557	-3.22326	-3.09865	-2.88292	-3.38502		0.0354756			-2.88624	-3.2987					-2.78635	-2.95683	-3.2221		-3.11402	-2.67579	-2.67617	-2.93341
	ROC Analysis	AUC	0.9375		0.96875			0.96875	0.96875	0.9375	0.96875	0.984375	1	0.984375	1	0.984375	0.984375	0.96875	0.953125	1	1	0.921875		0.921875		0.984375	0.953125	0.96875	0.984375	0.921875	0.9375		0.640625			0.9375	0.984375					1	1	0.953125		0.9375	0.984375	1	1
		AUC (se)	0.0662834		0.0469325			0.0469325	0.0469325	0.0662834	0.0469325	0.0331772	0	0.0331772	0	0.0331772	0.0331772	0.0469325	0.0574593	0	0	0.0739914		0.0739914		0.0331772	0.0574593	0.0469325	0.0331772	0.0739914	0.0662834		0.141728			0.0662834	0.0331772					0	0	0.0574593		0.0662834	0.0331772	0	0
		AUC(p)	0.00048304		2.95901e-07			2.95901e-07	2.95901e-07	0.00048304	2.95901e-07	1.44073e-13	0	1.44073e-13	0	1.44073e-13	1.44073e-13	2.95901e-07	4.02326e-05	0	0	0.0021802		0.0021802		1.44073e-13	4.02326e-05	2.95901e-07	1.44073e-13	0.0021802	0.00048304		0.309909			0.00048304	1.44073e-13					0	0	4.02326e-05		0.00048304	1.44073e-13	0	0
		Sensitivity	0.875		0.875			0.875	0.875	0.875	0.875	0.875	1	0.875	1	0.875	0.875	0.875	0.875	1	1	0.875		0.875		0.875	0.875	0.875	0.875	0.875	0.875		0.375			0.875	0.875					1	1	0.875		0.875	0.875	1	1
		Specificity	1		1			1	1	1	1	1	1	1	1	1	1	1	1	1	1	1		1		1	1	1	1	1	1		1			1	1					1	1	1		1	1	1	1
		Positive predictive value	1		1			1	1	1	1	1	1	1	1	1	1	1	1	1	1	1		1		1	1	1	1	1	1		1			1	1					1	1	1		1	1	1	1
		Negative predictive value	0.888889		0.888889			0.888889	0.888889	0.888889	0.888889	0.888889	1	0.888889	1	0.888889	0.888889	0.888889	0.888889	1	1	0.888889		0.888889		0.888889	0.888889	0.888889	0.888889	0.888889	0.888889		0.615385			0.888889	0.888889					1	1	0.888889		0.888889	0.888889	1	1
		Precision	1		1			1	1	1	1	1	1	1	1	1	1	1	1	1	1	1		1		1	1	1	1	1	1		1			1	1					1	1	1		1	1	1	1
		Recall	0.875		0.875			0.875	0.875	0.875	0.875	0.875	1	0.875	1	0.875	0.875	0.875	0.875	1	1	0.875		0.875		0.875	0.875	0.875	0.875	0.875	0.875		0.375			0.875	0.875					1	1	0.875		0.875	0.875	1	1
		Youden Index	0.875		0.875			0.875	0.875	0.875	0.875	0.875	1	0.875	1	0.875	0.875	0.875	0.875	1	1	0.875		0.875		0.875	0.875	0.875	0.875	0.875	0.875		0.375			0.875	0.875					1	1	0.875		0.875	0.875	1	1
		Cutoff	0.879013		0.274966			0.110214	0.0889642	0.140767	0.139846	0.100486	0.0204221	0.13828	0.0227893	0.0913231	0.09056	0.1774	0.106323	0.0267223	0.022781	0.132255		0.110076		0.145353	0.0948429	0.112208	0.099931	0.0661168	0.120524		0.963859			0.0834529	0.169175					0.0206912	0.0214753	0.272951		0.141355	0.119512	0.0267325	0.0286645
	VLDL_C vs. VLDL_A
	GROUPS	ANALYSIS	Cer_02	Cer_05	Cer_09	Cer_10_Cer_11	DAPC03	DAPC04	DAPC05	DAPC06	DAPC07	DAPC11	DAPC13	DAPC14	DAPC15	DAPC17	DAPC18	DAPC19	DAPC20	DAPC21	DAPC23	DAPC24	DAPC26	DAPC27	DAPC28	DAPC29	DAPC30	DAPC32	DAPC34	DAPC38	DAPC39_DAPC40	DAPC47	DAPC50	DAPC51	DAPE03	DAPE05	DAPE06	DAPE08	DAPE09	DAPE11	DAPE12	DAPE13	DAPE14	DAPE18	DAPE19	DAPE21	DAPE22	DAPE23	DAPE24
		Class	Sphingolipids	Sphingolipids	Sphingolipids	Sphingolipids	Glycerophospholipids	Glycerophospholipids	Glycerophospholipids	Glycerophospholipids	Glycerophospholipids	Glycerophospholipids	Glycerophospholipids	Glycerophospholipids	Glycerophospholipids	Glycerophospholipids	Glycerophospholipids	Glycerophospholipids	Glycerophospholipids	Glycerophospholipids	Glycerophospholipids	Glycerophospholipids	Glycerophospholipids	Glycerophospholipids	Glycerophospholipids	Glycerophospholipids	Glycerophospholipids	Glycerophospholipids	Glycerophospholipids	Glycerophospholipids	Glycerophospholipids	Glycerophospholipids	Glycerophospholipids	Glycerophospholipids	Glycerophospholipids	Glycerophospholipids	Glycerophospholipids	Glycerophospholipids	Glycerophospholipids	Glycerophospholipids	Glycerophospholipids	Glycerophospholipids	Glycerophospholipids	Glycerophospholipids	Glycerophospholipids	Glycerophospholipids	Glycerophospholipids	Glycerophospholipids	Glycerophospholipids
		Subclass A	Ceramides	Ceramides	Ceramides	Ceramides	Diacylglycerophosphocholine	Diacylglycerophosphocholine	Diacylglycerophosphocholine	Diacylglycerophosphocholine	Diacylglycerophosphocholine	Diacylglycerophosphocholine	Diacylglycerophosphocholine	Diacylglycerophosphocholine	Diacylglycerophosphocholine	Diacylglycerophosphocholine	Diacylglycerophosphocholine	Diacylglycerophosphocholine	Diacylglycerophosphocholine	Diacylglycerophosphocholine	Diacylglycerophosphocholine	Diacylglycerophosphocholine	Diacylglycerophosphocholine	Diacylglycerophosphocholine	Diacylglycerophosphocholine	Diacylglycerophosphocholine	Diacylglycerophosphocholine	Diacylglycerophosphocholine	Diacylglycerophosphocholine	Diacylglycerophosphocholine	Diacylglycerophosphocholine	Diacylglycerophosphocholine	Diacylglycerophosphocholine	Diacylglycerophosphocholine	Diacylglycerophosphoethanolamine	Diacylglycerophosphocholine	Diacylglycerophosphocholine	Diacylglycerophosphoethanolamine	Diacylglycerophosphoethanolamine	Diacylglycerophosphocholine	Diacylglycerophosphocholine	Diacylglycerophosphocholine	Diacylglycerophosphocholine	Diacylglycerophosphoethanolamine	Diacylglycerophosphoethanolamine	Diacylglycerophosphoethanolamine	Diacylglycerophosphocholine	Diacylglycerophosphocholine	Diacylglycerophosphocholine
		Subclass B	CER[NS]	CER[NS]	CER[NS]	CER[NS]
		Subclass C	Sphingoid base d18:1	Sphingoid base d18:1	Sphingoid base d18:1	Mixed sphingoid base
		Common name
		Individual notation	Cer(d18:1/16:0)	Cer(d18:1/22:0)	Cer(d18:1/24:0)	Cer(d18:1/24:1)+Cer(d18:2/24:0)	PC(16:0/16:0)	PC(32:1)	PC(14:0/18:2)	PC(16:0/18:0)	PC(16:0/18:1)	PC(18:0/18:1)	PC(18:2/18:2)	PC(16:0/20:4)	PC(16:0/20:5)	PC(20:0/18:2)	PC(18:0/20:3)	PC(18:0/20:4)	PC(38:5)	PC(38:5)	PC(18:2/20:4)	PC(16:0/22:6)	PC(18:0/22:4)	PC(20:0/20:4)	PC(40:5)	PC(18:0/22:5)	PC(18:0/22:6)	PC(18:1/22:6)	PC(40:8)	PC(16:1/18:2)	PC(34:3)	PC(30:0)	PC(40:0)	PC(40:1)	PE(16:0/18:2)	PC(33:1)	PC(15:0/18:2)	PE(16:0/20:4)	PE(18:2/18:2)	PC(17:0/18:1)	PC(16:0/19:1)	PC(17:1/18:1)	PC(17:0/18:2)	PE(18:0/20:4)	PE(38:5)	PE(16:0/22:6)	PC(37:2)	PC(37:2)	PC(19:1/18:2)
		Individual composition or probable ID						PC(16:0/16:1) + PC(14:1/18:0) + PC(14:0/18:1)											PC(18:1/20:4) + PC(16:0/22:5)	PC(18:0/20:5) + PC(16:0/22:5)									PC(20:4/20:4) + PC(18:2/22:6) + PC(18:0/22:8)			PC(16:0/14:0) + PC(14:0/16:0)	PC (20:0/20:0) + PC(16:0/24:0) + PC(18:0/22:0)	PC(18:1/22:0) + PC(22:0/18:1)		PC(15:0/18:1) + PC(16:0/17:1)									PE(18:1/20:4) + PE(16:0/22:5)		PC(19:0/18:2), also 20:2, 19:2, 18:0, 18:1, 17:0, 17:1	PC(19:0/18:2), also 20:2, 19:2, 18:0, 18:1, 17:0, 17:1
		Link	HMDB04949	HMDB04952	HMDB04956		HMDB00564		HMDB07874	HMDB07970	HMDB07972	HMDB08038	HMDB08138	HMDB07982	HMDB07984	HMDB08270	HMDB08046	HMDB08048			HMDB08147	HMDB07991	HMDB08054	HMDB08279		HMDB08056	HMDB08057	HMDB08123		HMDB08006					HMDB08928		HMDB07940	HMDB08937	HMDB09093					HMDB09003		HMDB08946
		Simplified name	Cer	Cer	Cer	Cer	PC_DAPC	PC_DAPC	PC_DAPC	PC_DAPC	PC_DAPC	PC_DAPC	PC_DAPC	PC_DAPC	PC_DAPC	PC_DAPC	PC_DAPC	PC_DAPC	PC_DAPC	PC_DAPC	PC_DAPC	PC_DAPC	PC_DAPC	PC_DAPC	PC_DAPC	PC_DAPC	PC_DAPC	PC_DAPC	PC_DAPC	PC_DAPC	PC_DAPC	PC_DAPC	PC_DAPC	PC_DAPC	PE_DAPE	PC_DAPC	PC_DAPC	PE_DAPE	PE_DAPE	PC_DAPC	PC_DAPC	PC_DAPC	PC_DAPC	PE_DAPE	PE_DAPE	PE_DAPE	PC_DAPC	PC_DAPC	PC_DAPC
		Simple name	Cer	Cer	Cer	Cer	PC	PC	PC	PC	PC	PC	PC	PC	PC	PC	PC	PC	PC	PC	PC	PC	PC	PC	PC	PC	PC	PC	PC	PC	PC	PC	PC	PC	PE	PC	PC	PE	PE	PC	PC	PC	PC	PE	PE	PE	PC	PC	PC
	VLDL_C	Mean	1.14944	0.737182	0.94115	0.732897	0.351123	0.359669	0.271033	0.37534	0.338893	0.289714	0.261965	0.315355	0.291938	0.285062	0.275627	0.366141	0.278405		0.255758	0.341226	0.220319	0.305876	0.23819	0.336414	0.261439	0.26277	0.21561	0.221271	0.357902		0.972142	0.468587			0.384544	0.746935	0.922857	0.288528	0.274627	0.265182	0.301256				0.303857	0.289808	0.300722
		90% Winsored mean	1.14944	0.737182	0.94115	0.732897	0.351123	0.359669	0.271033	0.37534	0.338893	0.289714	0.261965	0.315355	0.291938	0.285062	0.275627	0.366141	0.278405		0.255758	0.341226	0.220319	0.305876	0.23819	0.336414	0.261439	0.26277	0.21561	0.221271	0.357902		0.972142	0.468587			0.384544	0.746935	0.922857	0.288528	0.274627	0.265182	0.301256				0.303857	0.289808	0.300722
		Median	1.14104	0.548604	0.830294	0.710049	0.306282	0.295617	0.22857	0.324962	0.312921	0.251445	0.213593	0.294335	0.225816	0.23887	0.247263	0.363968	0.261773		0.223121	0.336776	0.219238	0.239502	0.215476	0.306622	0.21543	0.260504	0.200485	0.205572	0.296673		0.975436	0.350927			0.371345	0.704223	0.832798	0.17318	0.250456	0.207484	0.225028				0.262509	0.210349	0.225231
		SEM	0.104352	0.176124	0.237474	0.178079	0.083272	0.126998	0.0639149	0.0842404	0.0891858	0.0829302	0.0630943	0.070129	0.0821867	0.0719609	0.0709044	0.0659874	0.0699086		0.0594228	0.073151	0.0604055	0.0724957	0.0732782	0.0721062	0.0601568	0.0679513	0.047396	0.0481975	0.0829963		0.0245899	0.102165			0.0606064	0.182459	0.176093	0.0821438	0.0754371	0.0742974	0.0751154				0.0793574	0.0768063	0.0831376
		SD	0.295153	0.498154	0.671679	0.503685	0.235529	0.359205	0.180779	0.238268	0.252256	0.234562	0.178458	0.198355	0.232459	0.203536	0.200548	0.186641	0.197732		0.168073	0.206902	0.170852	0.205049	0.207262	0.203947	0.170149	0.192195	0.134056	0.136323	0.234749		0.0695507	0.288967			0.171421	0.516071	0.498065	0.232338	0.213368	0.210145	0.212458				0.224457	0.217241	0.235149
		Coefficient of Variation	0.256781	0.675754	0.713679	0.687252	0.670788	0.998711	0.666999	0.634806	0.744353	0.809633	0.681226	0.628988	0.796262	0.714006	0.727606	0.509751	0.710229		0.657157	0.606351	0.775477	0.670365	0.870156	0.606239	0.650818	0.731419	0.621754	0.616089	0.655904		0.0715438	0.616677			0.445777	0.690919	0.539699	0.805253	0.776938	0.792455	0.705243				0.738691	0.749603	0.781947
		IQR	0.196369	0.252853	0.404665	0.386043	0.24495	0.107512	0.167376	0.243358	0.14719	0.191094	0.245199	0.240358	0.0867773	0.193214	0.141952	0.298272	0.189019		0.165937	0.201347	0.186416	0.230862	0.124434	0.192185	0.154757	0.163719	0.153956	0.125142	0.199634		0.119745	0.118047			0.190585	0.395909	0.784449	0.245416	0.135892	0.22638	0.273983				0.243176	0.313671	0.24324
		Kurtosis	-0.16509	1.00073	0.828592	-0.0401563	-0.966593	1.10857	-0.387699	-0.806939	0.336784	0.144957	-1.58406	-0.980049	0.421701	-0.725465	-0.562072	-1.76625	-0.34097		-0.755004	-0.374442	-0.344493	-1.2093	0.344793	-0.645624	-0.359319	-0.330618	-0.970911	-0.669762	0.0593733		-1.88659	0.809494			-1.09835	-0.294251	-1.90789	-0.466689	0.303078	-1.33635	-1.02399				-0.644332	-1.24069	-0.398623
		Skewness	0.86297	1.56557	1.45446	0.968041	0.75133	1.5775	0.900693	0.803984	1.18291	1.14152	0.486092	0.580093	1.3328	0.836719	0.856431	0.033837	0.839097		0.68648	0.824886	0.875315	0.653271	1.21402	0.719923	0.905416	0.814037	0.568543	0.553506	1.1316		0.0342554	1.48379			0.0798595	0.807501	0.194058	0.972226	1.15987	0.619838	0.723438				0.782277	0.615615	0.93464
		Shapiro test (W)	0.885134	0.683824	0.732456	0.856858	0.881284	0.66774	0.896473	0.88731	0.801466	0.826696	0.875871	0.925441	0.747343	0.876557	0.867214	0.938614	0.881587		0.926794	0.883	0.863248	0.904945	0.806198	0.913194	0.887519	0.886391	0.934146	0.940645	0.829607		0.917952	0.703588			0.980066	0.892848	0.879344	0.825998	0.803172	0.885005	0.88202				0.91159	0.878432	0.859989
		Shapiro test (p)	0.210708	0.00147615	0.00521539	0.111701	0.193719	0.000967252	0.268468	0.220872	0.0296781	0.0548438	0.171887	0.475541	0.00763379	0.174527	0.141541	0.5975	0.195012		0.487368	0.201136	0.129338	0.319838	0.0333367	0.377104	0.221874	0.21653	0.55455	0.617436	0.0588117		0.413464	0.00247294			0.963231	0.248688	0.185627	0.0539311	0.0309503	0.210118	0.196872				0.365394	0.181927	0.120045
		Box-Cox Transformation (lambda)	-1	-1.5	-0.5	0.2	-0.1	-0.2	0.1	-0.2	0.1	0	-0.3	0.3	-0.4	0	0.2	0.9	0.3		0.3	0.1	0.2	0	0.1	0.2	0	0.4	0.4	0.6	-0.4		2.4	-0.9			1	0.4	0.3	0	0.1	0.2	-0.2				0.2	0	0.1
	VLDL_A	Mean	1.08808	0.618039	0.717275	0.700496		0.269287	0.195755	0.243036	0.284621	0.209788	0.154098	0.243764	0.219818	0.177898	0.211025	0.307605	0.233845	0.252913	0.190483	0.298577		0.222537		0.311503	0.264837	0.246974	0.176917	0.188681	0.245574	0.242453	0.942923		0.437558	0.225353	0.303251	0.70791	0.755308	0.323707	0.22735	0.188488	0.184288	0.732155	0.617131	0.534423	0.207104	0.180736	0.18756
		90% Winsored mean	1.08808	0.618039	0.717275	0.700496		0.269287	0.195755	0.243036	0.284621	0.209788	0.154098	0.243764	0.219818	0.177898	0.211025	0.307605	0.233845	0.252913	0.190483	0.298577		0.222537		0.311503	0.264837	0.246974	0.176917	0.188681	0.245574		0.942923		0.437558	0.225353	0.303251	0.70791	0.755308	0.323707	0.22735	0.188488	0.184288	0.732155	0.617131	0.534423	0.207104	0.180736	0.18756
		Median	1.04689	0.517244	0.49414	0.523592		0.274128	0.187753	0.202793	0.266986	0.181325	0.14441	0.228019	0.228005	0.151394	0.194198	0.318376	0.239733	0.26759	0.185799	0.282415		0.164291		0.302976	0.233814	0.232088	0.142277	0.173562	0.256855	0.268622	0.924239		0.411441	0.209355	0.291003	0.687131	0.768818	0.306791	0.191785	0.18809	0.176446	0.646216	0.69451	0.500039	0.199811	0.172162	0.207077
		SEM	0.121196	0.150948	0.192128	0.186112		0.0641623	0.0424322	0.0441018	0.0646933	0.0489148	0.0306743	0.0528756	0.0506154	0.0416853	0.0481757	0.0609447	0.0542422	0.0565889	0.0392147	0.0697727		0.0576655		0.0694873	0.0640303	0.0611907	0.0407955	0.0441491	0.05373	0.0453308	0.0254155		0.107062	0.0550531	0.0555689	0.17221	0.150561	0.0902297	0.0550248	0.0406125	0.036623	0.180843	0.170481	0.13646	0.0430777	0.0382138	0.0361067
		SD	0.342793	0.426945	0.543421	0.526403		0.181478	0.120016	0.124739	0.18298	0.138352	0.0867599	0.149555	0.143162	0.117904	0.136262	0.172378	0.15342	0.160057	0.110916	0.197347		0.163103		0.19654	0.181105	0.173073	0.115387	0.124872	0.151971	0.119934	0.0718859		0.302818	0.155714	0.157173	0.487082	0.425851	0.255208	0.155634	0.114869	0.103586	0.511502	0.482193	0.385966	0.121842	0.108085	0.102125
		Coefficient of Variation	0.315044	0.690805	0.757619	0.751472		0.673922	0.613095	0.513252	0.642892	0.659483	0.563018	0.613524	0.651277	0.662762	0.645713	0.560386	0.656077	0.632855	0.582289	0.66096		0.732923		0.630939	0.683835	0.700776	0.65221	0.661818	0.618841	0.494669	0.0762374		0.692063	0.690977	0.518292	0.688057	0.563811	0.788392	0.684555	0.609426	0.562084	0.698625	0.781346	0.722211	0.588314	0.598027	0.544493
		IQR	0.525335	0.718994	0.917621	0.792646		0.30662	0.167936	0.215859	0.335664	0.234017	0.120793	0.236732	0.209771	0.167388	0.208408	0.256874	0.261868	0.240728	0.139565	0.326365		0.235161		0.293714	0.307094	0.24942	0.162461	0.180575	0.24781	0.157619	0.0715369		0.35212	0.273126	0.182522	0.694796	0.407886	0.348315	0.245396	0.201415	0.146856	0.613518	0.861216	0.491586	0.151717	0.130272	0.164996
		Kurtosis	-1.4229	-1.8417	-1.89069	-1.75252		-1.94061	-1.72027	-1.85614	-1.89621	-1.86516	-1.52	-1.80143	-1.55251	-1.70386	-1.8288	-1.54259	-1.92987	-1.80853	-1.52503	-1.9099		-1.68791		-1.76776	-1.84179	-1.71451	-1.64235	-1.60936	-1.86393	-1.40593	-0.737425		-1.54623	-1.89277	-1.22828	-1.70342	-1.25798	-1.2802	-1.78642	-1.85269	-1.67014	-1.56193	-1.9754	-1.66858	-1.61908	-1.63865	-1.79168
		Skewness	-0.214053	0.154892	0.269384	0.292408		-0.0346235	-0.00181557	0.173408	-0.0420127	0.0565981	0.00732369	-0.0769139	0.118518	0.179837	0.00473591	-0.191334	-0.0894552	-0.0470215	0.0647757	-0.0809232		0.291486		0.00971702	0.0498338	0.13765	0.201906	0.055826	-0.18741	0.396294	0.728773		0.23346	0.0195996	-0.352561	0.0565141	-0.163353	0.447292	0.118035	-0.108488	-0.135114	0.251121	-0.0546799	0.134264	0.034039	0.105333	-0.248775
		Shapiro test (W)	0.934128	0.913906	0.873305	0.904102		0.903888	0.939603	0.889949	0.872681	0.906232	0.972912	0.909725	0.962962	0.935748	0.930572	0.958529	0.890102	0.939374	0.940565	0.884761		0.918661		0.938946	0.919398	0.942894	0.934272	0.969779	0.877993	0.890592	0.924238		0.950184	0.903695	0.954261	0.96454	0.986895	0.938457	0.928208	0.905376	0.937895	0.929918	0.879139	0.955225	0.936765	0.948259	0.894934
		Shapiro test (p)	0.554385	0.382393	0.162332	0.314388		0.313021	0.607175	0.233773	0.160082	0.32829	0.919826	0.352128	0.837797	0.569791	0.521297	0.795973	0.234539	0.604934	0.616644	0.209005		0.419097		0.600738	0.424998	0.639757	0.555741	0.896267	0.180173	0.277767	0.465182		0.713084	0.311789	0.754009	0.852066	0.988763	0.595966	0.49991	0.322645	0.5905	0.51533	0.184789	0.763586	0.579553	0.693662	0.259914
		Box-Cox Transformation (lambda)	1.4	0.6	0.4	0.6		0.7	0.8	0.3	0.7	0.7	1	0.9	0.8	0.7	0.8	1.2	0.8	0.9	0.9	0.8		0.6		0.8	0.7	0.8	0.7	0.9	0.9	0.3	-6.2		0.7	0.7	1.4	0.8	1.2	0.5	0.8	0.8	1.1	0.7	0.7	0.8	0.9	0.8	1.1
	VLDL_C - VLDL_A	Diff mean	0.0613526	0.119143	0.223874	0.0324003		0.0903819	0.0752778	0.132303	0.054272	0.0799256	0.107867	0.0715917	0.0721203	0.107164	0.0646024	0.0585356	0.0445604		0.0652753	0.042649		0.0833392		0.0249106	-0.00339831	0.0157966	0.0386925	0.0325906	0.112327		0.029219				0.0812937	0.0390251	0.167548	-0.0351795	0.0472772	0.0766945	0.116967				0.0967532	0.109072	0.113162
		Effect size (Glass's Delta)	0.178978	0.279061	0.411972	0.0615503		0.498031	0.62723	1.06064	0.2966	0.577698	1.24328	0.478699	0.503767	0.908913	0.474106	0.339578	0.290447		0.588512	0.216112		0.510962		0.126746	-0.0187643	0.0912711	0.335328	0.260991	0.739134		0.406463				0.517226	0.08012	0.393444	-0.137846	0.303773	0.667667	1.12919				0.794086	1.00913	1.10807
		F test to compare two variances (F)	0.741359	1.3614	1.52774	0.915546		3.91774	2.26889	3.64861	1.90052	2.87439	4.23089	1.75907	2.63656	2.98007	2.16616	1.17233	1.66107		2.29619	1.09918		1.58049		1.0768	0.882669	1.23317	1.34977	1.19181	2.38607		0.936084				1.18953	1.12257	1.36791	0.828802	1.87955	3.34679	4.20678				3.39367	4.03974	5.30174
		F test to compare two variances (p)	0.702929	0.694244	0.589824	0.910329		0.0921597	0.301906	0.109252	0.416143	0.186993	0.0763211	0.47369	0.224182	0.172965	0.329396	0.839236	0.519229		0.295084	0.903927		0.560614		0.924751	0.87345	0.789212	0.702306	0.822859	0.273931		0.932808				0.824757	0.882685	0.689776	0.810682	0.424119	0.133512	0.0774109				0.129325	0.085533	0.0427413
		Student's t-test (t)	0.38362	0.51364	0.732903	0.125785		0.635212	0.981231	1.3914	0.492582	0.830126	1.53754	0.815128	0.747187	1.28861	0.753622	0.65166	0.503598		0.916841	0.421889		0.899668		0.248761	-0.0386804	0.172749	0.618732	0.498621	1.13611		0.826235				0.988667	0.155545	0.723178	-0.288308	0.506327	0.905775	1.39967				1.07152	1.27142	1.24848
		Student's t-test (p)	0.707023	0.615514	0.475711	0.901691		0.535535	0.343133	0.185819	0.629943	0.420398	0.14645	0.428649	0.467315	0.218422	0.463563	0.525175	0.622375		0.37475	0.679512		0.383511		0.807158	0.969691	0.865321	0.546029	0.625789	0.274985		0.422529				0.339606	0.878612	0.481479	0.777335	0.620506	0.38038	0.183379				0.302062	0.224296	0.241595
		Student's t-test (power)	0.0628811	0.0816079	0.119942	0.0515137		0.153208	0.215519	0.50606	0.0857737	0.189916	0.638283	0.145154	0.155663	0.395002	0.143289	0.0971195	0.0842818		0.195327	0.0688392		0.158783		0.056437	0.0501406	0.0533321	0.0959251	0.0775952	0.280633		0.11804				0.161537	0.0525665	0.113654	0.0576189	0.0875544	0.237931	0.556591				0.315892	0.467973	0.541082
		Wilcoxon signed-rank test (W)	35	37	38	34		30	38	41	33	36	43	38	36	39	34	37	32		38	33		41		33	32	31	36	36	41		40				41	33	37	30	33	34	40				40	38	38
		Wilcoxon signed-rank test (p)	0.798446	0.645377	0.573737	0.878477		0.878477	0.573737	0.382284	0.95913	0.720901	0.278632	0.573737	0.720901	0.505361	0.878477	0.645377	1		0.573737	0.95913		0.382284		0.95913	1	0.95913	0.720901	0.720901	0.382284		0.441803				0.382284	0.95913	0.645377	0.878477	0.95913	0.878477	0.441803				0.441803	0.573737	0.573737
		fold change	1.05639	1.19278	1.31212	1.04625		1.33563	1.38455	1.54438	1.19068	1.38098	1.69999	1.29369	1.32809	1.60239	1.30614	1.19029	1.19056		1.34268	1.14284		1.3745		1.07997	0.987168	1.06396	1.2187	1.17273	1.45741		1.03099				1.26807	1.05513	1.22183	0.891323	1.20795	1.40689	1.6347				1.46717	1.60349	1.60333
		log2(fold change)	0.0791371	0.254324	0.391897	0.0652322		0.417525	0.469418	0.627024	0.251788	0.465695	0.765527	0.371496	0.409355	0.680228	0.385305	0.251319	0.251635		0.42512	0.192625		0.458903		0.11099	-0.018632	0.0894447	0.285348	0.229869	0.543404		0.0440271				0.342639	0.0774169	0.289041	-0.16598	0.27256	0.492513	0.709025				0.553038	0.681215	0.681075
		robust fold change	1.08993	1.06063	1.68028	1.35611		1.07839	1.2174	1.60243	1.17205	1.3867	1.47908	1.29084	0.990396	1.57781	1.27325	1.1432	1.09193		1.20087	1.19248		1.4578		1.01203	0.921373	1.12244	1.40912	1.18443	1.15502		1.05539				1.27609	1.02488	1.08322	0.564487	1.30592	1.10311	1.27534				1.31379	1.2218	1.08767
		log2(robust fold change)	0.12424	0.0849196	0.748702	0.439473		0.108876	0.283798	0.680262	0.229034	0.471661	0.564695	0.368308	-0.0139225	0.657922	0.348517	0.193078	0.126886		0.26408	0.25397		0.543789		0.0172557	-0.118143	0.166637	0.494796	0.244188	0.20792		0.0777816				0.351726	0.0354485	0.115325	-0.824989	0.385065	0.141579	0.350876				0.393729	0.289013	0.121239
		fold change - bootsrap resampling method	1.07985	1.29889	1.47662	1.13758		1.42632	1.49623	1.57841	1.28391	1.47673	1.80975	1.36265	1.42737	1.73498	1.39294	1.25041	1.29205		1.43923	1.22206		1.50409		1.14726	1.04856	1.15471	1.31645	1.26518	1.58747		1.02999				1.33439	1.13295	1.30206	1.00998	1.30724	1.48589	1.73212				1.54876	1.68078	1.71593
		log2(fold change) - bootstrap resampling method	0.110831	0.377283	0.562297	0.185966		0.512295	0.581333	0.65847	0.360542	0.56241	0.855791	0.446419	0.513359	0.794916	0.478137	0.322404	0.369661		0.525293	0.289315		0.588893		0.198193	0.0684159	0.207526	0.396649	0.339341	0.666728		0.0426251				0.41618	0.180087	0.380798	0.0143228	0.386526	0.571327	0.792543				0.631116	0.749132	0.778989
		95% lower confidence interval	-0.319338	-0.685333	-0.563903	-1.04635		-0.73559	-0.466664	-0.283883	-0.742532	-0.694427	-0.274626	-0.628109	-0.672775	-0.410678	-0.730202	-0.581342	-0.821143		-0.523211	-0.761558		-0.590613		-0.862615	-1.05009	-0.971784	-0.673079	-0.810775	-0.392553		-0.0785466				-0.32832	-0.969756	-0.574171	-1.28988	-0.83966	-0.747168	-0.283183				-0.560226	-0.466615	-0.436368
		95% upper confidence interval	0.511221	1.45282	1.72159	1.24512		1.6414	1.54704	1.48915	1.42405	1.6121	1.75033	1.44216	1.53741	1.8	1.46784	1.13699	1.32357		1.47396	1.25586		1.67606		1.14213	1.1703	1.32162	1.38575	1.28433	1.65998		0.147981				1.24612	1.18818	1.20596	1.14344	1.52011	1.65297	1.71943				1.58768	1.70485	1.74735
	ROC Analysis	AUC	0.546875	0.578125	0.59375	0.53125		0.53125	0.59375	0.640625	0.515625	0.5625	0.671875	0.59375	0.5625	0.609375	0.53125	0.578125	0.5		0.59375	0.515625		0.640625		0.515625	0.5	0.515625	0.5625	0.5625	0.640625		0.625				0.640625	0.515625	0.578125	0.53125	0.515625	0.53125	0.625				0.625	0.59375	0.59375
		AUC (se)	0.148005	0.146623	0.145668	0.148436		0.148436	0.145668	0.141728	0.148694	0.147401	0.138174	0.145668	0.147401	0.144536	0.148436	0.146623	0.14878		0.145668	0.148694		0.141728		0.148694	0.14878	0.148694	0.147401	0.147401	0.141728		0.143223				0.141728	0.148694	0.146623	0.148436	0.148694	0.148436	0.143223				0.143223	0.145668	0.145668
		AUC(p)	0.437088	0.39496	0.373805	0.458083		0.458083	0.373805	0.309909	0.479049	0.416051	0.266987	0.373805	0.416051	0.352579	0.458083	0.39496	0.5		0.373805	0.479049		0.309909		0.479049	0.5	0.479049	0.416051	0.416051	0.309909		0.33128				0.309909	0.479049	0.39496	0.458083	0.479049	0.458083	0.33128				0.33128	0.373805	0.373805
		Sensitivity	0.625	1	0.875	0.625		0.5	0.25	0.25	0.75	0.625	0.375	0.25	0.75	0.25	0.25	0.375	0.375		0.25	0.75		0.875		0.75	0.375	0.375	0.625	0.625	1		0.5				0.875	0.75	0.25	0.375	0.75	0.25	0.375				0.375	0.375	0.375
		Specificity	0.625	0.375	0.5	0.625		0.875	1	1	0.5	0.625	1	1	0.5	1	1	0.875	0.875		1	0.5		0.5		0.5	0.875	0.875	0.625	0.625	0.375		0.875				0.5	0.5	1	0.875	0.5	1	1				1	1	1
		Positive predictive value	0.625	0.615385	0.636364	0.625		0.8	1	1	0.6	0.625	1	1	0.6	1	1	0.75	0.75		1	0.6		0.636364		0.6	0.75	0.75	0.625	0.625	0.615385		0.8				0.636364	0.6	1	0.75	0.6	1	1				1	1	1
		Negative predictive value	0.625	1	0.8	0.625		0.636364	0.571429	0.571429	0.666667	0.625	0.615385	0.571429	0.666667	0.571429	0.571429	0.583333	0.583333		0.571429	0.666667		0.8		0.666667	0.583333	0.583333	0.625	0.625	1		0.636364				0.8	0.666667	0.571429	0.583333	0.666667	0.571429	0.615385				0.615385	0.615385	0.615385
		Precision	0.625	0.615385	0.636364	0.625		0.8	1	1	0.6	0.625	1	1	0.6	1	1	0.75	0.75		1	0.6		0.636364		0.6	0.75	0.75	0.625	0.625	0.615385		0.8				0.636364	0.6	1	0.75	0.6	1	1				1	1	1
		Recall	0.625	1	0.875	0.625		0.5	0.25	0.25	0.75	0.625	0.375	0.25	0.75	0.25	0.25	0.375	0.375		0.25	0.75		0.875		0.75	0.375	0.375	0.625	0.625	1		0.5				0.875	0.75	0.25	0.375	0.75	0.25	0.375				0.375	0.375	0.375
		Youden Index	0.25	0.375	0.375	0.25		0.375	0.25	0.25	0.25	0.25	0.375	0.25	0.25	0.25	0.25	0.25	0.25		0.25	0.25		0.375		0.25	0.25	0.25	0.25	0.25	0.375		0.375				0.375	0.25	0.25	0.25	0.25	0.25	0.375				0.375	0.375	0.375
		Cutoff	1.11073	0.376223	0.511087	0.682118		0.363613	0.36947	0.590782	0.248137	0.246812	0.320736	0.443834	0.213724	0.462936	0.434823	0.518533	0.369818		0.365306	0.221595		0.13481		0.245236	0.435307	0.344322	0.184891	0.200426	0.145998		0.999686				0.282938	0.566808	1.46161	0.431191	0.198238	0.531771	0.404834				0.374391	0.442884	0.400437
	VLDL_D vs. VLDL_A
	GROUPS	ANALYSIS	Cer_02	Cer_05	Cer_09	Cer_10_Cer_11	DAPC03	DAPC04	DAPC05	DAPC06	DAPC07	DAPC11	DAPC13	DAPC14	DAPC15	DAPC17	DAPC18	DAPC19	DAPC20	DAPC21	DAPC23	DAPC24	DAPC26	DAPC27	DAPC28	DAPC29	DAPC30	DAPC32	DAPC34	DAPC38	DAPC39_DAPC40	DAPC47	DAPC50	DAPC51	DAPE03	DAPE05	DAPE06	DAPE08	DAPE09	DAPE11	DAPE12	DAPE13	DAPE14	DAPE18	DAPE19	DAPE21	DAPE22	DAPE23	DAPE24
		Class	Sphingolipids	Sphingolipids	Sphingolipids	Sphingolipids	Glycerophospholipids	Glycerophospholipids	Glycerophospholipids	Glycerophospholipids	Glycerophospholipids	Glycerophospholipids	Glycerophospholipids	Glycerophospholipids	Glycerophospholipids	Glycerophospholipids	Glycerophospholipids	Glycerophospholipids	Glycerophospholipids	Glycerophospholipids	Glycerophospholipids	Glycerophospholipids	Glycerophospholipids	Glycerophospholipids	Glycerophospholipids	Glycerophospholipids	Glycerophospholipids	Glycerophospholipids	Glycerophospholipids	Glycerophospholipids	Glycerophospholipids	Glycerophospholipids	Glycerophospholipids	Glycerophospholipids	Glycerophospholipids	Glycerophospholipids	Glycerophospholipids	Glycerophospholipids	Glycerophospholipids	Glycerophospholipids	Glycerophospholipids	Glycerophospholipids	Glycerophospholipids	Glycerophospholipids	Glycerophospholipids	Glycerophospholipids	Glycerophospholipids	Glycerophospholipids	Glycerophospholipids
		Subclass A	Ceramides	Ceramides	Ceramides	Ceramides	Diacylglycerophosphocholine	Diacylglycerophosphocholine	Diacylglycerophosphocholine	Diacylglycerophosphocholine	Diacylglycerophosphocholine	Diacylglycerophosphocholine	Diacylglycerophosphocholine	Diacylglycerophosphocholine	Diacylglycerophosphocholine	Diacylglycerophosphocholine	Diacylglycerophosphocholine	Diacylglycerophosphocholine	Diacylglycerophosphocholine	Diacylglycerophosphocholine	Diacylglycerophosphocholine	Diacylglycerophosphocholine	Diacylglycerophosphocholine	Diacylglycerophosphocholine	Diacylglycerophosphocholine	Diacylglycerophosphocholine	Diacylglycerophosphocholine	Diacylglycerophosphocholine	Diacylglycerophosphocholine	Diacylglycerophosphocholine	Diacylglycerophosphocholine	Diacylglycerophosphocholine	Diacylglycerophosphocholine	Diacylglycerophosphocholine	Diacylglycerophosphoethanolamine	Diacylglycerophosphocholine	Diacylglycerophosphocholine	Diacylglycerophosphoethanolamine	Diacylglycerophosphoethanolamine	Diacylglycerophosphocholine	Diacylglycerophosphocholine	Diacylglycerophosphocholine	Diacylglycerophosphocholine	Diacylglycerophosphoethanolamine	Diacylglycerophosphoethanolamine	Diacylglycerophosphoethanolamine	Diacylglycerophosphocholine	Diacylglycerophosphocholine	Diacylglycerophosphocholine
		Subclass B	CER[NS]	CER[NS]	CER[NS]	CER[NS]
		Subclass C	Sphingoid base d18:1	Sphingoid base d18:1	Sphingoid base d18:1	Mixed sphingoid base
		Common name
		Individual notation	Cer(d18:1/16:0)	Cer(d18:1/22:0)	Cer(d18:1/24:0)	Cer(d18:1/24:1)+Cer(d18:2/24:0)	PC(16:0/16:0)	PC(32:1)	PC(14:0/18:2)	PC(16:0/18:0)	PC(16:0/18:1)	PC(18:0/18:1)	PC(18:2/18:2)	PC(16:0/20:4)	PC(16:0/20:5)	PC(20:0/18:2)	PC(18:0/20:3)	PC(18:0/20:4)	PC(38:5)	PC(38:5)	PC(18:2/20:4)	PC(16:0/22:6)	PC(18:0/22:4)	PC(20:0/20:4)	PC(40:5)	PC(18:0/22:5)	PC(18:0/22:6)	PC(18:1/22:6)	PC(40:8)	PC(16:1/18:2)	PC(34:3)	PC(30:0)	PC(40:0)	PC(40:1)	PE(16:0/18:2)	PC(33:1)	PC(15:0/18:2)	PE(16:0/20:4)	PE(18:2/18:2)	PC(17:0/18:1)	PC(16:0/19:1)	PC(17:1/18:1)	PC(17:0/18:2)	PE(18:0/20:4)	PE(38:5)	PE(16:0/22:6)	PC(37:2)	PC(37:2)	PC(19:1/18:2)
		Individual composition or probable ID						PC(16:0/16:1) + PC(14:1/18:0) + PC(14:0/18:1)											PC(18:1/20:4) + PC(16:0/22:5)	PC(18:0/20:5) + PC(16:0/22:5)									PC(20:4/20:4) + PC(18:2/22:6) + PC(18:0/22:8)			PC(16:0/14:0) + PC(14:0/16:0)	PC (20:0/20:0) + PC(16:0/24:0) + PC(18:0/22:0)	PC(18:1/22:0) + PC(22:0/18:1)		PC(15:0/18:1) + PC(16:0/17:1)									PE(18:1/20:4) + PE(16:0/22:5)		PC(19:0/18:2), also 20:2, 19:2, 18:0, 18:1, 17:0, 17:1	PC(19:0/18:2), also 20:2, 19:2, 18:0, 18:1, 17:0, 17:1
		Link	HMDB04949	HMDB04952	HMDB04956		HMDB00564		HMDB07874	HMDB07970	HMDB07972	HMDB08038	HMDB08138	HMDB07982	HMDB07984	HMDB08270	HMDB08046	HMDB08048			HMDB08147	HMDB07991	HMDB08054	HMDB08279		HMDB08056	HMDB08057	HMDB08123		HMDB08006					HMDB08928		HMDB07940	HMDB08937	HMDB09093					HMDB09003		HMDB08946
		Simplified name	Cer	Cer	Cer	Cer	PC_DAPC	PC_DAPC	PC_DAPC	PC_DAPC	PC_DAPC	PC_DAPC	PC_DAPC	PC_DAPC	PC_DAPC	PC_DAPC	PC_DAPC	PC_DAPC	PC_DAPC	PC_DAPC	PC_DAPC	PC_DAPC	PC_DAPC	PC_DAPC	PC_DAPC	PC_DAPC	PC_DAPC	PC_DAPC	PC_DAPC	PC_DAPC	PC_DAPC	PC_DAPC	PC_DAPC	PC_DAPC	PE_DAPE	PC_DAPC	PC_DAPC	PE_DAPE	PE_DAPE	PC_DAPC	PC_DAPC	PC_DAPC	PC_DAPC	PE_DAPE	PE_DAPE	PE_DAPE	PC_DAPC	PC_DAPC	PC_DAPC
		Simple name	Cer	Cer	Cer	Cer	PC	PC	PC	PC	PC	PC	PC	PC	PC	PC	PC	PC	PC	PC	PC	PC	PC	PC	PC	PC	PC	PC	PC	PC	PC	PC	PC	PC	PE	PC	PC	PE	PE	PC	PC	PC	PC	PE	PE	PE	PC	PC	PC
	VLDL_D	Mean	0.58325	0.0579045	0.117849		0.051635	0.0325873	0.0260884	0.100247	0.0338828	0.0254532	0.0181929	0.0295953	0.0231049	0.0244775	0.0268627	0.044522	0.0218426	0.0270787	0.0185473	0.029445		0.0237859		0.0342017	0.0237322	0.0201248	0.0200602	0.0172262	0.0279467		0.893758			0.0231357	0.0402835			0.0430263	0.0283729	0.0314117	0.030082				0.0284549	0.0308928	0.0251007
		90% Winsored mean	0.58325		0.117849		0.051635	0.0325873	0.0260884	0.100247	0.0338828	0.0254532	0.0181929	0.0295953	0.0231049	0.0244775	0.0268627	0.044522	0.0218426	0.0270787	0.0185473	0.029445		0.0237859		0.0342017	0.0237322	0.0201248	0.0200602	0.0172262	0.0279467		0.893758			0.0231357	0.0402835			0.0430263	0.0283729	0.0314117	0.030082				0.0284549	0.0308928	0.0251007
		Median	0.53283	0.0579045	0.105551		0.0408983	0.0342805	0.0212713	0.0959382	0.0316259	0.0211688	0.0145038	0.0251583	0.0193214	0.0236568	0.0220244	0.0347676	0.0192852	0.0205673	0.0162486	0.023155		0.0222167		0.030562	0.019665	0.0149592	0.014959	0.0151461	0.0248925		0.895606			0.0245478	0.0317643			0.0264835	0.0225118	0.0207886	0.0249911				0.021839	0.0261378	0.0190474
		SEM	0.061921		0.0292247		0.0149593	0.0056283	0.00538869	0.00777226	0.00725884	0.00610038	0.00461479	0.00759333	0.00540213	0.0046167	0.00678183	0.0146948	0.00539348	0.00692564	0.00458429	0.00915311		0.00374025		0.00749357	0.00633546	0.00622835	0.00644444	0.00495165	0.00672731		0.0106992			0.00384413	0.0113467			0.012578	0.00643902	0.01102	0.00807785				0.00811624	0.00777603	0.00603596
		SD	0.175139		0.0826599		0.0423113	0.0159192	0.0152415	0.0219833	0.0205311	0.0172545	0.0130526	0.0214772	0.0152795	0.013058	0.0191819	0.0415633	0.0152551	0.0195887	0.0129663	0.0258889		0.010579		0.021195	0.0179194	0.0176164	0.0182276	0.0140054	0.0190277		0.030262			0.0108729	0.0320933			0.0355759	0.0182123	0.0311691	0.0228476				0.0229562	0.0219939	0.0170723
		Coefficient of Variation	0.300281		0.701406		0.819431	0.48851	0.584226	0.219292	0.605944	0.677891	0.717456	0.725695	0.66131	0.53347	0.714071	0.933544	0.698408	0.723398	0.699095	0.879229		0.44476		0.619705	0.755066	0.875357	0.908647	0.813028	0.680858		0.0338593			0.469961	0.796688			0.826841	0.64189	0.992278	0.75951				0.806758	0.711944	0.680152
		IQR	0.244024	0	0.0836556		0.0245775	0.022577	0.00960406	0.0137141	0.0241988	0.0151297	0.0182184	0.0186666	0.0193032	0.0163398	0.0174713	0.0263244	0.013438	0.0209225	0.0137241	0.0221338		0.0174418		0.0245421	0.0168417	0.0149201	0.0128964	0.00758767	0.0207208		0.0254683			0.0171179	0.0270921			0.0293647	0.0228589	0.0158289	0.0210477				0.021422	0.0239666	0.0163746
		Kurtosis	-1.66146		-0.1619		0.699679	-1.60124	0.742754	0.201958	-0.84382	-0.37898	-1.15752	0.0685529	-1.44436	-1.6338	0.057313	0.796334	0.0164361	-1.22179	-0.560645	0.202833		-1.7724		-1.07414	-0.537832	0.358336	0.738145	0.668992	-1.23641		-0.793123			-1.82342	0.30939			0.422152	-0.81368	1.20231	-0.438689				-0.490061	-0.751901	-0.182079
		Skewness	0.204626		1.02875		1.40167	0.170028	1.4483	1.08707	0.666333	0.949837	0.636531	1.14738	0.478605	0.198928	1.15816	1.47048	1.11754	0.688044	0.864443	1.21301		0.250224		0.601524	0.933234	1.29275	1.45327	1.36182	0.567696		-0.496666			-0.132651	1.24939			1.34694	0.80245	1.6466	0.976529				0.972493	0.824538	1.10621
		Shapiro test (W)	0.939264		0.84587		0.74806	0.925636	0.740956	0.84779	0.910445	0.870986	0.888196	0.800366	0.911904	0.927652	0.803987	0.714215	0.792348	0.857052	0.849818	0.793595		0.908142		0.911979	0.851215	0.759656	0.721576	0.75816	0.924032		0.933768			0.920006	0.799004			0.734489	0.872758	0.642823	0.849932				0.853409	0.879782	0.811007
		Shapiro test (p)	0.603857		0.0864947		0.00777457	0.477238	0.00648493	0.0904757	0.357205	0.154108	0.225133	0.0288852	0.367665	0.494954	0.031576	0.00325821	0.0236917	0.112202	0.0948653	0.0244357		0.341167		0.368207	0.098005	0.0104382	0.00394118	0.01005	0.463427		0.550985			0.429915	0.0279309			0.00549482	0.160357	0.000500152	0.0951174				0.103131	0.187426	0.0375001
		Box-Cox Transformation (lambda)	0.1		-0.2		-0.3	0.5	-1.2	-1.8	0.1	-0.2	0	-0.5	0	0.6	-0.6	-0.5	-0.6	-0.3	-0.4	-0.3		0.1		0	-0.3	-0.6	-0.6	-0.1	0.2		9.3			1.1	-0.3			-1	-0.5	-0.9	-0.2				-0.2	-0.1	-0.9
	VLDL_A	Mean	1.08808	0.618039	0.717275	0.700496		0.269287	0.195755	0.243036	0.284621	0.209788	0.154098	0.243764	0.219818	0.177898	0.211025	0.307605	0.233845	0.252913	0.190483	0.298577		0.222537		0.311503	0.264837	0.246974	0.176917	0.188681	0.245574	0.242453	0.942923		0.437558	0.225353	0.303251	0.70791	0.755308	0.323707	0.22735	0.188488	0.184288	0.732155	0.617131	0.534423	0.207104	0.180736	0.18756
		90% Winsored mean	1.08808	0.618039	0.717275	0.700496		0.269287	0.195755	0.243036	0.284621	0.209788	0.154098	0.243764	0.219818	0.177898	0.211025	0.307605	0.233845	0.252913	0.190483	0.298577		0.222537		0.311503	0.264837	0.246974	0.176917	0.188681	0.245574		0.942923		0.437558	0.225353	0.303251	0.70791	0.755308	0.323707	0.22735	0.188488	0.184288	0.732155	0.617131	0.534423	0.207104	0.180736	0.18756
		Median	1.04689	0.517244	0.49414	0.523592		0.274128	0.187753	0.202793	0.266986	0.181325	0.14441	0.228019	0.228005	0.151394	0.194198	0.318376	0.239733	0.26759	0.185799	0.282415		0.164291		0.302976	0.233814	0.232088	0.142277	0.173562	0.256855	0.268622	0.924239		0.411441	0.209355	0.291003	0.687131	0.768818	0.306791	0.191785	0.18809	0.176446	0.646216	0.69451	0.500039	0.199811	0.172162	0.207077
		SEM	0.121196	0.150948	0.192128	0.186112		0.0641623	0.0424322	0.0441018	0.0646933	0.0489148	0.0306743	0.0528756	0.0506154	0.0416853	0.0481757	0.0609447	0.0542422	0.0565889	0.0392147	0.0697727		0.0576655		0.0694873	0.0640303	0.0611907	0.0407955	0.0441491	0.05373	0.0453308	0.0254155		0.107062	0.0550531	0.0555689	0.17221	0.150561	0.0902297	0.0550248	0.0406125	0.036623	0.180843	0.170481	0.13646	0.0430777	0.0382138	0.0361067
		SD	0.342793	0.426945	0.543421	0.526403		0.181478	0.120016	0.124739	0.18298	0.138352	0.0867599	0.149555	0.143162	0.117904	0.136262	0.172378	0.15342	0.160057	0.110916	0.197347		0.163103		0.19654	0.181105	0.173073	0.115387	0.124872	0.151971	0.119934	0.0718859		0.302818	0.155714	0.157173	0.487082	0.425851	0.255208	0.155634	0.114869	0.103586	0.511502	0.482193	0.385966	0.121842	0.108085	0.102125
		Coefficient of Variation	0.315044	0.690805	0.757619	0.751472		0.673922	0.613095	0.513252	0.642892	0.659483	0.563018	0.613524	0.651277	0.662762	0.645713	0.560386	0.656077	0.632855	0.582289	0.66096		0.732923		0.630939	0.683835	0.700776	0.65221	0.661818	0.618841	0.494669	0.0762374		0.692063	0.690977	0.518292	0.688057	0.563811	0.788392	0.684555	0.609426	0.562084	0.698625	0.781346	0.722211	0.588314	0.598027	0.544493
		IQR	0.525335	0.718994	0.917621	0.792646		0.30662	0.167936	0.215859	0.335664	0.234017	0.120793	0.236732	0.209771	0.167388	0.208408	0.256874	0.261868	0.240728	0.139565	0.326365		0.235161		0.293714	0.307094	0.24942	0.162461	0.180575	0.24781	0.157619	0.0715369		0.35212	0.273126	0.182522	0.694796	0.407886	0.348315	0.245396	0.201415	0.146856	0.613518	0.861216	0.491586	0.151717	0.130272	0.164996
		Kurtosis	-1.4229	-1.8417	-1.89069	-1.75252		-1.94061	-1.72027	-1.85614	-1.89621	-1.86516	-1.52	-1.80143	-1.55251	-1.70386	-1.8288	-1.54259	-1.92987	-1.80853	-1.52503	-1.9099		-1.68791		-1.76776	-1.84179	-1.71451	-1.64235	-1.60936	-1.86393	-1.40593	-0.737425		-1.54623	-1.89277	-1.22828	-1.70342	-1.25798	-1.2802	-1.78642	-1.85269	-1.67014	-1.56193	-1.9754	-1.66858	-1.61908	-1.63865	-1.79168
		Skewness	-0.214053	0.154892	0.269384	0.292408		-0.0346235	-0.00181557	0.173408	-0.0420127	0.0565981	0.00732369	-0.0769139	0.118518	0.179837	0.00473591	-0.191334	-0.0894552	-0.0470215	0.0647757	-0.0809232		0.291486		0.00971702	0.0498338	0.13765	0.201906	0.055826	-0.18741	0.396294	0.728773		0.23346	0.0195996	-0.352561	0.0565141	-0.163353	0.447292	0.118035	-0.108488	-0.135114	0.251121	-0.0546799	0.134264	0.034039	0.105333	-0.248775
		Shapiro test (W)	0.934128	0.913906	0.873305	0.904102		0.903888	0.939603	0.889949	0.872681	0.906232	0.972912	0.909725	0.962962	0.935748	0.930572	0.958529	0.890102	0.939374	0.940565	0.884761		0.918661		0.938946	0.919398	0.942894	0.934272	0.969779	0.877993	0.890592	0.924238		0.950184	0.903695	0.954261	0.96454	0.986895	0.938457	0.928208	0.905376	0.937895	0.929918	0.879139	0.955225	0.936765	0.948259	0.894934
		Shapiro test (p)	0.554385	0.382393	0.162332	0.314388		0.313021	0.607175	0.233773	0.160082	0.32829	0.919826	0.352128	0.837797	0.569791	0.521297	0.795973	0.234539	0.604934	0.616644	0.209005		0.419097		0.600738	0.424998	0.639757	0.555741	0.896267	0.180173	0.277767	0.465182		0.713084	0.311789	0.754009	0.852066	0.988763	0.595966	0.49991	0.322645	0.5905	0.51533	0.184789	0.763586	0.579553	0.693662	0.259914
		Box-Cox Transformation (lambda)	1.4	0.6	0.4	0.6		0.7	0.8	0.3	0.7	0.7	1	0.9	0.8	0.7	0.8	1.2	0.8	0.9	0.9	0.8		0.6		0.8	0.7	0.8	0.7	0.9	0.9	0.3	-6.2		0.7	0.7	1.4	0.8	1.2	0.5	0.8	0.8	1.1	0.7	0.7	0.8	0.9	0.8	1.1
	VLDL_D - VLDL_A	Diff mean	-0.504833	-0.560135	-0.599426			-0.236699	-0.169667	-0.14279	-0.250738	-0.184335	-0.135905	-0.214168	-0.196713	-0.15342	-0.184162	-0.263083	-0.212002	-0.225835	-0.171935	-0.269132		-0.198751		-0.277302	-0.241105	-0.226849	-0.156857	-0.171455	-0.217628		-0.0491642			-0.202217	-0.262967			-0.280681	-0.198977	-0.157076	-0.154206				-0.178649	-0.149843	-0.16246
		Effect size (Glass's Delta)	-1.4727		-1.10306			-1.30428	-1.4137	-1.14471	-1.3703	-1.33236	-1.56645	-1.43204	-1.37406	-1.30123	-1.35154	-1.5262	-1.38184	-1.41096	-1.55014	-1.36375		-1.21857		-1.41092	-1.3313	-1.31071	-1.3594	-1.37304	-1.43203		-0.68392			-1.29865	-1.67311			-1.09981	-1.2785	-1.36743	-1.48868				-1.46623	-1.38635	-1.59079
		F test to compare two variances (F)	0.261036		0.0231375			0.00769476	0.0161278	0.0310586	0.0125897	0.0155537	0.0226337	0.0206231	0.0113911	0.0122659	0.019817	0.0581376	0.00988695	0.0149781	0.0136662	0.0172094		0.00420696		0.0116297	0.00979004	0.0103604	0.0249543	0.0125793	0.0156765		0.177218			0.00487566	0.0416943			0.0194322	0.0136938	0.0736277	0.04865				0.035498	0.0414071	0.0279458
		F test to compare two variances (p)	0.0972788		6.19769e-05			1.42793e-06	1.81912e-05	0.00016656	7.79174e-06	1.6073e-05	5.7534e-05	4.19916e-05	5.52523e-06	7.12485e-06	3.66793e-05	0.00129871	3.3932e-06	1.41292e-05	1.03237e-05	2.26994e-05		1.75836e-07		5.93338e-06	3.27992e-06	3.98656e-06	7.99731e-05	7.76966e-06	1.65105e-05		0.0361795			2.93603e-07	0.000441597			3.4317e-05	1.03953e-05	0.00274422	0.000730944				0.000259731	0.000431687	0.000116995
		Student's t-test (t)	-3.70934		-3.08445			-3.67496	-3.96668	-3.18859	-3.85162	-3.73952	-4.38129	-4.00929	-3.86447	-3.65807	-3.7854	-4.19649	-3.88926	-3.96124	-4.3548	-3.82449		-3.4394		-3.96768	-3.74718	-3.68819	-3.79786	-3.85934	-4.01901		-1.78288			-3.66421	-4.6366			-3.08095	-3.59163	-3.73271	-4.1118				-4.07543	-3.84243	-4.43785
		Student's t-test (p)	0.00233378		0.0167341			0.00770244	0.00507913	0.0141272	0.00598712	0.00687428	0.00290472	0.00471991	0.00591331	0.00775627	0.0063678	0.00317523	0.00575709	0.00513832	0.00312881	0.00610111		0.0107058		0.00516289	0.00694481	0.00749791	0.00614881	0.00592679	0.00475298		0.10684			0.00789033	0.00192791			0.0169673	0.00844476	0.00573296	0.00369229				0.00408019	0.00546237	0.00264009
		Student's t-test (power)	0.781957		0.537396			0.679722	0.748437	0.567934	0.722141	0.6981	0.829527	0.759141	0.72447	0.677695	0.710367	0.809983	0.729264	0.74682	0.821768	0.718056		0.62098		0.746795	0.697412	0.683969	0.715329	0.72384	0.759136		0.247305			0.675977	0.874835			0.535001	0.662442	0.720357	0.79057				0.778413	0.73202	0.840695
		Wilcoxon signed-rank test (W)	5		6			5	4	8	5	4	3	4	4	5	4	5	4	4	2	5		7		4	4	4	4	6	6		16			7	5			5	6	6	5				4	4	2
		Wilcoxon signed-rank test (p)	0.0029526		0.004662			0.0029526	0.0018648	0.0104118	0.0029526	0.0018648	0.0010878	0.0018648	0.0018648	0.0029526	0.0018648	0.0029526	0.0018648	0.0018648	0.000621601	0.0029526		0.00699301		0.0018648	0.0018648	0.0018648	0.0018648	0.004662	0.004662		0.104895			0.00699301	0.0029526			0.0029526	0.004662	0.004662	0.0029526				0.0018648	0.0018648	0.000621601
		fold change	0.536035	0.0936906	0.164301			0.121013	0.133271	0.412476	0.119046	0.121328	0.118061	0.12141	0.10511	0.137593	0.127296	0.144738	0.0934065	0.107067	0.0973702	0.098618		0.106885		0.109796	0.0896106	0.0814857	0.113387	0.091298	0.113801		0.94786			0.102664	0.132839			0.132917	0.124799	0.166651	0.163234				0.137394	0.170928	0.133827
		log2(fold change)	-0.899602	-3.41595	-2.60559			-3.04676	-2.90757	-1.27762	-3.07041	-3.04301	-3.0824	-3.04204	-3.25003	-2.86152	-2.97374	-2.78849	-3.42033	-3.22341	-3.36038	-3.34201		-3.22587		-3.18711	-3.48019	-3.61731	-3.14067	-3.45327	-3.13541		-0.0772545			-3.284	-2.91225			-2.9114	-3.00233	-2.5851	-2.61499				-2.86361	-2.54854	-2.90156
		robust fold change	0.508967	0.111948	0.213606			0.125053	0.113294	0.473083	0.118455	0.116744	0.100435	0.110334	0.0847407	0.156261	0.113412	0.109203	0.0804447	0.0768614	0.0874523	0.0819892		0.135228		0.100873	0.0841052	0.0644551	0.10514	0.0872658	0.0969127		0.969019			0.117254	0.109155			0.0863241	0.11738	0.110525	0.141636				0.109299	0.15182	0.0919822
		log2(robust fold change)	-0.974356	-3.1591	-2.22698			-2.99939	-3.14186	-1.07983	-3.07759	-3.09857	-3.31567	-3.18004	-3.5608	-2.67797	-3.14036	-3.19492	-3.63586	-3.7016	-3.51536	-3.60842		-2.88653		-3.30939	-3.57166	-3.95556	-3.24962	-3.51844	-3.36717		-0.0454027			-3.09229	-3.19556			-3.53409	-3.09074	-3.17756	-2.81974				-3.19365	-2.71956	-3.4425
		fold change - bootsrap resampling method	0.547117	0.102323	0.181431			0.131354	0.143174	0.429404	0.128191	0.131725	0.123576	0.12883	0.115635	0.145653	0.135414	0.149079	0.101552	0.113623	0.102075	0.105863		0.117804		0.116521	0.0970476	0.0872433	0.120759	0.0984477	0.120562		0.950471			0.111701	0.138146			0.149	0.133393	0.175567	0.172315				0.146746	0.183027	0.140558
		log2(fold change) - bootstrap resampling method	-0.870078	-3.28879	-2.46251			-2.92847	-2.80416	-1.21959	-2.96363	-2.9244	-3.01653	-2.95646	-3.11235	-2.77939	-2.88455	-2.74585	-3.29971	-3.13767	-3.29229	-3.23973		-3.08554		-3.10134	-3.36516	-3.51881	-3.0498	-3.3445	-3.05216		-0.0732856			-3.16228	-2.85573			-2.74661	-2.90624	-2.50991	-2.53688				-2.76861	-2.44987	-2.83077
		95% lower confidence interval	-1.36872	-4.04527	-3.69611			-3.94576	-3.74224	-1.78051	-3.98321	-4.15886	-4.16421	-4.09109	-4.25582	-3.69974	-4.07395	-3.97056	-4.43684	-4.36856	-4.42807	-4.55487		-4.03164		-4.13935	-4.60019	-4.86425	-4.38567	-4.58087	-4.17532		-0.165606			-4.22115	-3.9481			-4.05506	-4.01212	-3.78212	-3.72531				-4.02677	-3.56314	-3.80268
		95% upper confidence interval	-0.417906	-2.49397	-1.26434			-1.94238	-1.83058	-0.596362	-2.04602	-1.93075	-2.05426	-1.93132	-2.04593	-1.85463	-1.84876	-1.74626	-2.23877	-2.1244	-2.31771	-2.07844		-2.06535		-2.15086	-2.33241	-2.3508	-1.90154	-2.18663	-1.98318		0.0104286			-2.22957	-1.97367			-1.59778	-1.97817	-1.45024	-1.54943				-1.71753	-1.46725	-1.92543
	ROC Analysis	AUC	0.921875		0.90625			0.921875	0.9375	0.875	0.921875	0.9375	0.953125	0.9375	0.9375	0.921875	0.9375	0.921875	0.9375	0.9375	0.96875	0.921875		0.890625		0.9375	0.9375	0.9375	0.9375	0.90625	0.90625		0.75			0.890625	0.921875			0.921875	0.90625	0.90625	0.921875				0.9375	0.9375	0.96875
		AUC (se)	0.0739914		0.0808815			0.0739914	0.0662834	0.0928487	0.0739914	0.0662834	0.0574593	0.0662834	0.0662834	0.0739914	0.0662834	0.0739914	0.0662834	0.0662834	0.0469325	0.0739914		0.0871295		0.0662834	0.0662834	0.0662834	0.0662834	0.0808815	0.0808815		0.125779			0.0871295	0.0739914			0.0739914	0.0808815	0.0808815	0.0739914				0.0662834	0.0662834	0.0469325
		AUC(p)	0.0021802		0.00601284			0.0021802	0.00048304	0.0217221	0.0021802	0.00048304	4.02326e-05	0.00048304	0.00048304	0.0021802	0.00048304	0.0021802	0.00048304	0.00048304	2.95901e-07	0.0021802		0.0124925		0.00048304	0.00048304	0.00048304	0.00048304	0.00601284	0.00601284		0.160158			0.0124925	0.0021802			0.0021802	0.00601284	0.00601284	0.0021802				0.00048304	0.00048304	2.95901e-07
		Sensitivity	0.875		0.75			0.875	0.875	0.75	0.875	0.875	0.875	0.875	0.875	0.875	0.875	0.875	0.875	0.875	0.875	0.875		0.875		0.875	0.875	0.875	0.875	0.875	0.875		0.5			0.875	0.875			0.875	0.875	0.875	0.875				0.875	0.875	0.875
		Specificity	1		1			1	1	1	1	1	1	1	1	1	1	1	1	1	1	1		1		1	1	1	1	1	1		1			1	1			0.875	1	0.875	1				1	1	1
		Positive predictive value	1		1			1	1	1	1	1	1	1	1	1	1	1	1	1	1	1		1		1	1	1	1	1	1		1			1	1			0.875	1	0.875	1				1	1	1
		Negative predictive value	0.888889		0.8			0.888889	0.888889	0.8	0.888889	0.888889	0.888889	0.888889	0.888889	0.888889	0.888889	0.888889	0.888889	0.888889	0.888889	0.888889		0.888889		0.888889	0.888889	0.888889	0.888889	0.888889	0.888889		0.666667			0.888889	0.888889			0.875	0.888889	0.875	0.888889				0.888889	0.888889	0.888889
		Precision	1		1			1	1	1	1	1	1	1	1	1	1	1	1	1	1	1		1		1	1	1	1	1	1		1			1	1			0.875	1	0.875	1				1	1	1
		Recall	0.875		0.75			0.875	0.875	0.75	0.875	0.875	0.875	0.875	0.875	0.875	0.875	0.875	0.875	0.875	0.875	0.875		0.875		0.875	0.875	0.875	0.875	0.875	0.875		0.5			0.875	0.875			0.875	0.875	0.875	0.875				0.875	0.875	0.875
		Youden Index	0.875		0.75			0.875	0.875	0.75	0.875	0.875	0.875	0.875	0.875	0.875	0.875	0.875	0.875	0.875	0.875	0.875		0.875		0.875	0.875	0.875	0.875	0.875	0.875		0.5			0.875	0.875			0.75	0.875	0.75	0.875				0.875	0.875	0.875
		Cutoff	0.879013		0.378426			0.110214	0.0889642	0.164275	0.139846	0.100486	0.0931247	0.13828	0.0980551	0.0913231	0.09056	0.1774	0.106323	0.103218	0.112591	0.132255		0.110076		0.145353	0.0948429	0.112208	0.099931	0.0661168	0.120524		0.941675			0.0834529	0.169175			0.0896168	0.112223	0.0831896	0.10233				0.119512	0.0899877	0.0976656
	VLDL_B vs. VLDL_C
	GROUPS	ANALYSIS	Cer_02	Cer_05	Cer_09	Cer_10_Cer_11	DAPC03	DAPC04	DAPC05	DAPC06	DAPC07	DAPC11	DAPC13	DAPC14	DAPC15	DAPC17	DAPC18	DAPC19	DAPC20	DAPC21	DAPC23	DAPC24	DAPC26	DAPC27	DAPC28	DAPC29	DAPC30	DAPC32	DAPC34	DAPC38	DAPC39_DAPC40	DAPC47	DAPC50	DAPC51	DAPE03	DAPE05	DAPE06	DAPE08	DAPE09	DAPE11	DAPE12	DAPE13	DAPE14	DAPE18	DAPE19	DAPE21	DAPE22	DAPE23	DAPE24
		Class	Sphingolipids	Sphingolipids	Sphingolipids	Sphingolipids	Glycerophospholipids	Glycerophospholipids	Glycerophospholipids	Glycerophospholipids	Glycerophospholipids	Glycerophospholipids	Glycerophospholipids	Glycerophospholipids	Glycerophospholipids	Glycerophospholipids	Glycerophospholipids	Glycerophospholipids	Glycerophospholipids	Glycerophospholipids	Glycerophospholipids	Glycerophospholipids	Glycerophospholipids	Glycerophospholipids	Glycerophospholipids	Glycerophospholipids	Glycerophospholipids	Glycerophospholipids	Glycerophospholipids	Glycerophospholipids	Glycerophospholipids	Glycerophospholipids	Glycerophospholipids	Glycerophospholipids	Glycerophospholipids	Glycerophospholipids	Glycerophospholipids	Glycerophospholipids	Glycerophospholipids	Glycerophospholipids	Glycerophospholipids	Glycerophospholipids	Glycerophospholipids	Glycerophospholipids	Glycerophospholipids	Glycerophospholipids	Glycerophospholipids	Glycerophospholipids	Glycerophospholipids
		Subclass A	Ceramides	Ceramides	Ceramides	Ceramides	Diacylglycerophosphocholine	Diacylglycerophosphocholine	Diacylglycerophosphocholine	Diacylglycerophosphocholine	Diacylglycerophosphocholine	Diacylglycerophosphocholine	Diacylglycerophosphocholine	Diacylglycerophosphocholine	Diacylglycerophosphocholine	Diacylglycerophosphocholine	Diacylglycerophosphocholine	Diacylglycerophosphocholine	Diacylglycerophosphocholine	Diacylglycerophosphocholine	Diacylglycerophosphocholine	Diacylglycerophosphocholine	Diacylglycerophosphocholine	Diacylglycerophosphocholine	Diacylglycerophosphocholine	Diacylglycerophosphocholine	Diacylglycerophosphocholine	Diacylglycerophosphocholine	Diacylglycerophosphocholine	Diacylglycerophosphocholine	Diacylglycerophosphocholine	Diacylglycerophosphocholine	Diacylglycerophosphocholine	Diacylglycerophosphocholine	Diacylglycerophosphoethanolamine	Diacylglycerophosphocholine	Diacylglycerophosphocholine	Diacylglycerophosphoethanolamine	Diacylglycerophosphoethanolamine	Diacylglycerophosphocholine	Diacylglycerophosphocholine	Diacylglycerophosphocholine	Diacylglycerophosphocholine	Diacylglycerophosphoethanolamine	Diacylglycerophosphoethanolamine	Diacylglycerophosphoethanolamine	Diacylglycerophosphocholine	Diacylglycerophosphocholine	Diacylglycerophosphocholine
		Subclass B	CER[NS]	CER[NS]	CER[NS]	CER[NS]
		Subclass C	Sphingoid base d18:1	Sphingoid base d18:1	Sphingoid base d18:1	Mixed sphingoid base
		Common name
		Individual notation	Cer(d18:1/16:0)	Cer(d18:1/22:0)	Cer(d18:1/24:0)	Cer(d18:1/24:1)+Cer(d18:2/24:0)	PC(16:0/16:0)	PC(32:1)	PC(14:0/18:2)	PC(16:0/18:0)	PC(16:0/18:1)	PC(18:0/18:1)	PC(18:2/18:2)	PC(16:0/20:4)	PC(16:0/20:5)	PC(20:0/18:2)	PC(18:0/20:3)	PC(18:0/20:4)	PC(38:5)	PC(38:5)	PC(18:2/20:4)	PC(16:0/22:6)	PC(18:0/22:4)	PC(20:0/20:4)	PC(40:5)	PC(18:0/22:5)	PC(18:0/22:6)	PC(18:1/22:6)	PC(40:8)	PC(16:1/18:2)	PC(34:3)	PC(30:0)	PC(40:0)	PC(40:1)	PE(16:0/18:2)	PC(33:1)	PC(15:0/18:2)	PE(16:0/20:4)	PE(18:2/18:2)	PC(17:0/18:1)	PC(16:0/19:1)	PC(17:1/18:1)	PC(17:0/18:2)	PE(18:0/20:4)	PE(38:5)	PE(16:0/22:6)	PC(37:2)	PC(37:2)	PC(19:1/18:2)
		Individual composition or probable ID						PC(16:0/16:1) + PC(14:1/18:0) + PC(14:0/18:1)											PC(18:1/20:4) + PC(16:0/22:5)	PC(18:0/20:5) + PC(16:0/22:5)									PC(20:4/20:4) + PC(18:2/22:6) + PC(18:0/22:8)			PC(16:0/14:0) + PC(14:0/16:0)	PC (20:0/20:0) + PC(16:0/24:0) + PC(18:0/22:0)	PC(18:1/22:0) + PC(22:0/18:1)		PC(15:0/18:1) + PC(16:0/17:1)									PE(18:1/20:4) + PE(16:0/22:5)		PC(19:0/18:2), also 20:2, 19:2, 18:0, 18:1, 17:0, 17:1	PC(19:0/18:2), also 20:2, 19:2, 18:0, 18:1, 17:0, 17:1
		Link	HMDB04949	HMDB04952	HMDB04956		HMDB00564		HMDB07874	HMDB07970	HMDB07972	HMDB08038	HMDB08138	HMDB07982	HMDB07984	HMDB08270	HMDB08046	HMDB08048			HMDB08147	HMDB07991	HMDB08054	HMDB08279		HMDB08056	HMDB08057	HMDB08123		HMDB08006					HMDB08928		HMDB07940	HMDB08937	HMDB09093					HMDB09003		HMDB08946
		Simplified name	Cer	Cer	Cer	Cer	PC_DAPC	PC_DAPC	PC_DAPC	PC_DAPC	PC_DAPC	PC_DAPC	PC_DAPC	PC_DAPC	PC_DAPC	PC_DAPC	PC_DAPC	PC_DAPC	PC_DAPC	PC_DAPC	PC_DAPC	PC_DAPC	PC_DAPC	PC_DAPC	PC_DAPC	PC_DAPC	PC_DAPC	PC_DAPC	PC_DAPC	PC_DAPC	PC_DAPC	PC_DAPC	PC_DAPC	PC_DAPC	PE_DAPE	PC_DAPC	PC_DAPC	PE_DAPE	PE_DAPE	PC_DAPC	PC_DAPC	PC_DAPC	PC_DAPC	PE_DAPE	PE_DAPE	PE_DAPE	PC_DAPC	PC_DAPC	PC_DAPC
		Simple name	Cer	Cer	Cer	Cer	PC	PC	PC	PC	PC	PC	PC	PC	PC	PC	PC	PC	PC	PC	PC	PC	PC	PC	PC	PC	PC	PC	PC	PC	PC	PC	PC	PC	PE	PC	PC	PE	PE	PC	PC	PC	PC	PE	PE	PE	PC	PC	PC
	VLDL_B	Mean	0.488282		0.0463946		0.0182212	0.0195919	0.0188086	0.0741677	0.0195383	0.0131643	0.00876834	0.0163111	0.0127475	0.0125684	0.014453	0.023908	0.0136383	0.0142536	0.0119029	0.0139687		0.0143364		0.0210751	0.0135715	0.0120782	0.0110124	0.0121736	0.0123563		0.906859	0.254439		0.0139684	0.0177724					0.0141492	0.0134335	0.0375813		0.0264829	0.0170513	0.0151312	0.0132613
		90% Winsored mean	0.488282		0.0463946		0.0182212	0.0195919	0.0188086	0.0741677	0.0195383	0.0131643	0.00876834	0.0163111	0.0127475	0.0125684	0.014453	0.023908	0.0136383	0.0142536	0.0119029	0.0139687		0.0143364		0.0210751	0.0135715	0.0120782	0.0110124	0.0121736	0.0123563		0.906859	0.254439		0.0139684	0.0177724					0.0141492	0.0134335	0.0375813		0.0264829	0.0170513	0.0151312	0.0132613
		Median	0.47475		0.0470324		0.0190561	0.0206459	0.0177713	0.0754235	0.0192537	0.0128598	0.00856521	0.0168511	0.0128287	0.0130275	0.0146557	0.0231095	0.013402	0.0146544	0.0116512	0.0154606		0.0139419		0.0206366	0.0137036	0.0125153	0.0114691	0.0113578	0.0137282		0.903947	0.248203		0.0129989	0.0181941					0.0145996	0.0141967	0.031118		0.0252944	0.0142899	0.0141213	0.0114626
		SEM	0.0415735		0.00570503		0.00223046	0.00309337	0.00109909	0.00206421	0.00263772	0.00159402	0.00111531	0.0024736	0.00159306	0.00174743	0.0018757	0.00450177	0.00204674	0.00205419	0.00160763	0.00245099		0.00278854		0.00256218	0.00229676	0.00231313	0.00167538	0.00207894	0.00156981		0.0130569	0.0116951		0.00261251	0.00243347					0.00146447	0.00157059	0.00852981		0.00517855	0.00264102	0.00210762	0.00256344
		SD	0.117588		0.0161363		0.0063087	0.00874936	0.0031087	0.00583846	0.00746061	0.00450858	0.00315457	0.0069964	0.00450584	0.00494247	0.00530527	0.0127329	0.00578905	0.00581012	0.00454707	0.00693244		0.00788719		0.00724694	0.00649622	0.00654252	0.0047387	0.00588012	0.0044401		0.0369304	0.0330786		0.00738929	0.0068829					0.00414214	0.00444231	0.0241259		0.0146471	0.00746993	0.00596125	0.00725051
		Coefficient of Variation	0.240819		0.347805		0.346229	0.44658	0.165281	0.0787197	0.381846	0.342484	0.359768	0.428935	0.353467	0.393247	0.367071	0.53258	0.424469	0.407625	0.382013	0.496284		0.550151		0.343863	0.478666	0.54168	0.430305	0.483024	0.359339		0.0407234	0.130006		0.529002	0.387279					0.292748	0.330688	0.641967		0.55308	0.438085	0.39397	0.546741
		IQR	0.198142		0.0177712		0.00781349	0.00992251	0.00302808	0.00972282	0.0100229	0.0072508	0.0046802	0.00757258	0.00644304	0.0069702	0.00670675	0.0108994	0.00804827	0.0070259	0.00570829	0.00917609		0.0131722		0.008113	0.0095221	0.00732985	0.00671826	0.00751856	0.00669146		0.0462738	0.0472219		0.00788852	0.00870556					0.00481966	0.00510975	0.0267284		0.023738	0.0104926	0.00795538	0.00968285
		Kurtosis	-1.92565		-1.21577		-1.56848	-1.36903	-1.05404	-1.79896	-1.63133	-1.71481	-1.69554	-0.683592	-1.66238	-1.79626	-1.1232	-0.0621492	-1.35228	-1.60001	-1.13134	-1.24841		-1.66064		-1.53983	-1.39001	-0.767747	-1.44304	-1.57287	-1.65619		-1.63047	-1.55945		-0.778865	-1.39926					-1.34727	-1.46656	-1.21463		-1.87452	-1.66461	-1.02	-1.63853
		Skewness	0.166513		0.316595		-0.221149	0.132974	0.651692	-0.266939	0.246007	0.0643524	-0.00855904	0.605263	-0.14523	-0.0468818	0.391445	0.973875	0.357725	0.0471554	0.376517	0.323895		0.18996		0.0450525	0.311909	0.639286	0.210204	0.391876	-0.390488		-0.0769511	-0.0455745		0.554234	0.37796					-0.245272	-0.083898	0.581007		0.101855	0.288665	0.58889	0.432012
		Shapiro test (W)	0.885335		0.971611		0.95846	0.963532	0.918713	0.887763	0.931049	0.948992	0.963731	0.920361	0.95157	0.935634	0.947281	0.868852	0.957424	0.954229	0.968259	0.896622		0.94108		0.961551	0.945843	0.906879	0.957198	0.906027	0.917479		0.923159	0.957987		0.949479	0.907351					0.984805	0.954818	0.926678		0.920963	0.913935	0.928542	0.882423
		Shapiro test (p)	0.21163		0.910345		0.795308	0.842996	0.419505	0.223041	0.525671	0.701064	0.844798	0.432803	0.727049	0.5687	0.683804	0.146878	0.785237	0.753685	0.884007	0.269307		0.621733		0.824741	0.669317	0.332609	0.783022	0.326931	0.409747		0.456014	0.79072		0.705979	0.335788					0.982682	0.759546	0.486345		0.437729	0.382609	0.502904	0.198616
		Box-Cox Transformation (lambda)	-0.1		0.3		1.6	0.8	-2.4	4.4	0.2	0.7	0.9	0.1	1.4	1	0.1	-0.1	0.2	0.8	0.2	0.6		0.6		0.8	0.4	0.1	0.6	-0.1	2.6		2.1	1		0.5	0.3					1.7	1.4	0.2		0.4	0.1	-0.4	-0.3
	VLDL_C	Mean	1.14944	0.737182	0.94115	0.732897	0.351123	0.359669	0.271033	0.37534	0.338893	0.289714	0.261965	0.315355	0.291938	0.285062	0.275627	0.366141	0.278405		0.255758	0.341226	0.220319	0.305876	0.23819	0.336414	0.261439	0.26277	0.21561	0.221271	0.357902		0.972142	0.468587			0.384544	0.746935	0.922857	0.288528	0.274627	0.265182	0.301256				0.303857	0.289808	0.300722
		90% Winsored mean	1.14944	0.737182	0.94115	0.732897	0.351123	0.359669	0.271033	0.37534	0.338893	0.289714	0.261965	0.315355	0.291938	0.285062	0.275627	0.366141	0.278405		0.255758	0.341226	0.220319	0.305876	0.23819	0.336414	0.261439	0.26277	0.21561	0.221271	0.357902		0.972142	0.468587			0.384544	0.746935	0.922857	0.288528	0.274627	0.265182	0.301256				0.303857	0.289808	0.300722
		Median	1.14104	0.548604	0.830294	0.710049	0.306282	0.295617	0.22857	0.324962	0.312921	0.251445	0.213593	0.294335	0.225816	0.23887	0.247263	0.363968	0.261773		0.223121	0.336776	0.219238	0.239502	0.215476	0.306622	0.21543	0.260504	0.200485	0.205572	0.296673		0.975436	0.350927			0.371345	0.704223	0.832798	0.17318	0.250456	0.207484	0.225028				0.262509	0.210349	0.225231
		SEM	0.104352	0.176124	0.237474	0.178079	0.083272	0.126998	0.0639149	0.0842404	0.0891858	0.0829302	0.0630943	0.070129	0.0821867	0.0719609	0.0709044	0.0659874	0.0699086		0.0594228	0.073151	0.0604055	0.0724957	0.0732782	0.0721062	0.0601568	0.0679513	0.047396	0.0481975	0.0829963		0.0245899	0.102165			0.0606064	0.182459	0.176093	0.0821438	0.0754371	0.0742974	0.0751154				0.0793574	0.0768063	0.0831376
		SD	0.295153	0.498154	0.671679	0.503685	0.235529	0.359205	0.180779	0.238268	0.252256	0.234562	0.178458	0.198355	0.232459	0.203536	0.200548	0.186641	0.197732		0.168073	0.206902	0.170852	0.205049	0.207262	0.203947	0.170149	0.192195	0.134056	0.136323	0.234749		0.0695507	0.288967			0.171421	0.516071	0.498065	0.232338	0.213368	0.210145	0.212458				0.224457	0.217241	0.235149
		Coefficient of Variation	0.256781	0.675754	0.713679	0.687252	0.670788	0.998711	0.666999	0.634806	0.744353	0.809633	0.681226	0.628988	0.796262	0.714006	0.727606	0.509751	0.710229		0.657157	0.606351	0.775477	0.670365	0.870156	0.606239	0.650818	0.731419	0.621754	0.616089	0.655904		0.0715438	0.616677			0.445777	0.690919	0.539699	0.805253	0.776938	0.792455	0.705243				0.738691	0.749603	0.781947
		IQR	0.196369	0.252853	0.404665	0.386043	0.24495	0.107512	0.167376	0.243358	0.14719	0.191094	0.245199	0.240358	0.0867773	0.193214	0.141952	0.298272	0.189019		0.165937	0.201347	0.186416	0.230862	0.124434	0.192185	0.154757	0.163719	0.153956	0.125142	0.199634		0.119745	0.118047			0.190585	0.395909	0.784449	0.245416	0.135892	0.22638	0.273983				0.243176	0.313671	0.24324
		Kurtosis	-0.16509	1.00073	0.828592	-0.0401563	-0.966593	1.10857	-0.387699	-0.806939	0.336784	0.144957	-1.58406	-0.980049	0.421701	-0.725465	-0.562072	-1.76625	-0.34097		-0.755004	-0.374442	-0.344493	-1.2093	0.344793	-0.645624	-0.359319	-0.330618	-0.970911	-0.669762	0.0593733		-1.88659	0.809494			-1.09835	-0.294251	-1.90789	-0.466689	0.303078	-1.33635	-1.02399				-0.644332	-1.24069	-0.398623
		Skewness	0.86297	1.56557	1.45446	0.968041	0.75133	1.5775	0.900693	0.803984	1.18291	1.14152	0.486092	0.580093	1.3328	0.836719	0.856431	0.033837	0.839097		0.68648	0.824886	0.875315	0.653271	1.21402	0.719923	0.905416	0.814037	0.568543	0.553506	1.1316		0.0342554	1.48379			0.0798595	0.807501	0.194058	0.972226	1.15987	0.619838	0.723438				0.782277	0.615615	0.93464
		Shapiro test (W)	0.885134	0.683824	0.732456	0.856858	0.881284	0.66774	0.896473	0.88731	0.801466	0.826696	0.875871	0.925441	0.747343	0.876557	0.867214	0.938614	0.881587		0.926794	0.883	0.863248	0.904945	0.806198	0.913194	0.887519	0.886391	0.934146	0.940645	0.829607		0.917952	0.703588			0.980066	0.892848	0.879344	0.825998	0.803172	0.885005	0.88202				0.91159	0.878432	0.859989
		Shapiro test (p)	0.210708	0.00147615	0.00521539	0.111701	0.193719	0.000967252	0.268468	0.220872	0.0296781	0.0548438	0.171887	0.475541	0.00763379	0.174527	0.141541	0.5975	0.195012		0.487368	0.201136	0.129338	0.319838	0.0333367	0.377104	0.221874	0.21653	0.55455	0.617436	0.0588117		0.413464	0.00247294			0.963231	0.248688	0.185627	0.0539311	0.0309503	0.210118	0.196872				0.365394	0.181927	0.120045
		Box-Cox Transformation (lambda)	-1	-1.5	-0.5	0.2	-0.1	-0.2	0.1	-0.2	0.1	0	-0.3	0.3	-0.4	0	0.2	0.9	0.3		0.3	0.1	0.2	0	0.1	0.2	0	0.4	0.4	0.6	-0.4		2.4	-0.9			1	0.4	0.3	0	0.1	0.2	-0.2				0.2	0	0.1
	VLDL_B - VLDL_C	Diff mean	-0.661153		-0.894755		-0.332902	-0.340077	-0.252224	-0.301172	-0.319354	-0.27655	-0.253197	-0.299044	-0.27919	-0.272494	-0.261174	-0.342233	-0.264767		-0.243855	-0.327257		-0.29154		-0.315339	-0.247867	-0.250692	-0.204597	-0.209098	-0.345545		-0.0652824	-0.214148			-0.366772					-0.251033	-0.287822				-0.286806	-0.274677	-0.287461
		Effect size (Glass's Delta)	-2.24004		-1.33212		-1.41342	-0.946748	-1.39521	-1.26401	-1.26599	-1.179	-1.41881	-1.50762	-1.20103	-1.3388	-1.3023	-1.83365	-1.33902		-1.45089	-1.5817		-1.42181		-1.54618	-1.45677	-1.30436	-1.52621	-1.53384	-1.47198		-0.93863	-0.741081			-2.1396					-1.19457	-1.35472				-1.27778	-1.26439	-1.22246
		F test to compare two variances (F)	0.15872		0.000577142		0.00071745	0.000593291	0.000295709	0.000600435	0.000874715	0.000369456	0.000312471	0.00124413	0.000375716	0.000589665	0.000699806	0.00465419	0.000857162		0.000731926	0.00112264		0.00147955		0.00126262	0.00145768	0.00115879	0.00124953	0.00186052	0.000357749		0.281946	0.0131039			0.00161219					0.00038852	0.00043719				0.00110756	0.000752992	0.000950719
		F test to compare two variances (p)	0.0267743		1.71501e-10		3.67044e-10	1.88876e-10	1.65374e-11	1.96949e-10	7.33851e-10	3.60363e-11	2.00558e-11	2.51321e-09	3.82174e-11	1.84871e-10	3.36442e-10	2.49815e-07	6.83654e-10		3.93594e-10	1.75524e-09		4.60364e-09		2.64617e-09	4.37038e-09	1.96074e-09	2.55153e-09	1.0244e-08	3.21973e-11		0.11676	8.93879e-06			6.21279e-09					4.29703e-11	6.49312e-11				1.67422e-09	4.34639e-10	9.81925e-10
		Student's t-test (t)	-5.88588		-3.76671		-3.99633	-2.67701	-3.94567	-3.57408	-3.57921	-3.33411	-4.01236	-4.26155	-3.39639	-3.78558	-3.68218	-5.17431	-3.7857		-4.10223	-4.47121		-4.01851		-4.3705	-4.11736	-3.68716	-4.31407	-4.33433	-4.16264		-2.34479	-2.08249			-6.04683					-3.3781	-3.83089				-3.6121	-3.57488	-3.45601
		Student's t-test (p)	0.000216899		0.00699815		0.00519897	0.0316411	0.00555623	0.00902936	0.00895937	0.0125068	0.00510236	0.00371824	0.0114858	0.00682732	0.00781772	0.00125242	0.00681939		0.00454598	0.0028807		0.00503836		0.00325247	0.0044464	0.00775388	0.00348523	0.00338997	0.00422117		0.034302	0.0747897			0.000511209					0.0117755	0.00643961				0.0085677	0.00901501	0.0105732
		Student's t-test (power)	0.985947		0.697941		0.748275	0.422261	0.737399	0.652575	0.653935	0.592783	0.751445	0.800512	0.608552	0.702243	0.678407	0.925937	0.702387		0.769876	0.836581		0.753201		0.81985	0.773168	0.679774	0.809984	0.813795	0.781562		0.416376	0.281848			0.977821					0.603946	0.712383				0.661955	0.652836	0.623726
		Wilcoxon signed-rank test (W)	0		0		0	0	0	0	0	0	0	0	0	0	0	0	0		0	0		0		0	0	0	0	0	0		16	7			0					0	0				0	0	0
		Wilcoxon signed-rank test (p)	0.0001554		0.0001554		0.0001554	0.0001554	0.0001554	0.0001554	0.0001554	0.0001554	0.0001554	0.0001554	0.0001554	0.0001554	0.0001554	0.0001554	0.0001554		0.0001554	0.0001554		0.0001554		0.0001554	0.0001554	0.0001554	0.0001554	0.0001554	0.0001554		0.104895	0.00699301			0.0001554					0.0001554	0.0001554				0.0001554	0.0001554	0.0001554
		fold change	0.424801		0.0492956		0.0518941	0.0544721	0.0693961	0.197602	0.0576533	0.0454391	0.0334714	0.051723	0.0436653	0.0440899	0.0524366	0.0652972	0.0489874		0.0465398	0.0409369		0.0468699		0.0626462	0.0519108	0.0459648	0.0510758	0.0550165	0.0345243		0.932847	0.542992			0.0462169					0.0533564	0.0445918				0.0561163	0.0522111	0.0440983
		log2(fold change)	-1.23514		-4.3424		-4.26829	-4.19834	-3.849	-2.33933	-4.11645	-4.45992	-4.90093	-4.27305	-4.51737	-4.50341	-4.25328	-3.93683	-4.35145		-4.42539	-4.61046		-4.41519		-3.99663	-4.26782	-4.44333	-4.29122	-4.18399	-4.85624		-0.100288	-0.880996			-4.43544					-4.2282	-4.48708				-4.15544	-4.2595	-4.50313
		robust fold change	0.41607		0.0566455		0.0622176	0.0698401	0.0777499	0.232099	0.061529	0.0511435	0.0401005	0.0572514	0.0568106	0.0545382	0.0592717	0.0634933	0.0511971		0.0522191	0.0459079		0.0582119		0.0673032	0.0636105	0.0480427	0.057207	0.05525	0.0462739		0.926711	0.707278			0.0489952					0.0703646	0.0630886				0.0544359	0.0671327	0.0508928
		log2(robust fold change)	-1.2651		-4.14189		-4.00653	-3.8398	-3.68501	-2.10719	-4.02259	-4.28931	-4.64023	-4.12654	-4.1377	-4.19659	-4.07651	-3.97725	-4.28779		-4.25928	-4.44512		-4.10254		-3.89318	-3.97459	-4.37954	-4.12766	-4.17788	-4.43366		-0.109809	-0.499651			-4.35122					-3.82901	-3.98648				-4.1993	-3.89684	-4.2964
		fold change - bootsrap resampling method	0.430276		0.0528438		0.054619	0.062331	0.073287	0.20727	0.0627828	0.0503854	0.0366193	0.0549495	0.048285	0.0477856	0.0568807	0.0668375	0.0524518		0.0497139	0.0435088		0.0504628		0.065075	0.0564137	0.0499538	0.0534223	0.0590797	0.0375885		0.933967	0.566941			0.0474087					0.0592029	0.0485004				0.0618413	0.0579773	0.0492742
		log2(fold change) - bootstrap resampling method	-1.21667		-4.24212		-4.19445	-4.00391	-3.7703	-2.27041	-3.99349	-4.31085	-4.77125	-4.18575	-4.37228	-4.38728	-4.13592	-3.9032	-4.25286		-4.33021	-4.52255		-4.30863		-3.94175	-4.14781	-4.32326	-4.22641	-4.08119	-4.73356		-0.0985565	-0.818729			-4.3987					-4.07819	-4.36586				-4.01528	-4.10837	-4.34302
		95% lower confidence interval	-1.60333		-5.1635		-5.01316	-5.31609	-4.54459	-2.9667	-4.98612	-5.25298	-5.68133	-5.01522	-5.38895	-5.31869	-5.05764	-4.73177	-5.19629		-5.14203	-5.44145		-5.33316		-4.76669	-5.15425	-5.42611	-5.08032	-4.96898	-5.57565		-0.184447	-1.55279			-5.06449					-5.06015	-5.23531				-4.98994	-5.13891	-5.53036
		95% upper confidence interval	-0.858243		-3.55515		-3.40973	-3.03708	-3.01834	-1.56715	-3.14943	-3.43741	-3.98022	-3.34928	-3.52698	-3.5511	-3.31564	-3.12228	-3.37588		-3.55971	-3.69549		-3.40843		-3.19432	-3.29164	-3.36124	-3.4204	-3.27577	-3.99347		-0.0102687	-0.282839			-3.76002					-3.05645	-3.58471				-3.08967	-3.12024	-3.30743
	ROC Analysis	AUC	1		1		1	1	1	1	1	1	1	1	1	1	1	1	1		1	1		1		1	1	1	1	1	1		0.75	0.890625			1					1	1				1	1	1
		AUC (se)	0		0		0	0	0	0	0	0	0	0	0	0	0	0	0		0	0		0		0	0	0	0	0	0		0.125779	0.0871295			0					0	0				0	0	0
		AUC(p)	0		0		0	0	0	0	0	0	0	0	0	0	0	0	0		0	0		0		0	0	0	0	0	0		0.160158	0.0124925			0					0	0				0	0	0
		Sensitivity	1		1		1	1	1	1	1	1	1	1	1	1	1	1	1		1	1		1		1	1	1	1	1	1		0.5	0.875			1					1	1				1	1	1
		Specificity	1		1		1	1	1	1	1	1	1	1	1	1	1	1	1		1	1		1		1	1	1	1	1	1		1	1			1					1	1				1	1	1
		Positive predictive value	1		1		1	1	1	1	1	1	1	1	1	1	1	1	1		1	1		1		1	1	1	1	1	1		1	1			1					1	1				1	1	1
		Negative predictive value	1		1		1	1	1	1	1	1	1	1	1	1	1	1	1		1	1		1		1	1	1	1	1	1		0.666667	0.888889			1					1	1				1	1	1
		Precision	1		1		1	1	1	1	1	1	1	1	1	1	1	1	1		1	1		1		1	1	1	1	1	1		1	1			1					1	1				1	1	1
		Recall	1		1		1	1	1	1	1	1	1	1	1	1	1	1	1		1	1		1		1	1	1	1	1	1		0.5	0.875			1					1	1				1	1	1
		Youden Index	1		1		1	1	1	1	1	1	1	1	1	1	1	1	1		1	1		1		1	1	1	1	1	1		0.5	0.875			1					1	1				1	1	1
		Cutoff	0.793166		0.354005		0.12478	0.0764922	0.0747473	0.132328	0.0936329	0.0728629	0.0885162	0.104193	0.0982201	0.0900114	0.0750246	0.128961	0.0679554		0.0670149	0.121753		0.0887261		0.115003	0.0798088	0.0494029	0.0688307	0.0393354	0.145998		0.999686	0.344093			0.108506					0.0448968	0.0980293				0.0658625	0.078742	0.0778369
	VLDL_B vs. VLDL_D
	GROUPS	ANALYSIS	Cer_02	Cer_05	Cer_09	Cer_10_Cer_11	DAPC03	DAPC04	DAPC05	DAPC06	DAPC07	DAPC11	DAPC13	DAPC14	DAPC15	DAPC17	DAPC18	DAPC19	DAPC20	DAPC21	DAPC23	DAPC24	DAPC26	DAPC27	DAPC28	DAPC29	DAPC30	DAPC32	DAPC34	DAPC38	DAPC39_DAPC40	DAPC47	DAPC50	DAPC51	DAPE03	DAPE05	DAPE06	DAPE08	DAPE09	DAPE11	DAPE12	DAPE13	DAPE14	DAPE18	DAPE19	DAPE21	DAPE22	DAPE23	DAPE24
		Class	Sphingolipids	Sphingolipids	Sphingolipids	Sphingolipids	Glycerophospholipids	Glycerophospholipids	Glycerophospholipids	Glycerophospholipids	Glycerophospholipids	Glycerophospholipids	Glycerophospholipids	Glycerophospholipids	Glycerophospholipids	Glycerophospholipids	Glycerophospholipids	Glycerophospholipids	Glycerophospholipids	Glycerophospholipids	Glycerophospholipids	Glycerophospholipids	Glycerophospholipids	Glycerophospholipids	Glycerophospholipids	Glycerophospholipids	Glycerophospholipids	Glycerophospholipids	Glycerophospholipids	Glycerophospholipids	Glycerophospholipids	Glycerophospholipids	Glycerophospholipids	Glycerophospholipids	Glycerophospholipids	Glycerophospholipids	Glycerophospholipids	Glycerophospholipids	Glycerophospholipids	Glycerophospholipids	Glycerophospholipids	Glycerophospholipids	Glycerophospholipids	Glycerophospholipids	Glycerophospholipids	Glycerophospholipids	Glycerophospholipids	Glycerophospholipids	Glycerophospholipids
		Subclass A	Ceramides	Ceramides	Ceramides	Ceramides	Diacylglycerophosphocholine	Diacylglycerophosphocholine	Diacylglycerophosphocholine	Diacylglycerophosphocholine	Diacylglycerophosphocholine	Diacylglycerophosphocholine	Diacylglycerophosphocholine	Diacylglycerophosphocholine	Diacylglycerophosphocholine	Diacylglycerophosphocholine	Diacylglycerophosphocholine	Diacylglycerophosphocholine	Diacylglycerophosphocholine	Diacylglycerophosphocholine	Diacylglycerophosphocholine	Diacylglycerophosphocholine	Diacylglycerophosphocholine	Diacylglycerophosphocholine	Diacylglycerophosphocholine	Diacylglycerophosphocholine	Diacylglycerophosphocholine	Diacylglycerophosphocholine	Diacylglycerophosphocholine	Diacylglycerophosphocholine	Diacylglycerophosphocholine	Diacylglycerophosphocholine	Diacylglycerophosphocholine	Diacylglycerophosphocholine	Diacylglycerophosphoethanolamine	Diacylglycerophosphocholine	Diacylglycerophosphocholine	Diacylglycerophosphoethanolamine	Diacylglycerophosphoethanolamine	Diacylglycerophosphocholine	Diacylglycerophosphocholine	Diacylglycerophosphocholine	Diacylglycerophosphocholine	Diacylglycerophosphoethanolamine	Diacylglycerophosphoethanolamine	Diacylglycerophosphoethanolamine	Diacylglycerophosphocholine	Diacylglycerophosphocholine	Diacylglycerophosphocholine
		Subclass B	CER[NS]	CER[NS]	CER[NS]	CER[NS]
		Subclass C	Sphingoid base d18:1	Sphingoid base d18:1	Sphingoid base d18:1	Mixed sphingoid base
		Common name
		Individual notation	Cer(d18:1/16:0)	Cer(d18:1/22:0)	Cer(d18:1/24:0)	Cer(d18:1/24:1)+Cer(d18:2/24:0)	PC(16:0/16:0)	PC(32:1)	PC(14:0/18:2)	PC(16:0/18:0)	PC(16:0/18:1)	PC(18:0/18:1)	PC(18:2/18:2)	PC(16:0/20:4)	PC(16:0/20:5)	PC(20:0/18:2)	PC(18:0/20:3)	PC(18:0/20:4)	PC(38:5)	PC(38:5)	PC(18:2/20:4)	PC(16:0/22:6)	PC(18:0/22:4)	PC(20:0/20:4)	PC(40:5)	PC(18:0/22:5)	PC(18:0/22:6)	PC(18:1/22:6)	PC(40:8)	PC(16:1/18:2)	PC(34:3)	PC(30:0)	PC(40:0)	PC(40:1)	PE(16:0/18:2)	PC(33:1)	PC(15:0/18:2)	PE(16:0/20:4)	PE(18:2/18:2)	PC(17:0/18:1)	PC(16:0/19:1)	PC(17:1/18:1)	PC(17:0/18:2)	PE(18:0/20:4)	PE(38:5)	PE(16:0/22:6)	PC(37:2)	PC(37:2)	PC(19:1/18:2)
		Individual composition or probable ID						PC(16:0/16:1) + PC(14:1/18:0) + PC(14:0/18:1)											PC(18:1/20:4) + PC(16:0/22:5)	PC(18:0/20:5) + PC(16:0/22:5)									PC(20:4/20:4) + PC(18:2/22:6) + PC(18:0/22:8)			PC(16:0/14:0) + PC(14:0/16:0)	PC (20:0/20:0) + PC(16:0/24:0) + PC(18:0/22:0)	PC(18:1/22:0) + PC(22:0/18:1)		PC(15:0/18:1) + PC(16:0/17:1)									PE(18:1/20:4) + PE(16:0/22:5)		PC(19:0/18:2), also 20:2, 19:2, 18:0, 18:1, 17:0, 17:1	PC(19:0/18:2), also 20:2, 19:2, 18:0, 18:1, 17:0, 17:1
		Link	HMDB04949	HMDB04952	HMDB04956		HMDB00564		HMDB07874	HMDB07970	HMDB07972	HMDB08038	HMDB08138	HMDB07982	HMDB07984	HMDB08270	HMDB08046	HMDB08048			HMDB08147	HMDB07991	HMDB08054	HMDB08279		HMDB08056	HMDB08057	HMDB08123		HMDB08006					HMDB08928		HMDB07940	HMDB08937	HMDB09093					HMDB09003		HMDB08946
		Simplified name	Cer	Cer	Cer	Cer	PC_DAPC	PC_DAPC	PC_DAPC	PC_DAPC	PC_DAPC	PC_DAPC	PC_DAPC	PC_DAPC	PC_DAPC	PC_DAPC	PC_DAPC	PC_DAPC	PC_DAPC	PC_DAPC	PC_DAPC	PC_DAPC	PC_DAPC	PC_DAPC	PC_DAPC	PC_DAPC	PC_DAPC	PC_DAPC	PC_DAPC	PC_DAPC	PC_DAPC	PC_DAPC	PC_DAPC	PC_DAPC	PE_DAPE	PC_DAPC	PC_DAPC	PE_DAPE	PE_DAPE	PC_DAPC	PC_DAPC	PC_DAPC	PC_DAPC	PE_DAPE	PE_DAPE	PE_DAPE	PC_DAPC	PC_DAPC	PC_DAPC
		Simple name	Cer	Cer	Cer	Cer	PC	PC	PC	PC	PC	PC	PC	PC	PC	PC	PC	PC	PC	PC	PC	PC	PC	PC	PC	PC	PC	PC	PC	PC	PC	PC	PC	PC	PE	PC	PC	PE	PE	PC	PC	PC	PC	PE	PE	PE	PC	PC	PC
	VLDL_B	Mean	0.488282		0.0463946		0.0182212	0.0195919	0.0188086	0.0741677	0.0195383	0.0131643	0.00876834	0.0163111	0.0127475	0.0125684	0.014453	0.023908	0.0136383	0.0142536	0.0119029	0.0139687		0.0143364		0.0210751	0.0135715	0.0120782	0.0110124	0.0121736	0.0123563		0.906859	0.254439		0.0139684	0.0177724					0.0141492	0.0134335	0.0375813		0.0264829	0.0170513	0.0151312	0.0132613
		90% Winsored mean	0.488282		0.0463946		0.0182212	0.0195919	0.0188086	0.0741677	0.0195383	0.0131643	0.00876834	0.0163111	0.0127475	0.0125684	0.014453	0.023908	0.0136383	0.0142536	0.0119029	0.0139687		0.0143364		0.0210751	0.0135715	0.0120782	0.0110124	0.0121736	0.0123563		0.906859	0.254439		0.0139684	0.0177724					0.0141492	0.0134335	0.0375813		0.0264829	0.0170513	0.0151312	0.0132613
		Median	0.47475		0.0470324		0.0190561	0.0206459	0.0177713	0.0754235	0.0192537	0.0128598	0.00856521	0.0168511	0.0128287	0.0130275	0.0146557	0.0231095	0.013402	0.0146544	0.0116512	0.0154606		0.0139419		0.0206366	0.0137036	0.0125153	0.0114691	0.0113578	0.0137282		0.903947	0.248203		0.0129989	0.0181941					0.0145996	0.0141967	0.031118		0.0252944	0.0142899	0.0141213	0.0114626
		SEM	0.0415735		0.00570503		0.00223046	0.00309337	0.00109909	0.00206421	0.00263772	0.00159402	0.00111531	0.0024736	0.00159306	0.00174743	0.0018757	0.00450177	0.00204674	0.00205419	0.00160763	0.00245099		0.00278854		0.00256218	0.00229676	0.00231313	0.00167538	0.00207894	0.00156981		0.0130569	0.0116951		0.00261251	0.00243347					0.00146447	0.00157059	0.00852981		0.00517855	0.00264102	0.00210762	0.00256344
		SD	0.117588		0.0161363		0.0063087	0.00874936	0.0031087	0.00583846	0.00746061	0.00450858	0.00315457	0.0069964	0.00450584	0.00494247	0.00530527	0.0127329	0.00578905	0.00581012	0.00454707	0.00693244		0.00788719		0.00724694	0.00649622	0.00654252	0.0047387	0.00588012	0.0044401		0.0369304	0.0330786		0.00738929	0.0068829					0.00414214	0.00444231	0.0241259		0.0146471	0.00746993	0.00596125	0.00725051
		Coefficient of Variation	0.240819		0.347805		0.346229	0.44658	0.165281	0.0787197	0.381846	0.342484	0.359768	0.428935	0.353467	0.393247	0.367071	0.53258	0.424469	0.407625	0.382013	0.496284		0.550151		0.343863	0.478666	0.54168	0.430305	0.483024	0.359339		0.0407234	0.130006		0.529002	0.387279					0.292748	0.330688	0.641967		0.55308	0.438085	0.39397	0.546741
		IQR	0.198142		0.0177712		0.00781349	0.00992251	0.00302808	0.00972282	0.0100229	0.0072508	0.0046802	0.00757258	0.00644304	0.0069702	0.00670675	0.0108994	0.00804827	0.0070259	0.00570829	0.00917609		0.0131722		0.008113	0.0095221	0.00732985	0.00671826	0.00751856	0.00669146		0.0462738	0.0472219		0.00788852	0.00870556					0.00481966	0.00510975	0.0267284		0.023738	0.0104926	0.00795538	0.00968285
		Kurtosis	-1.92565		-1.21577		-1.56848	-1.36903	-1.05404	-1.79896	-1.63133	-1.71481	-1.69554	-0.683592	-1.66238	-1.79626	-1.1232	-0.0621492	-1.35228	-1.60001	-1.13134	-1.24841		-1.66064		-1.53983	-1.39001	-0.767747	-1.44304	-1.57287	-1.65619		-1.63047	-1.55945		-0.778865	-1.39926					-1.34727	-1.46656	-1.21463		-1.87452	-1.66461	-1.02	-1.63853
		Skewness	0.166513		0.316595		-0.221149	0.132974	0.651692	-0.266939	0.246007	0.0643524	-0.00855904	0.605263	-0.14523	-0.0468818	0.391445	0.973875	0.357725	0.0471554	0.376517	0.323895		0.18996		0.0450525	0.311909	0.639286	0.210204	0.391876	-0.390488		-0.0769511	-0.0455745		0.554234	0.37796					-0.245272	-0.083898	0.581007		0.101855	0.288665	0.58889	0.432012
		Shapiro test (W)	0.885335		0.971611		0.95846	0.963532	0.918713	0.887763	0.931049	0.948992	0.963731	0.920361	0.95157	0.935634	0.947281	0.868852	0.957424	0.954229	0.968259	0.896622		0.94108		0.961551	0.945843	0.906879	0.957198	0.906027	0.917479		0.923159	0.957987		0.949479	0.907351					0.984805	0.954818	0.926678		0.920963	0.913935	0.928542	0.882423
		Shapiro test (p)	0.21163		0.910345		0.795308	0.842996	0.419505	0.223041	0.525671	0.701064	0.844798	0.432803	0.727049	0.5687	0.683804	0.146878	0.785237	0.753685	0.884007	0.269307		0.621733		0.824741	0.669317	0.332609	0.783022	0.326931	0.409747		0.456014	0.79072		0.705979	0.335788					0.982682	0.759546	0.486345		0.437729	0.382609	0.502904	0.198616
		Box-Cox Transformation (lambda)	-0.1		0.3		1.6	0.8	-2.4	4.4	0.2	0.7	0.9	0.1	1.4	1	0.1	-0.1	0.2	0.8	0.2	0.6		0.6		0.8	0.4	0.1	0.6	-0.1	2.6		2.1	1		0.5	0.3					1.7	1.4	0.2		0.4	0.1	-0.4	-0.3
	VLDL_D	Mean	0.58325	0.0579045	0.117849		0.051635	0.0325873	0.0260884	0.100247	0.0338828	0.0254532	0.0181929	0.0295953	0.0231049	0.0244775	0.0268627	0.044522	0.0218426	0.0270787	0.0185473	0.029445		0.0237859		0.0342017	0.0237322	0.0201248	0.0200602	0.0172262	0.0279467		0.893758			0.0231357	0.0402835			0.0430263	0.0283729	0.0314117	0.030082				0.0284549	0.0308928	0.0251007
		90% Winsored mean	0.58325		0.117849		0.051635	0.0325873	0.0260884	0.100247	0.0338828	0.0254532	0.0181929	0.0295953	0.0231049	0.0244775	0.0268627	0.044522	0.0218426	0.0270787	0.0185473	0.029445		0.0237859		0.0342017	0.0237322	0.0201248	0.0200602	0.0172262	0.0279467		0.893758			0.0231357	0.0402835			0.0430263	0.0283729	0.0314117	0.030082				0.0284549	0.0308928	0.0251007
		Median	0.53283	0.0579045	0.105551		0.0408983	0.0342805	0.0212713	0.0959382	0.0316259	0.0211688	0.0145038	0.0251583	0.0193214	0.0236568	0.0220244	0.0347676	0.0192852	0.0205673	0.0162486	0.023155		0.0222167		0.030562	0.019665	0.0149592	0.014959	0.0151461	0.0248925		0.895606			0.0245478	0.0317643			0.0264835	0.0225118	0.0207886	0.0249911				0.021839	0.0261378	0.0190474
		SEM	0.061921		0.0292247		0.0149593	0.0056283	0.00538869	0.00777226	0.00725884	0.00610038	0.00461479	0.00759333	0.00540213	0.0046167	0.00678183	0.0146948	0.00539348	0.00692564	0.00458429	0.00915311		0.00374025		0.00749357	0.00633546	0.00622835	0.00644444	0.00495165	0.00672731		0.0106992			0.00384413	0.0113467			0.012578	0.00643902	0.01102	0.00807785				0.00811624	0.00777603	0.00603596
		SD	0.175139		0.0826599		0.0423113	0.0159192	0.0152415	0.0219833	0.0205311	0.0172545	0.0130526	0.0214772	0.0152795	0.013058	0.0191819	0.0415633	0.0152551	0.0195887	0.0129663	0.0258889		0.010579		0.021195	0.0179194	0.0176164	0.0182276	0.0140054	0.0190277		0.030262			0.0108729	0.0320933			0.0355759	0.0182123	0.0311691	0.0228476				0.0229562	0.0219939	0.0170723
		Coefficient of Variation	0.300281		0.701406		0.819431	0.48851	0.584226	0.219292	0.605944	0.677891	0.717456	0.725695	0.66131	0.53347	0.714071	0.933544	0.698408	0.723398	0.699095	0.879229		0.44476		0.619705	0.755066	0.875357	0.908647	0.813028	0.680858		0.0338593			0.469961	0.796688			0.826841	0.64189	0.992278	0.75951				0.806758	0.711944	0.680152
		IQR	0.244024	0	0.0836556		0.0245775	0.022577	0.00960406	0.0137141	0.0241988	0.0151297	0.0182184	0.0186666	0.0193032	0.0163398	0.0174713	0.0263244	0.013438	0.0209225	0.0137241	0.0221338		0.0174418		0.0245421	0.0168417	0.0149201	0.0128964	0.00758767	0.0207208		0.0254683			0.0171179	0.0270921			0.0293647	0.0228589	0.0158289	0.0210477				0.021422	0.0239666	0.0163746
		Kurtosis	-1.66146		-0.1619		0.699679	-1.60124	0.742754	0.201958	-0.84382	-0.37898	-1.15752	0.0685529	-1.44436	-1.6338	0.057313	0.796334	0.0164361	-1.22179	-0.560645	0.202833		-1.7724		-1.07414	-0.537832	0.358336	0.738145	0.668992	-1.23641		-0.793123			-1.82342	0.30939			0.422152	-0.81368	1.20231	-0.438689				-0.490061	-0.751901	-0.182079
		Skewness	0.204626		1.02875		1.40167	0.170028	1.4483	1.08707	0.666333	0.949837	0.636531	1.14738	0.478605	0.198928	1.15816	1.47048	1.11754	0.688044	0.864443	1.21301		0.250224		0.601524	0.933234	1.29275	1.45327	1.36182	0.567696		-0.496666			-0.132651	1.24939			1.34694	0.80245	1.6466	0.976529				0.972493	0.824538	1.10621
		Shapiro test (W)	0.939264		0.84587		0.74806	0.925636	0.740956	0.84779	0.910445	0.870986	0.888196	0.800366	0.911904	0.927652	0.803987	0.714215	0.792348	0.857052	0.849818	0.793595		0.908142		0.911979	0.851215	0.759656	0.721576	0.75816	0.924032		0.933768			0.920006	0.799004			0.734489	0.872758	0.642823	0.849932				0.853409	0.879782	0.811007
		Shapiro test (p)	0.603857		0.0864947		0.00777457	0.477238	0.00648493	0.0904757	0.357205	0.154108	0.225133	0.0288852	0.367665	0.494954	0.031576	0.00325821	0.0236917	0.112202	0.0948653	0.0244357		0.341167		0.368207	0.098005	0.0104382	0.00394118	0.01005	0.463427		0.550985			0.429915	0.0279309			0.00549482	0.160357	0.000500152	0.0951174				0.103131	0.187426	0.0375001
		Box-Cox Transformation (lambda)	0.1		-0.2		-0.3	0.5	-1.2	-1.8	0.1	-0.2	0	-0.5	0	0.6	-0.6	-0.5	-0.6	-0.3	-0.4	-0.3		0.1		0	-0.3	-0.6	-0.6	-0.1	0.2		9.3			1.1	-0.3			-1	-0.5	-0.9	-0.2				-0.2	-0.1	-0.9
	VLDL_B - VLDL_D	Diff mean	-0.0949681		-0.0714543		-0.0334138	-0.0129954	-0.00727979	-0.026079	-0.0143446	-0.0122889	-0.00942455	-0.0132842	-0.0103574	-0.0119091	-0.0124098	-0.0206141	-0.00820428	-0.0128251	-0.00664441	-0.0154763		-0.00944948		-0.0131267	-0.0101607	-0.00804666	-0.00904775	-0.00505261	-0.0155904		0.0131008			-0.00916729	-0.022511					-0.0172626	-0.0166485				-0.0114035	-0.0157616	-0.0118393
		Effect size (Glass's Delta)	-0.542244		-0.864437		-0.789713	-0.816333	-0.477628	-1.18631	-0.698675	-0.712213	-0.722044	-0.618527	-0.67786	-0.912018	-0.646951	-0.495968	-0.537807	-0.65472	-0.512436	-0.597797		-0.893228		-0.61933	-0.567023	-0.45677	-0.496376	-0.360762	-0.819351		0.432913			-0.843136	-0.701423					-0.553835	-0.728677				-0.496752	-0.716634	-0.693483
		F test to compare two variances (F)	0.450773		0.038108		0.0222314	0.30207	0.0416008	0.0705362	0.132046	0.068277	0.05841	0.10612	0.0869625	0.143263	0.0764946	0.0938506	0.144008	0.0879754	0.122978	0.0717043		0.555845		0.116907	0.131425	0.137928	0.0675863	0.176272	0.0544519		1.48927			0.461869	0.0459952					0.0176604	0.0378039				0.105885	0.073463	0.180366
		F test to compare two variances (p)	0.315045		0.000328425		5.41495e-05	0.136872	0.000438354	0.00239875	0.0159337	0.00216504	0.00131829	0.00839839	0.00459712	0.0201029	0.00309189	0.00580164	0.0203997	0.00476326	0.0129705	0.00252576		0.456497		0.0111858	0.0157192	0.0180501	0.00209667	0.035661	0.00105235		0.612257			0.329691	0.00060891					2.47906e-05	0.000319851				0.00834308	0.00272505	0.0379337
		Student's t-test (t)	-1.27333		-2.3997		-2.20922	-2.02346	-1.32368	-3.24297	-1.85733	-1.949	-1.9851	-1.66342	-1.83898	-2.41255	-1.76364	-1.34128	-1.42219	-1.77538	-1.36772	-1.63328		-2.02546		-1.65752	-1.50776	-1.21112	-1.35879	-0.940833	-2.25684		0.776085			-1.97237	-1.93982					-1.55283	-2.02312				-1.33607	-1.95636	-1.80539
		Student's t-test (p)	0.223639		0.0450502		0.0612586	0.0625494	0.224126	0.0118596	0.0969069	0.0873475	0.0832452	0.132702	0.102262	0.0391853	0.115501	0.215362	0.18878	0.112735	0.205699	0.141058		0.062321		0.133302	0.166612	0.257045	0.211542	0.370354	0.0549823		0.450611			0.0686531	0.0900707					0.162955	0.0799017				0.216325	0.0860379	0.102922
		Student's t-test (power)	0.172887		0.363619		0.313016	0.330697	0.144717	0.598033	0.255991	0.264104	0.270081	0.210871	0.243786	0.397222	0.226284	0.152333	0.170834	0.230611	0.159428	0.200054		0.383844		0.211297	0.184673	0.136425	0.152505	0.103313	0.332726		0.127421			0.348896	0.257627					0.178333	0.274151				0.152665	0.266783	0.252916
		Wilcoxon signed-rank test (W)	23		9		9	16	20	4	18	17	18	18	21	12	16	21	19	21	23	17		17		20	22	22	18	27	15		40			16	11					14	15				24	15	16
		Wilcoxon signed-rank test (p)	0.382284		0.014763		0.014763	0.104895	0.234499	0.0018648	0.160528	0.130381	0.160528	0.160528	0.278632	0.0379176	0.104895	0.278632	0.194872	0.278632	0.382284	0.130381		0.130381		0.234499	0.328205	0.328205	0.160528	0.645377	0.0829837		0.441803			0.104895	0.0281274					0.0649573	0.0829837				0.441803	0.0829837	0.104895
		fold change	0.837174		0.393679		0.352885	0.601213	0.720957	0.739852	0.576642	0.517198	0.481965	0.551138	0.551724	0.513466	0.538031	0.536992	0.624391	0.526377	0.641759	0.4744		0.602727		0.616198	0.571861	0.600163	0.54897	0.70669	0.442139		1.01466			0.603759	0.441185					0.450442	0.446563				0.599241	0.489797	0.528326
		log2(fold change)	-0.2564		-1.34491		-1.50273	-0.734053	-0.472015	-0.434692	-0.794251	-0.951212	-1.053	-0.859514	-0.857981	-0.961659	-0.89424	-0.897027	-0.679477	-0.925831	-0.639896	-1.07583		-0.730423		-0.698534	-0.806265	-0.736574	-0.865201	-0.500851	-1.17743		0.0209937			-0.727954	-1.18055					-1.15059	-1.16306				-0.738791	-1.02974	-0.920499
		robust fold change	0.890997		0.445588		0.46594	0.602263	0.835459	0.786168	0.608795	0.607488	0.59055	0.669803	0.663966	0.550688	0.665432	0.664685	0.694935	0.712511	0.717059	0.667703		0.62754		0.675238	0.696852	0.83663	0.766708	0.749887	0.5515		1.00931			0.529536	0.572785					0.702287	0.568072				0.654328	0.540264	0.601796
		log2(robust fold change)	-0.166507		-1.16622		-1.10178	-0.731535	-0.259359	-0.34709	-0.715971	-0.719071	-0.75987	-0.578191	-0.590819	-0.860693	-0.587637	-0.589257	-0.52505	-0.489017	-0.479837	-0.582722		-0.672221		-0.566532	-0.521075	-0.257339	-0.383251	-0.415254	-0.858568		0.013375			-0.9172	-0.803934					-0.509867	-0.815855				-0.611914	-0.888264	-0.732654
		fold change - bootsrap resampling method	0.852809		0.418972		0.391758	0.624951	0.748045	0.74575	0.611462	0.553781	0.525333	0.594107	0.592738	0.538503	0.58676	0.60997	0.669799	0.572578	0.688446	0.525831		0.624884		0.657672	0.622266	0.670467	0.620251	0.774019	0.475292		1.01518			0.627426	0.483397					0.518101	0.471581				0.651271	0.531732	0.565791
		log2(fold change) - bootstrap resampling method	-0.229706		-1.25507		-1.35196	-0.678186	-0.418803	-0.423236	-0.709666	-0.852613	-0.928695	-0.751204	-0.754533	-0.892975	-0.769157	-0.71319	-0.5782	-0.804456	-0.538584	-0.92733		-0.67834		-0.604561	-0.684397	-0.576761	-0.689077	-0.369558	-1.07311		0.0217393			-0.672482	-1.04872					-0.948696	-1.08442				-0.61867	-0.911228	-0.821658
		95% lower confidence interval	-0.686455		-2.10685		-2.39524	-1.48211	-1.11616	-0.682643	-1.47568	-1.66761	-1.82449	-1.70583	-1.63996	-1.61744	-1.73012	-2.02716	-1.49405	-1.76512	-1.43624	-2.08147		-1.52031		-1.37908	-1.67421	-1.76969	-1.88118	-1.50583	-1.95023		-0.0378818			-1.48637	-2.09035					-2.17106	-1.95125				-1.67354	-1.83955	-1.87444
		95% upper confidence interval	0.181747		-0.494803		-0.5687	0.0799456	0.120467	-0.20594	0.0904505	-0.0433705	-0.0261772	0.0463649	0.109676	-0.165421	0.0242928	0.229539	0.20172	0.114372	0.283918	0.0882894		0.008349		0.142345	0.211824	0.377407	0.241305	0.463846	-0.169509		0.0790084			0.0451799	-0.163032					-0.107154	-0.23358				0.270344	-0.0278528	0.0464093
	ROC Analysis	AUC	0.640625		0.859375		0.859375	0.75	0.6875	0.9375	0.71875	0.734375	0.71875	0.71875	0.671875	0.8125	0.75	0.671875	0.703125	0.671875	0.640625	0.734375		0.734375		0.6875	0.65625	0.65625	0.71875	0.578125	0.765625		0.625			0.75	0.828125					0.78125	0.765625				0.625	0.765625	0.75
		AUC (se)	0.141728		0.0981173		0.0981173	0.125779	0.136108	0.0662834	0.13137	0.128685	0.13137	0.13137	0.138174	0.111717	0.125779	0.138174	0.133842	0.138174	0.141728	0.128685		0.128685		0.136108	0.140046	0.140046	0.13137	0.146623	0.122642		0.143223			0.125779	0.107514					0.119262	0.122642				0.143223	0.122642	0.125779
		AUC(p)	0.309909		0.0335239		0.0335239	0.160158	0.245477	0.00048304	0.202542	0.181239	0.202542	0.202542	0.266987	0.0809635	0.160158	0.266987	0.223978	0.266987	0.309909	0.181239		0.181239		0.245477	0.288473	0.288473	0.202542	0.39496	0.13942		0.33128			0.160158	0.0635098					0.119175	0.13942				0.33128	0.13942	0.160158
		Sensitivity	0.375		0.625		0.75	0.5	0.375	0.875	0.5	0.5	0.5	0.5	0.5	0.625	0.5	0.5	0.5	0.5	0.5	0.5		0.375		0.5	0.5	0.5	0.375	0.625	0.625		0.25			0.5	0.875					0.5	0.625				0.375	0.5	1
		Specificity	1		1		1	1	1	1	1	1	1	1	1	1	1	0.875	1	1	1	1		1		1	0.875	0.875	1	0.75	1		1			1	0.75					1	1				1	1	0.5
		Positive predictive value	1		1		1	1	1	1	1	1	1	1	1	1	1	0.8	1	1	1	1		1		1	0.8	0.8	1	0.714286	1		1			1	0.777778					1	1				1	1	0.666667
		Negative predictive value	0.615385		0.727273		0.8	0.666667	0.615385	0.888889	0.666667	0.666667	0.666667	0.666667	0.666667	0.727273	0.666667	0.636364	0.666667	0.666667	0.666667	0.666667		0.615385		0.666667	0.636364	0.636364	0.615385	0.666667	0.727273		0.571429			0.666667	0.857143					0.666667	0.727273				0.615385	0.666667	1
		Precision	1		1		1	1	1	1	1	1	1	1	1	1	1	0.8	1	1	1	1		1		1	0.8	0.8	1	0.714286	1		1			1	0.777778					1	1				1	1	0.666667
		Recall	0.375		0.625		0.75	0.5	0.375	0.875	0.5	0.5	0.5	0.5	0.5	0.625	0.5	0.5	0.5	0.5	0.5	0.5		0.375		0.5	0.5	0.5	0.375	0.625	0.625		0.25			0.5	0.875					0.5	0.625				0.375	0.5	1
		Youden Index	0.375		0.625		0.75	0.5	0.375	0.875	0.5	0.5	0.5	0.5	0.5	0.625	0.5	0.375	0.5	0.5	0.5	0.5		0.375		0.5	0.375	0.375	0.375	0.375	0.625		0.25			0.5	0.625					0.5	0.625				0.375	0.5	0.5
		Cutoff	0.710852		0.0988631		0.0352739	0.0415375	0.0265067	0.0847232	0.0388804	0.0259158	0.0174908	0.0321721	0.0254557	0.0206445	0.0269446	0.0415207	0.0250995	0.0277244	0.0218199	0.0297245		0.0312503		0.038639	0.0243889	0.0193592	0.0200673	0.0141318	0.0196595		0.952622			0.0297735	0.0189914					0.02336	0.0218384				0.02967	0.0287391	0.0114884
	VLDL_D vs. VLDL_C
	GROUPS	ANALYSIS	Cer_02	Cer_05	Cer_09	Cer_10_Cer_11	DAPC03	DAPC04	DAPC05	DAPC06	DAPC07	DAPC11	DAPC13	DAPC14	DAPC15	DAPC17	DAPC18	DAPC19	DAPC20	DAPC21	DAPC23	DAPC24	DAPC26	DAPC27	DAPC28	DAPC29	DAPC30	DAPC32	DAPC34	DAPC38	DAPC39_DAPC40	DAPC47	DAPC50	DAPC51	DAPE03	DAPE05	DAPE06	DAPE08	DAPE09	DAPE11	DAPE12	DAPE13	DAPE14	DAPE18	DAPE19	DAPE21	DAPE22	DAPE23	DAPE24
		Class	Sphingolipids	Sphingolipids	Sphingolipids	Sphingolipids	Glycerophospholipids	Glycerophospholipids	Glycerophospholipids	Glycerophospholipids	Glycerophospholipids	Glycerophospholipids	Glycerophospholipids	Glycerophospholipids	Glycerophospholipids	Glycerophospholipids	Glycerophospholipids	Glycerophospholipids	Glycerophospholipids	Glycerophospholipids	Glycerophospholipids	Glycerophospholipids	Glycerophospholipids	Glycerophospholipids	Glycerophospholipids	Glycerophospholipids	Glycerophospholipids	Glycerophospholipids	Glycerophospholipids	Glycerophospholipids	Glycerophospholipids	Glycerophospholipids	Glycerophospholipids	Glycerophospholipids	Glycerophospholipids	Glycerophospholipids	Glycerophospholipids	Glycerophospholipids	Glycerophospholipids	Glycerophospholipids	Glycerophospholipids	Glycerophospholipids	Glycerophospholipids	Glycerophospholipids	Glycerophospholipids	Glycerophospholipids	Glycerophospholipids	Glycerophospholipids	Glycerophospholipids
		Subclass A	Ceramides	Ceramides	Ceramides	Ceramides	Diacylglycerophosphocholine	Diacylglycerophosphocholine	Diacylglycerophosphocholine	Diacylglycerophosphocholine	Diacylglycerophosphocholine	Diacylglycerophosphocholine	Diacylglycerophosphocholine	Diacylglycerophosphocholine	Diacylglycerophosphocholine	Diacylglycerophosphocholine	Diacylglycerophosphocholine	Diacylglycerophosphocholine	Diacylglycerophosphocholine	Diacylglycerophosphocholine	Diacylglycerophosphocholine	Diacylglycerophosphocholine	Diacylglycerophosphocholine	Diacylglycerophosphocholine	Diacylglycerophosphocholine	Diacylglycerophosphocholine	Diacylglycerophosphocholine	Diacylglycerophosphocholine	Diacylglycerophosphocholine	Diacylglycerophosphocholine	Diacylglycerophosphocholine	Diacylglycerophosphocholine	Diacylglycerophosphocholine	Diacylglycerophosphocholine	Diacylglycerophosphoethanolamine	Diacylglycerophosphocholine	Diacylglycerophosphocholine	Diacylglycerophosphoethanolamine	Diacylglycerophosphoethanolamine	Diacylglycerophosphocholine	Diacylglycerophosphocholine	Diacylglycerophosphocholine	Diacylglycerophosphocholine	Diacylglycerophosphoethanolamine	Diacylglycerophosphoethanolamine	Diacylglycerophosphoethanolamine	Diacylglycerophosphocholine	Diacylglycerophosphocholine	Diacylglycerophosphocholine
		Subclass B	CER[NS]	CER[NS]	CER[NS]	CER[NS]
		Subclass C	Sphingoid base d18:1	Sphingoid base d18:1	Sphingoid base d18:1	Mixed sphingoid base
		Common name
		Individual notation	Cer(d18:1/16:0)	Cer(d18:1/22:0)	Cer(d18:1/24:0)	Cer(d18:1/24:1)+Cer(d18:2/24:0)	PC(16:0/16:0)	PC(32:1)	PC(14:0/18:2)	PC(16:0/18:0)	PC(16:0/18:1)	PC(18:0/18:1)	PC(18:2/18:2)	PC(16:0/20:4)	PC(16:0/20:5)	PC(20:0/18:2)	PC(18:0/20:3)	PC(18:0/20:4)	PC(38:5)	PC(38:5)	PC(18:2/20:4)	PC(16:0/22:6)	PC(18:0/22:4)	PC(20:0/20:4)	PC(40:5)	PC(18:0/22:5)	PC(18:0/22:6)	PC(18:1/22:6)	PC(40:8)	PC(16:1/18:2)	PC(34:3)	PC(30:0)	PC(40:0)	PC(40:1)	PE(16:0/18:2)	PC(33:1)	PC(15:0/18:2)	PE(16:0/20:4)	PE(18:2/18:2)	PC(17:0/18:1)	PC(16:0/19:1)	PC(17:1/18:1)	PC(17:0/18:2)	PE(18:0/20:4)	PE(38:5)	PE(16:0/22:6)	PC(37:2)	PC(37:2)	PC(19:1/18:2)
		Individual composition or probable ID						PC(16:0/16:1) + PC(14:1/18:0) + PC(14:0/18:1)											PC(18:1/20:4) + PC(16:0/22:5)	PC(18:0/20:5) + PC(16:0/22:5)									PC(20:4/20:4) + PC(18:2/22:6) + PC(18:0/22:8)			PC(16:0/14:0) + PC(14:0/16:0)	PC (20:0/20:0) + PC(16:0/24:0) + PC(18:0/22:0)	PC(18:1/22:0) + PC(22:0/18:1)		PC(15:0/18:1) + PC(16:0/17:1)									PE(18:1/20:4) + PE(16:0/22:5)		PC(19:0/18:2), also 20:2, 19:2, 18:0, 18:1, 17:0, 17:1	PC(19:0/18:2), also 20:2, 19:2, 18:0, 18:1, 17:0, 17:1
		Link	HMDB04949	HMDB04952	HMDB04956		HMDB00564		HMDB07874	HMDB07970	HMDB07972	HMDB08038	HMDB08138	HMDB07982	HMDB07984	HMDB08270	HMDB08046	HMDB08048			HMDB08147	HMDB07991	HMDB08054	HMDB08279		HMDB08056	HMDB08057	HMDB08123		HMDB08006					HMDB08928		HMDB07940	HMDB08937	HMDB09093					HMDB09003		HMDB08946
		Simplified name	Cer	Cer	Cer	Cer	PC_DAPC	PC_DAPC	PC_DAPC	PC_DAPC	PC_DAPC	PC_DAPC	PC_DAPC	PC_DAPC	PC_DAPC	PC_DAPC	PC_DAPC	PC_DAPC	PC_DAPC	PC_DAPC	PC_DAPC	PC_DAPC	PC_DAPC	PC_DAPC	PC_DAPC	PC_DAPC	PC_DAPC	PC_DAPC	PC_DAPC	PC_DAPC	PC_DAPC	PC_DAPC	PC_DAPC	PC_DAPC	PE_DAPE	PC_DAPC	PC_DAPC	PE_DAPE	PE_DAPE	PC_DAPC	PC_DAPC	PC_DAPC	PC_DAPC	PE_DAPE	PE_DAPE	PE_DAPE	PC_DAPC	PC_DAPC	PC_DAPC
		Simple name	Cer	Cer	Cer	Cer	PC	PC	PC	PC	PC	PC	PC	PC	PC	PC	PC	PC	PC	PC	PC	PC	PC	PC	PC	PC	PC	PC	PC	PC	PC	PC	PC	PC	PE	PC	PC	PE	PE	PC	PC	PC	PC	PE	PE	PE	PC	PC	PC
	VLDL_D	Mean	0.58325	0.0579045	0.117849		0.051635	0.0325873	0.0260884	0.100247	0.0338828	0.0254532	0.0181929	0.0295953	0.0231049	0.0244775	0.0268627	0.044522	0.0218426	0.0270787	0.0185473	0.029445		0.0237859		0.0342017	0.0237322	0.0201248	0.0200602	0.0172262	0.0279467		0.893758			0.0231357	0.0402835			0.0430263	0.0283729	0.0314117	0.030082				0.0284549	0.0308928	0.0251007
		90% Winsored mean	0.58325		0.117849		0.051635	0.0325873	0.0260884	0.100247	0.0338828	0.0254532	0.0181929	0.0295953	0.0231049	0.0244775	0.0268627	0.044522	0.0218426	0.0270787	0.0185473	0.029445		0.0237859		0.0342017	0.0237322	0.0201248	0.0200602	0.0172262	0.0279467		0.893758			0.0231357	0.0402835			0.0430263	0.0283729	0.0314117	0.030082				0.0284549	0.0308928	0.0251007
		Median	0.53283	0.0579045	0.105551		0.0408983	0.0342805	0.0212713	0.0959382	0.0316259	0.0211688	0.0145038	0.0251583	0.0193214	0.0236568	0.0220244	0.0347676	0.0192852	0.0205673	0.0162486	0.023155		0.0222167		0.030562	0.019665	0.0149592	0.014959	0.0151461	0.0248925		0.895606			0.0245478	0.0317643			0.0264835	0.0225118	0.0207886	0.0249911				0.021839	0.0261378	0.0190474
		SEM	0.061921		0.0292247		0.0149593	0.0056283	0.00538869	0.00777226	0.00725884	0.00610038	0.00461479	0.00759333	0.00540213	0.0046167	0.00678183	0.0146948	0.00539348	0.00692564	0.00458429	0.00915311		0.00374025		0.00749357	0.00633546	0.00622835	0.00644444	0.00495165	0.00672731		0.0106992			0.00384413	0.0113467			0.012578	0.00643902	0.01102	0.00807785				0.00811624	0.00777603	0.00603596
		SD	0.175139		0.0826599		0.0423113	0.0159192	0.0152415	0.0219833	0.0205311	0.0172545	0.0130526	0.0214772	0.0152795	0.013058	0.0191819	0.0415633	0.0152551	0.0195887	0.0129663	0.0258889		0.010579		0.021195	0.0179194	0.0176164	0.0182276	0.0140054	0.0190277		0.030262			0.0108729	0.0320933			0.0355759	0.0182123	0.0311691	0.0228476				0.0229562	0.0219939	0.0170723
		Coefficient of Variation	0.300281		0.701406		0.819431	0.48851	0.584226	0.219292	0.605944	0.677891	0.717456	0.725695	0.66131	0.53347	0.714071	0.933544	0.698408	0.723398	0.699095	0.879229		0.44476		0.619705	0.755066	0.875357	0.908647	0.813028	0.680858		0.0338593			0.469961	0.796688			0.826841	0.64189	0.992278	0.75951				0.806758	0.711944	0.680152
		IQR	0.244024	0	0.0836556		0.0245775	0.022577	0.00960406	0.0137141	0.0241988	0.0151297	0.0182184	0.0186666	0.0193032	0.0163398	0.0174713	0.0263244	0.013438	0.0209225	0.0137241	0.0221338		0.0174418		0.0245421	0.0168417	0.0149201	0.0128964	0.00758767	0.0207208		0.0254683			0.0171179	0.0270921			0.0293647	0.0228589	0.0158289	0.0210477				0.021422	0.0239666	0.0163746
		Kurtosis	-1.66146		-0.1619		0.699679	-1.60124	0.742754	0.201958	-0.84382	-0.37898	-1.15752	0.0685529	-1.44436	-1.6338	0.057313	0.796334	0.0164361	-1.22179	-0.560645	0.202833		-1.7724		-1.07414	-0.537832	0.358336	0.738145	0.668992	-1.23641		-0.793123			-1.82342	0.30939			0.422152	-0.81368	1.20231	-0.438689				-0.490061	-0.751901	-0.182079
		Skewness	0.204626		1.02875		1.40167	0.170028	1.4483	1.08707	0.666333	0.949837	0.636531	1.14738	0.478605	0.198928	1.15816	1.47048	1.11754	0.688044	0.864443	1.21301		0.250224		0.601524	0.933234	1.29275	1.45327	1.36182	0.567696		-0.496666			-0.132651	1.24939			1.34694	0.80245	1.6466	0.976529				0.972493	0.824538	1.10621
		Shapiro test (W)	0.939264		0.84587		0.74806	0.925636	0.740956	0.84779	0.910445	0.870986	0.888196	0.800366	0.911904	0.927652	0.803987	0.714215	0.792348	0.857052	0.849818	0.793595		0.908142		0.911979	0.851215	0.759656	0.721576	0.75816	0.924032		0.933768			0.920006	0.799004			0.734489	0.872758	0.642823	0.849932				0.853409	0.879782	0.811007
		Shapiro test (p)	0.603857		0.0864947		0.00777457	0.477238	0.00648493	0.0904757	0.357205	0.154108	0.225133	0.0288852	0.367665	0.494954	0.031576	0.00325821	0.0236917	0.112202	0.0948653	0.0244357		0.341167		0.368207	0.098005	0.0104382	0.00394118	0.01005	0.463427		0.550985			0.429915	0.0279309			0.00549482	0.160357	0.000500152	0.0951174				0.103131	0.187426	0.0375001
		Box-Cox Transformation (lambda)	0.1		-0.2		-0.3	0.5	-1.2	-1.8	0.1	-0.2	0	-0.5	0	0.6	-0.6	-0.5	-0.6	-0.3	-0.4	-0.3		0.1		0	-0.3	-0.6	-0.6	-0.1	0.2		9.3			1.1	-0.3			-1	-0.5	-0.9	-0.2				-0.2	-0.1	-0.9
	VLDL_C	Mean	1.14944	0.737182	0.94115	0.732897	0.351123	0.359669	0.271033	0.37534	0.338893	0.289714	0.261965	0.315355	0.291938	0.285062	0.275627	0.366141	0.278405		0.255758	0.341226	0.220319	0.305876	0.23819	0.336414	0.261439	0.26277	0.21561	0.221271	0.357902		0.972142	0.468587			0.384544	0.746935	0.922857	0.288528	0.274627	0.265182	0.301256				0.303857	0.289808	0.300722
		90% Winsored mean	1.14944	0.737182	0.94115	0.732897	0.351123	0.359669	0.271033	0.37534	0.338893	0.289714	0.261965	0.315355	0.291938	0.285062	0.275627	0.366141	0.278405		0.255758	0.341226	0.220319	0.305876	0.23819	0.336414	0.261439	0.26277	0.21561	0.221271	0.357902		0.972142	0.468587			0.384544	0.746935	0.922857	0.288528	0.274627	0.265182	0.301256				0.303857	0.289808	0.300722
		Median	1.14104	0.548604	0.830294	0.710049	0.306282	0.295617	0.22857	0.324962	0.312921	0.251445	0.213593	0.294335	0.225816	0.23887	0.247263	0.363968	0.261773		0.223121	0.336776	0.219238	0.239502	0.215476	0.306622	0.21543	0.260504	0.200485	0.205572	0.296673		0.975436	0.350927			0.371345	0.704223	0.832798	0.17318	0.250456	0.207484	0.225028				0.262509	0.210349	0.225231
		SEM	0.104352	0.176124	0.237474	0.178079	0.083272	0.126998	0.0639149	0.0842404	0.0891858	0.0829302	0.0630943	0.070129	0.0821867	0.0719609	0.0709044	0.0659874	0.0699086		0.0594228	0.073151	0.0604055	0.0724957	0.0732782	0.0721062	0.0601568	0.0679513	0.047396	0.0481975	0.0829963		0.0245899	0.102165			0.0606064	0.182459	0.176093	0.0821438	0.0754371	0.0742974	0.0751154				0.0793574	0.0768063	0.0831376
		SD	0.295153	0.498154	0.671679	0.503685	0.235529	0.359205	0.180779	0.238268	0.252256	0.234562	0.178458	0.198355	0.232459	0.203536	0.200548	0.186641	0.197732		0.168073	0.206902	0.170852	0.205049	0.207262	0.203947	0.170149	0.192195	0.134056	0.136323	0.234749		0.0695507	0.288967			0.171421	0.516071	0.498065	0.232338	0.213368	0.210145	0.212458				0.224457	0.217241	0.235149
		Coefficient of Variation	0.256781	0.675754	0.713679	0.687252	0.670788	0.998711	0.666999	0.634806	0.744353	0.809633	0.681226	0.628988	0.796262	0.714006	0.727606	0.509751	0.710229		0.657157	0.606351	0.775477	0.670365	0.870156	0.606239	0.650818	0.731419	0.621754	0.616089	0.655904		0.0715438	0.616677			0.445777	0.690919	0.539699	0.805253	0.776938	0.792455	0.705243				0.738691	0.749603	0.781947
		IQR	0.196369	0.252853	0.404665	0.386043	0.24495	0.107512	0.167376	0.243358	0.14719	0.191094	0.245199	0.240358	0.0867773	0.193214	0.141952	0.298272	0.189019		0.165937	0.201347	0.186416	0.230862	0.124434	0.192185	0.154757	0.163719	0.153956	0.125142	0.199634		0.119745	0.118047			0.190585	0.395909	0.784449	0.245416	0.135892	0.22638	0.273983				0.243176	0.313671	0.24324
		Kurtosis	-0.16509	1.00073	0.828592	-0.0401563	-0.966593	1.10857	-0.387699	-0.806939	0.336784	0.144957	-1.58406	-0.980049	0.421701	-0.725465	-0.562072	-1.76625	-0.34097		-0.755004	-0.374442	-0.344493	-1.2093	0.344793	-0.645624	-0.359319	-0.330618	-0.970911	-0.669762	0.0593733		-1.88659	0.809494			-1.09835	-0.294251	-1.90789	-0.466689	0.303078	-1.33635	-1.02399				-0.644332	-1.24069	-0.398623
		Skewness	0.86297	1.56557	1.45446	0.968041	0.75133	1.5775	0.900693	0.803984	1.18291	1.14152	0.486092	0.580093	1.3328	0.836719	0.856431	0.033837	0.839097		0.68648	0.824886	0.875315	0.653271	1.21402	0.719923	0.905416	0.814037	0.568543	0.553506	1.1316		0.0342554	1.48379			0.0798595	0.807501	0.194058	0.972226	1.15987	0.619838	0.723438				0.782277	0.615615	0.93464
		Shapiro test (W)	0.885134	0.683824	0.732456	0.856858	0.881284	0.66774	0.896473	0.88731	0.801466	0.826696	0.875871	0.925441	0.747343	0.876557	0.867214	0.938614	0.881587		0.926794	0.883	0.863248	0.904945	0.806198	0.913194	0.887519	0.886391	0.934146	0.940645	0.829607		0.917952	0.703588			0.980066	0.892848	0.879344	0.825998	0.803172	0.885005	0.88202				0.91159	0.878432	0.859989
		Shapiro test (p)	0.210708	0.00147615	0.00521539	0.111701	0.193719	0.000967252	0.268468	0.220872	0.0296781	0.0548438	0.171887	0.475541	0.00763379	0.174527	0.141541	0.5975	0.195012		0.487368	0.201136	0.129338	0.319838	0.0333367	0.377104	0.221874	0.21653	0.55455	0.617436	0.0588117		0.413464	0.00247294			0.963231	0.248688	0.185627	0.0539311	0.0309503	0.210118	0.196872				0.365394	0.181927	0.120045
		Box-Cox Transformation (lambda)	-1	-1.5	-0.5	0.2	-0.1	-0.2	0.1	-0.2	0.1	0	-0.3	0.3	-0.4	0	0.2	0.9	0.3		0.3	0.1	0.2	0	0.1	0.2	0	0.4	0.4	0.6	-0.4		2.4	-0.9			1	0.4	0.3	0	0.1	0.2	-0.2				0.2	0	0.1
	VLDL_D - VLDL_C	Diff mean	-0.566185	-0.679278	-0.823301		-0.299488	-0.327081	-0.244944	-0.275093	-0.30501	-0.264261	-0.243772	-0.28576	-0.268833	-0.260584	-0.248765	-0.321619	-0.256563		-0.237211	-0.311781		-0.28209		-0.302212	-0.237707	-0.242646	-0.195549	-0.204045	-0.329955		-0.0783832				-0.344261			-0.245501	-0.246254	-0.23377	-0.271174				-0.275402	-0.258915	-0.275621
		Effect size (Glass's Delta)	-1.91828		-1.22574		-1.27155	-0.91057	-1.35494	-1.15455	-1.20913	-1.12661	-1.366	-1.44065	-1.15647	-1.28029	-1.24042	-1.7232	-1.29753		-1.41135	-1.5069		-1.37572		-1.48182	-1.39705	-1.2625	-1.45871	-1.49678	-1.40557		-1.12699				-2.00828			-1.05666	-1.15413	-1.11243	-1.27636				-1.22697	-1.19183	-1.17212
		F test to compare two variances (F)	0.352105		0.0151449		0.0322719	0.00196408	0.00710825	0.00851245	0.00662434	0.00541114	0.00534963	0.0117238	0.00432043	0.00411596	0.00914844	0.0495915	0.00595218		0.00595167	0.0156566		0.0026618		0.0108002	0.0110914	0.00840138	0.0184879	0.0105548	0.00656999		0.189318				0.0350512			0.0234462	0.00728568	0.0219995	0.0115647				0.0104601	0.01025	0.00527105
		F test to compare two variances (p)	0.191854		1.46744e-05		0.000189256	1.23755e-08	1.08535e-06	2.02441e-06	8.50227e-07	4.21596e-07	4.05193e-07	6.10016e-06	1.92884e-07	1.6296e-07	2.59617e-06	0.000777868	5.86785e-07		5.86612e-07	1.64391e-05		3.57251e-08		4.60011e-06	5.04114e-06	1.93462e-06	2.89716e-05	4.2502e-06	8.26305e-07		0.0431637				0.000249049			6.48127e-05	1.18203e-06	5.22623e-05	5.82018e-06				4.12023e-06	3.8421e-06	3.84907e-07
		Student's t-test (t)	-4.66607		-3.44095		-3.53983	-2.57296	-3.8188	-3.25176	-3.40866	-3.17796	-3.85333	-4.0511	-3.26396	-3.61377	-3.49251	-4.75741	-3.6591		-3.98009	-4.22917		-3.88596		-4.16876	-3.92972	-3.55597	-4.08825	-4.21136	-3.96254		-2.92292				-5.58326			-2.95424	-3.25254	-3.11236	-3.5894				-3.45239	-3.35387	-3.30654
		Student's t-test (p)	0.000363825		0.0103335		0.0085519	0.0367259	0.00638021	0.0136977	0.0110835	0.015314	0.0061388	0.00463349	0.0136234	0.00846189	0.00980611	0.00159483	0.00791481		0.00519686	0.00363063		0.00594479		0.00400284	0.00543566	0.00901734	0.00429611	0.00379713	0.00530255		0.015933				0.000656168			0.0201958	0.0137288	0.016119	0.00852968				0.0103174	0.011826	0.0128086
		Student's t-test (power)	0.945471		0.626026		0.657728	0.396186	0.712521	0.5751	0.614307	0.554705	0.719461	0.76408	0.576495	0.663652	0.636295	0.892905	0.675232		0.747053	0.800136		0.7255		0.786894	0.738509	0.65154	0.774253	0.794854	0.743613		0.554984				0.961514			0.503111	0.57479	0.544289	0.660994				0.626895	0.601989	0.587819
		Wilcoxon signed-rank test (W)	1		0		2	0	0	1	0	0	0	0	0	0	0	1	0		0	0		0		0	0	1	0	1	0		10				1			1	0	2	0				1	0	0
		Wilcoxon signed-rank test (p)	0.0003108		0.0001554		0.000621601	0.0001554	0.0001554	0.0003108	0.0001554	0.0001554	0.0001554	0.0001554	0.0001554	0.0001554	0.0001554	0.0003108	0.0001554		0.0001554	0.0001554		0.0001554		0.0001554	0.0001554	0.0003108	0.0001554	0.0003108	0.0001554		0.0206682				0.0003108			0.0003108	0.0001554	0.000621601	0.0001554				0.0003108	0.0001554	0.0001554
		fold change	0.507423	0.0785484	0.125218		0.147057	0.0906037	0.0962555	0.267083	0.0999811	0.0878564	0.0694478	0.0938476	0.0791433	0.0858673	0.0974603	0.121598	0.0784562		0.0725191	0.0862919		0.0777631		0.101666	0.0907754	0.0765872	0.0930393	0.0778509	0.0780847		0.919371				0.104756			0.149124	0.103314	0.118453	0.0998555				0.0936455	0.106597	0.083468
		log2(fold change)	-0.978739	-3.67028	-2.99749		-2.76555	-3.46429	-3.37699	-1.90464	-3.3222	-3.50871	-3.84793	-3.41354	-3.65939	-3.54175	-3.35904	-3.03981	-3.67197		-3.7855	-3.53463		-3.68477		-3.2981	-3.46156	-3.70675	-3.42602	-3.68314	-3.67882		-0.121282				-3.25489			-2.74542	-3.27489	-3.07761	-3.32401				-3.41665	-3.22976	-3.58263
		robust fold change	0.466971	0.105549	0.127125		0.133532	0.115963	0.0930625	0.295228	0.101067	0.0841884	0.0679038	0.085475	0.0855625	0.0990365	0.0890725	0.0955238	0.0736718		0.0728241	0.0687549		0.0927622		0.0996733	0.0912826	0.0574241	0.0746138	0.0736778	0.0839056		0.918159				0.0855385			0.152925	0.0898834	0.100194	0.111058				0.0831937	0.124259	0.0845682
		log2(robust fold change)	-1.0986	-3.24402	-2.97568		-2.90475	-3.10827	-3.42566	-1.7601	-3.30662	-3.57023	-3.88036	-3.54835	-3.54688	-3.3359	-3.48888	-3.388	-3.76274		-3.77944	-3.86239		-3.43032		-3.32665	-3.45352	-4.1222	-3.74441	-3.76263	-3.57509		-0.123184				-3.54728			-2.7091	-3.4758	-3.31914	-3.17062				-3.58738	-3.00858	-3.56374
		fold change - bootsrap resampling method	0.515099	0.0842514	0.134334		0.156394	0.106226	0.101929	0.283651	0.108189	0.095936	0.0734999	0.0989982	0.0869334	0.0931464	0.105391	0.124939	0.0846493		0.0784604	0.0905676		0.0821244		0.1097	0.0937752	0.0838683	0.0996442	0.0816851	0.081511		0.91828				0.10764			0.163963	0.113117	0.136424	0.10739				0.102256	0.116963	0.0914734
		log2(fold change) - bootstrap resampling method	-0.957079	-3.56916	-2.8961		-2.67674	-3.23479	-3.29437	-1.81781	-3.20837	-3.38178	-3.76611	-3.33645	-3.52395	-3.42436	-3.24618	-3.00071	-3.56236		-3.67189	-3.46486		-3.60605		-3.18836	-3.41465	-3.57573	-3.32707	-3.61378	-3.61686		-0.122994				-3.21571			-2.60856	-3.14412	-2.87383	-3.21907				-3.28975	-3.09587	-3.4505
		95% lower confidence interval	-1.39846	-4.24252	-4.09709		-3.85014	-4.59763	-4.27201	-2.5466	-4.34053	-4.64726	-5.02397	-4.42637	-4.85779	-4.52119	-4.44885	-4.15269	-4.79099		-4.94189	-4.76232		-4.52428		-4.29064	-4.55303	-4.99652	-4.58603	-4.77559	-4.81298		-0.206276				-4.33893			-3.94243	-4.37135	-4.41027	-4.42454				-4.61269	-4.40136	-4.62839
		95% upper confidence interval	-0.582827	-3.07114	-1.90499		-1.66661	-2.24665	-2.36827	-1.12864	-2.29102	-2.3486	-2.72575	-2.4096	-2.55775	-2.49967	-2.24008	-2.01707	-2.58838		-2.7307	-2.41236		-2.78851		-2.29798	-2.5501	-2.42146	-2.23396	-2.59619	-2.72546		-0.0382689				-2.34177			-1.37804	-2.10914	-1.54266	-2.22611				-2.11506	-2.01278	-2.46019
	ROC Analysis	AUC	0.984375		1		0.96875	1	1	0.984375	1	1	1	1	1	1	1	0.984375	1		1	1		1		1	1	0.984375	1	0.984375	1		0.84375				0.984375			0.984375	1	0.96875	1				0.984375	1	1
		AUC (se)	0.0331772		0		0.0469325	0	0	0.0331772	0	0	0	0	0	0	0	0.0331772	0		0	0		0		0	0	0.0331772	0	0.0331772	0		0.102992				0.0331772			0.0331772	0	0.0469325	0				0.0331772	0	0
		AUC(p)	1.44073e-13		0		2.95901e-07	0	0	1.44073e-13	0	0	0	0	0	0	0	1.44073e-13	0		0	0		0		0	0	1.44073e-13	0	1.44073e-13	0		0.0475763				1.44073e-13			1.44073e-13	0	2.95901e-07	0				1.44073e-13	0	0
		Sensitivity	0.875		1		1	1	1	0.875	1	1	1	1	1	1	1	0.875	1		1	1		1		1	1	0.875	1	0.875	1		0.625				0.875			0.875	1	1	1				0.875	1	1
		Specificity	1		1		0.875	1	1	1	1	1	1	1	1	1	1	1	1		1	1		1		1	1	1	1	1	1		1				1			1	1	0.875	1				1	1	1
		Positive predictive value	1		1		0.888889	1	1	1	1	1	1	1	1	1	1	1	1		1	1		1		1	1	1	1	1	1		1				1			1	1	0.888889	1				1	1	1
		Negative predictive value	0.888889		1		1	1	1	0.888889	1	1	1	1	1	1	1	0.888889	1		1	1		1		1	1	0.888889	1	0.888889	1		0.727273				0.888889			0.888889	1	1	1				0.888889	1	1
		Precision	1		1		0.888889	1	1	1	1	1	1	1	1	1	1	1	1		1	1		1		1	1	1	1	1	1		1				1			1	1	0.888889	1				1	1	1
		Recall	0.875		1		1	1	1	0.875	1	1	1	1	1	1	1	0.875	1		1	1		1		1	1	0.875	1	0.875	1		0.625				0.875			0.875	1	1	1				0.875	1	1
		Youden Index	0.875		1		0.875	1	1	0.875	1	1	1	1	1	1	1	0.875	1		1	1		1		1	1	0.875	1	0.875	1		0.625				0.875			0.875	1	0.875	1				0.875	1	1
		Cutoff	0.883841		0.354005		0.12478	0.0764922	0.0747473	0.18105	0.0936329	0.0728629	0.0885162	0.104193	0.0982201	0.0900114	0.0750246	0.150512	0.0679554		0.0670149	0.121753		0.0887261		0.115003	0.0798088	0.0673344	0.0688307	0.0945379	0.145998		0.951187				0.282938			0.147138	0.064969	0.0448968	0.0980293				0.0968307	0.078742	0.0778369
[truncated: 180 more columns]
