# Supplementary material for: Angiopoietin-like protein 3 governs LDL-cholesterol levels through endothelial lipase-dependent VLDL clearance
Source: J Lipid Res. 2020 Jul 9;61(9):1271–86. doi: 10.1194/jlr.RA120000888 (PMC7469887; doi:10.1194/jlr.RA120000888)
Supplement: Supplemental Data [file supp_RA120000888_160666_2_supp_558051_qcscvv.xlsx]

## Sheet: ANGPTL3 mAb Liver Transcriptome
Ldlr -/- mice	25mg/kg Ctrl mAb or ANGPTL3 mAb once/weekly for 3 weeks
Gene symbol	Description	liver_ctrl mAb_1	liver_ctrl mAb_2	liver_ctrl mAb_3	liver_ctrl mAb_4	liver_ctrl mAb_5	liver_ctrl mAb_6	liver_ANGPTL3 mAb_1	liver_ANGPTL3 mAb_2	liver_ANGPTL3 mAb_3	liver_ANGPTL3 mAb_4	liver_ANGPTL3 mAb_5
Zglp1	zinc finger, GATA-like protein 1	0.2293	0.0663	0.1727	0.4267	0.0751	0.1711	0	0	0	0.2245	0.2426
Vmn2r65	vomeronasal 2, receptor 65	0	0	0	0	0	0	0	0	0	0	0
Gm10024	predicted gene 10024	0	0	0	0	0	0	0	0	0	0	0
F630206G17Rik	RIKEN cDNA F630206G17 gene	0	0	0.0364	0	0	0	0	0	0	0.0237	0
Oog3	oogenesin 3	0	0	0	0	0	0	0	0	0	0	0
Ldlrap1	low density lipoprotein receptor adaptor protein 1	8.3814	8.0225	8.8154	8.3363	8.436	8.5425	7.9477	7.7045	8.8645	8.021	9.8762
Mdn1	midasin homolog (yeast)	1.3669	1.2155	1.685	1.4998	1.0181	1.2272	1.1704	1.25	1.2198	1.2845	1.1096
Pydc3	pyrin domain containing 3	0.0775	0.0224	0.2294	0.0481	0	0.1076	0.0285	0.0928	0.0659	0.0379	0.1494
Wfdc17	WAP four-disulfide core domain 17	7.0776	4.7117	6.3221	11.7925	11.9706	6.4499	6.4023	11.9667	7.9712	6.8883	6.443
Mfap1b	microfibrillar-associated protein 1B	7.4398	4.0315	2.7315	4.1162	4.3805	4.355	3.0004	4.693	4.7846	3.7911	4.3565
Tmsb15b2	thymosin beta 15b2	0.6251	0	0.172	0	0	0	0	0	7.1326e-43	0	0.5128
BC100530	cDNA sequence BC100530	0	0	0	0	0	0	0	0	0	0	0
Gm15772	ribosomal protein L26 pseudogene	243.016	256.518	271.685	286.479	269.184	254.632	259.444	254.236	257.178	269.328	261.971
Gm15114	predicted gene 15114	0	0	0	0	0	0	0	0	0	0	0
Gm17762	predicted gene, 17762	0.0928	0.1006	0.1572	0.0432	0.0912	0.026	0.021	0.0208	0.0788	0.1022	0.0491
Vmn1r223	vomeronasal 1 receptor 223	0	0	0	0	0	0	0	0	0	0	0
Gata5os	GATA binding protein 5, opposite strand	0.046	0	0	0	0	0	0	0	0	0	0
Umad1	predicted gene 16039	4.8336	4.6245	4.4166	4.3652	5.2045	4.4169	4.501	5.136	5.9393	4.9096	4.6625
Gm16982	predicted gene, 16982	0	0	0	0	0	0	0	0	0	0	0
Gm11149	predicted gene 11149	0	0	0	0	0	0	0	0	0	0	0
Gm11696	predicted gene 11696	0.168	0.0484	0.1262	0.2338	0.193	0.2203	0.2285	0.0757	0.1905	0.123	0.0889
Dnajc3	DnaJ (Hsp40) homolog, subfamily C, member 3	73.9229	99.9019	95.9788	79.9232	69.2748	67.8772	99.2685	78.1399	71.5773	70.2302	86.3903
9430060I03Rik	RIKEN cDNA 9430060I03 gene	0	0.0801	0.2086	0	0.1361	0	0.0835	0.1243	0.0392	0.1017	0.0977
Gm12359	predicted gene 12359	0.1102	0.0478	0.1245	0.0513	0.0542	0.1851	0	0	0.0468	0.0809	0.1166
Fam129c	family with sequence similarity 129, member C	0.2177	0.2698	0.1757	0.7235	0.3668	0.2786	0.3939	0.1396	0.1321	0.5481	0.1316
Rsph3b	radial spoke 3B homolog (Chlamydomonas)	11.0519	10.202	11.1796	11.1736	11.9057	13.5971	13.093	10.6258	12.1039	12.0111	9.3816
Rnaset2a	ribonuclease T2A	68.6124	65.6228	52.9569	65.1312	73.2311	62.3709	56.8425	71.5719	64.0319	58.3939	61.6628
D030047H15Rik	RIKEN cDNA D030047H15 gene	0.0609	0.0528	0	0.0283	0.0598	0	0.0551	0.082	0.0259	0.0447	0
Fam174b	family with sequence similarity 174, member B	1.1456	1.0002	1.2374	0.5096	1.3882	0.6455	0.7301	1.0349	1.0041	0.5714	0.7929
Gm10532	predicted gene 10532	0.0335	0	0	0	0	0	0	0.0301	0	0	0
Gm15612	predicted gene 15612	0	0	0.028	0.023	0	0.0277	0.0448	0	0.0421	0.0727	0
Gm10857	predicted gene 10857	0.0278	0	0	0	0	0	0	0	0	0	0
F630028O10Rik	RIKEN cDNA F630028O10 gene	0.0556	0.0965	0.157	0.0776	0.082	0.1245	0.3269	0.0749	0.0945	0.1429	0.2941
Zfp389	zinc finger protein 389	0	0.0717	0.0934	0.0769	0.0812	0.0925	0.1495	0.1484	0	0	0
Gm10714	predicted gene 10714	0	0	0	0	0	0	0	0	0	0	0
Gm10433	predicted gene 10433	0.1959	0.2762	0.2662	0.3697	0.4344	0.4887	0.5322	0.4596	0.2686	0.2608	0.1694
Gm10785	predicted gene 10785	0.1807	0.3329	0.1596	0.1681	0.222	0.2023	0.2112	0.3761	0.2778	0.0995	0.1434
Gm10512	predicted gene 10512	0	0	0	0	0	0	0	0	0	0	0
Gm10536	predicted gene 10536	0.0181	0	0	0	0.0356	0.0203	0	0	0	0.0399	0
Spink13	serine peptidase inhibitor, Kazal type 13	0	0	0	0	0	0	0	0	0	0	0
Gm10556	predicted gene 10556	0.0198	0.0514	0	0.0736	0.0583	0.0443	0.0358	0.0355	0.0336	0.0435	0.0627
Gm12522	predicted gene 12522	0	0	0.0358	0	0.0311	0	0.0286	0	0	0	0.0335
Platr8	predicted gene 13939	0	0	0	0	0	0	0	0	0	0	0
Gm10677	predicted gene 10677	0	0.0637	0.0415	0	0	0	0	0	0	0.0539	0.0777
Gm15441	predicted gene 15441	0.4344	0.2964	0.124	0.2746	0	0.3306	0.3901	0.0446	0.0789	0.3392	0.2441
Gm10684	predicted gene 10684	0	0	0	0	0	0	0	0	0	0	0
Gm10787	predicted gene 10787	0	0	0	0	0	0	0	0	0	0	0
Gm10510	predicted gene 10510	0	0	0	0	0	0	0	0	0	0	0
Apela	apelin receptor early endogenous ligand	0	0	0	0	0	0	0	0	0	0	0
Gm13582	predicted gene 13582	0	0	0	0	0	0	0	0	0	0	0
Gm10782	predicted gene 10782	0	0	0.1178	0.0485	0	0.0584	0.0472	0	0	0.0383	0
Gm11837	predicted gene 11837	2.0677	2.0926	1.7519	0.7215	0.9314	1.0611	1.0911	1.8559	1.2444	2.1507	1.823
Gm10640	predicted gene 10640	0.0681	0	0	0	0	0.1524	0	0	0	0.05	0
Dnmt3aos	DNA methyltransferase 3A, opposite strand	0.1115	0	0	0	0	0	0	0.05	0	0	0.059
Gm10804	predicted gene 10804	0.6715	0.3384	0.3174	0.0959	0.7543	0.0996	0.2231	0.43	0.822	0.0653	0.9155
Gm10560	predicted gene 10560	1.1904	0.8738	1.2414	0.7668	1.17	0.9227	1.3254	0.9041	0.778	0.4706	0.1938
Gm10767	predicted gene 10767	0.4609	0.4275	0.3938	0.3147	0.6955	0	0.328	0.5582	0.5224	0.5029	0.4913
Gm10745	predicted gene 10745	0.0507	0	0	0.0472	0	0	0	0	0	0	0
Gm15348	predicted gene 15348	0	0.0183	0	0.0197	0.0208	0	0	0	0	0	0
Gm10578	predicted gene 10578	0	0	0	0	0	0	0	0	0	0	0
Gm10445	predicted gene 10445	0	0	0	0	0	0	0	0	0	0	0
Gm10658	predicted gene 10658	7.8353	8.5698	9.5443	6.4029	5.6917	6.8655	9.1216	8.1948	7.0045	8.9544	7.857
Gm11744	predicted gene 11744	0	0	0	0.1793	0.0947	0.1079	0	0.0865	0.0819	0.0708	0
Gm10415	predicted gene 10415	0	0	0	0	0	0	0	0	0	0	0
Gm10635	predicted gene 10635	0	0	0	0	0	0	0	0	0	0	0
Gm10790	predicted gene 10790	0	0	0	0.0424	0	0	0.0412	0	0	0	0
Gm14812	predicted gene 14812	0	0	0	0	0	0	0	0	0	0	0
F420014N23Rik	RIKEN cDNA F420014N23 gene	0.0644	0.0279	0.0683	0.06	0.0633	0.0721	0.0583	0.0578	0	0.0946	0.0682
Gm16287	predicted gene 16287	0.0363	0.0926	0.1242	0.1005	0	0.0798	0.0667	0.1626	0.0297	0.0526	0
Gm11529	predicted gene 11529	0	0	0	0	0	0	0	0	0	0	0
Gm10865	predicted gene 10865	0.2906	0.0992	0.1239	0.1515	0.0441	0	0.21	0.2523	0.1554	0.4248	0
Gm10636	predicted gene 10636	0.0335	0.0283	0.0742	0	0.065	0.0363	0.1201	0	0.0542	0	0.0342
Gm10389	predicted gene 10389	0	0	0	0	0	0	0	0	0	0.0618	0
Gm10791	predicted gene 10791	1.8063e-14	0	0.2369	0.0169	0.2512	0.2209	0.0065	0.1206	0.1058	0.1062	0
Gm10466	predicted gene 10466	0	0	0	0	0	0	0	0	0	0	0
Gm10823	predicted gene 10823	0	0	0	0	0	0	0	0	0	0	0
F630042J09Rik	RIKEN cDNA F630042J09 gene	0.0488	0.1483	0.2205	0	0	0.1915	0	0	0.0207	0.1793	0.0258
Gm10768	predicted gene 10768	116.076	124.912	123.619	118.586	104.313	111.726	117.579	95.9798	119.232	104.811	108.413
Fmr1os	predicted gene 10474	0	0	0	0	0	0	0	0	0	0	0
Gm10538	predicted gene 10538	0	0	0	0	0	0	0	0	0	0	0
Gm10371	predicted gene 10371	0.0806	0.3428	0.1893	0.2036	0.1427	0.1838	0.2969	0.1975	0.1563	0.088	0.2553
7420461P10Rik	RIKEN cDNA 7420461P10 gene	0	0	0	0	0	0	0	0	0	0	0
Gm10872	predicted gene 10872	0.7155	0.8965	0.8083	1.5534	0.7032	0.9791	2.517	0.7136	0.8781	1.2842	2.1868
Gm12298	predicted gene 12298	0	0	0	0	0	0	0	0	0	0	0
Gm10421	predicted gene 10421	0	0	0	0	0	0	0	0	0	0	0
Gm10732	predicted gene 10732	0	0	0	0	0	0	0	0	0	0	0
Tmem51os1	Tmem51 opposite strand 1	0.1317	0.1524	0.1488	0.1634	0.0432	0.295	0.4767	0.2365	0.0373	0.4836	0.0465
Gm10754	predicted gene 10754	0	0	0	0	0	0	0	0	0	0	0
Gm10637	predicted gene 10637	0	0	0	0	0	0	0	0	0	0	0
Gm10789	predicted gene 10789	0.0173	0.0302	0.0191	0.063	0.0168	0.0193	0.0815	0.0303	0.0295	0.0372	0.0179
Gm10516	predicted gene 10516	0.2367	0.3845	0.5843	0.4675	0.6095	0.6618	0.4812	0.2929	0.1817	0.7166	0.5139
Gm10432	predicted gene 10432	0.0594	0.0307	0.0342	0.0378	0.045	0.038	0.0906	0.0289	0.0297	0.0543	0
Gm15401	predicted gene 15401	0.6161	0.8678	0.7071	0.6505	0.5182	1.0626	1.5233	0.5679	0.5824	2.1084	0.6136
Gm10494	predicted gene 10494	0	0	0.0338	0	0.0294	0	0	0	0	0	0
Cep85l	centrosomal protein 85-like	4.2456	2.8119	3.8565	4.3774	2.5092	3.3723	3.3734	3.785	3.0466	3.6648	3.3081
Gm10373	predicted gene 10373	0	0	0	0	0	0	0	0	0	0	0
Gm11681	predicted gene 11681	0	0.0874	0	0	0	0	0	0	0	0	0
Gm10845	predicted gene 10845	4.5423	5.2263	4.897	5.7772	5.0162	5.0455	4.9867	5.0054	5.8878	4.9617	4.9352
Gm13629	predicted gene 13629	0	0	0	0	0	0	0	0	0	0	0
Gm1976	predicted gene 1976	0.4799	0.2639	0.1513	0.1185	0.0874	0.1482	0.1559	0.1868	0.1768	0.1304	0.3143
Gm10825	predicted gene 10825	0.0341	0.0295	0.0383	0.0475	0	0.076	0.0307	0.0306	0	0.0751	0.0359
Gm10406	predicted gene 10406	0	0	0	0	0	0	0.0357	0	0	0	0
BC117090	cDNA sequence BC1179090	0	0	0	0	0	0	0	0	0	0	0
Olfr55	olfactory receptor 55	0	0	0	0	0	0	0	0	0	0	0
Olfr239	olfactory receptor 239	0	0	0	0	0	0	0	0	0	0	0
Btnl1	butyrophilin-like 1	0	0	0	0	0	0	0	0.0328	0	0	0
Isg15	ISG15 ubiquitin-like modifier	8.8836	4.9602	8.5362	12.2562	5.4191	5.4875	16.8108	8.7069	7.114	6.3725	9.0744
Gm14548	predicted gene 14548	2.0358e-08	0	0	4.2551e-10	0	5.6068e-10	0	0	0	0	0
Ceacam-ps1	carcinoembryonic antigen-related cell adhesion molecule pseudogene 1	0	0	0	0	0	0	0	0	0	0	0
Gm15284	predicted gene 15284	0	0	0	0	0	0	0	0	0	0	0
Vmn2r121	vomeronasal 2, receptor 121	0	0	0	0	0	0	0	0	0	0	0
LOC100038947	signal-regulatory protein beta 1-like	0.0682	0.1417	0	0	0.1932	0.1187	0.1918	0	0.1351	0.056	0.2454
Mup9	major urinary protein 9	122.174	174.417	364.48	1426.41	307.738	104.378	948.211	180.883	147.797	173.443	244.348
Gm1979	predicted gene 1979	0	0	0	0	0	0	0	0	0	0	0
Gm1993	predicted gene 1993	0	0	0	0	0	0	0	0	0	0	0
Gm1995	REX1, RNA exonuclease 1 homolog pseudogene	0	0	0	0	0	0	0	0	0	0	0
Gm2002	predicted gene 2002	0	0	0	0	0	0	0	0.0477	0	0	0.0562
Mup10	major urinary protein 10	559.46	772.45	777.072	667.676	597.165	689.821	1112.5	680.431	701.404	845.229	870.576
Gm2011	predicted gene 2011	0.1646	0.4698	0.346	0.2977	0.2712	0.1664	0.1381	0	0	0.2249	0
Mup11	major urinary protein 11	386.399	541.558	732.251	1748.4	982.038	735.023	1830.49	480.276	568.116	535.197	444.013
Gm2012	predicted gene 2012	0	0	0	0	0	0	0	0	0	0	0
Gm2016	predicted gene 2016	0	0	0	0	0	0	0	0	0	0	0
Gm10731	FUN14 domain containing 2 pseudogene	0.0853	0.074	0.0482	0	0.0838	0.0478	0	0	0	0	0.0902
Gm10471	predicted gene 10471	0	0	0	0	0.0227	0	0.0418	0.0415	0.0196	0.0339	0
Gm2022	predicted pseudogene 2022	0	0	0	0	0	0	0	0	0	0	0
Mup12	major urinary protein 12	66.9264	56.8051	63.9689	109.664	139.431	103.964	108.502	99.3393	43.6998	84.0804	73.2261
Gm16404	predicted gene 16404	0	0.0515	0	0	0	0	0	0	0	0	0
0610010B08Rik	RIKEN cDNA 0610010B08 gene	3.9782	1.2305	1.064	2.6392	0.1111	0.8812	4.7378	1.8633	3.86	5.3835	1.1572
Gm2027	nuclear assembly factor 1 homolog pseudogene	0.0345	0.0352	0	0	0.1001	0	0	0	0.0487	0	0
Gm2030	predicted gene 2030	0	0	0	0	0	0	0	0	0	0	0
Gm2042	predicted gene 2042	0	0	0	0	0	0	0	0	0	0	0
Mup13	major urinary protein 13	5.1814	4.8602	6.2788	21.2394	10.2381	3.3093	18.3302	3.5774	3.9748	3.3181	4.1481
Mup14	major urinary protein 14	130.368	133.66	145.089	971.895	590.99	294.103	840.356	148.943	95.8247	111.952	185.922
Gm14525	predicted gene 14525	0	0	0	0	0	0	0	0	0	0	0
Gm14295	predicted gene 14295	11.3074	8.9342	10.5272	11.3834	10.6066	10.4324	12.5974	10.9825	7.9153	10.9909	10.2706
Gm2061	predicted gene 2061	0.5312	1.1399	0.9792	0.4943	0.2748	1.033	0.5311	0.527	0.6651	1.088	1.124
Ccdc152	coiled-coil domain containing 152	0.1935	0.1678	0.2186	0.09	0.1901	0.1083	0.0875	0.1737	0.1644	0.142	0
Gm12128	predicted gene 12128	0	0	0	0	0	0.0297	0	0.0238	0	0	0.0561
Mup15	major urinary protein 15	2.8308	1.8402	2.2806	9.3863	2.2107	3.1112	7.2034	1.3227	1.1038	2.5608	3.1889
Gm13580	predicted gene 13580	0	0	0	0	0	0	0	0	0	0	0
Mup16	major urinary protein 16	60.4524	38.282	76.3569	488.876	246	61.5548	386.646	62.5086	40.7059	53.2725	56.2549
Gm2087	predicted gene 2087	0	0	0	0	0	0	0	0	0	0	0
Tmem254c	transmembrane protein 254c	1.5327e-06	1.0535e-10	0.0101	5.7117e-09	4.8471e-11	3.0969e-10	1.9256e-11	3.2809e-11	1.8256e-11	3.1802e-11	3.2157e-10
Mup17	major urinary protein 17	186.253	210.344	467.955	3103.62	878.985	252.03	2297.89	161.434	222.675	162.569	271.751
Gm10649	predicted gene 10649	0	0	0	0	0	0.1125	0	0.0451	0	0	0.0531
Cphx2	cytoplasmic polyadenylated homeobox 2	0.0013	0.001	1.0093	2.0536	0.0011	0.0007	2.8333	0.0016	0.0009	0.0008	0.001
Gm2109	predicted gene 2109	0	0.0467	0	0	0	0	0	0	0	0	0
Duxbl2	doubl homeobox B-like 2	0	0	0	0	0	0	0	0	0	0	0
Gm2115	predicted gene 2115	0	0	0	0	0	0	0	0	0	0	0
Gm10058	predicted gene 10058	0	0	0	0	0	0	0	0	0	0	0
Plac9b	placenta specific 9b	0.1411	0.6121	0.6377	0.9192	0.5548	0.632	0.766	0.5067	0.7194	0.6217	0.8958
Tmem254b	transmembrane protein 254b	0.6758	1.8092	0.6944	5.4573	1.1712	0.0229	7.441	9.8013e-14	1.3926	2.7584e-14	2.4992
Cphx3	cytoplasmic polyadenylated homeobox 3	0.0003	0.0002	0.1974	0.323	0.0002	0.0001	0.4854	0.0004	0.0002	0.0002	0.0002
Duxbl3	double homeobox B-like 3	0	0	0	0	0	0	0	0	0	0	0
Gm10436	predicted gene 10436	0	0	0	0	0	0	0	0	0	0	0
Gm14920	predicted pseudogene 14920	0	0	0	0	0	0	0	0	0	0	0
Gm10147	predicted gene 10147	0	0	0	0	0	0	0	0	0	0	0
Gm2176	glucosamine-6-phosphate deaminase 1 pseudogene	0	0	0	0	0	0	0	0	0	0	0
Gm10096	predicted gene 10096	0	0	0	0	0	0	0	0	0	0	0
Mageb16-ps1	melanoma antigen family B, 16, pseudogene 1	0.2715	0.3733	0.2298	0.3179	0.1856	0.4129	0.3612	0.3266	0.4456	0.4322	0.1223
Gm10487	predicted gene 10487	0	0	0	0	0	0	0	0	0	0	0
Vmn1r186	vomeronasal 1 receptor Vmn1r186	0	0	0	0	0	0	0	0	0	0	0
Gm15706	predicted gene 15706	0.697	0.6046	0.5906	1.0539	0.3425	0.4877	0.5517	0.4692	1.0364	0.8316	0.3687
Vmn1r187	vomeronasal 1 receptor Vmn1r187	0	0	0	0	0	0	0	0	0	0	0
Gm10486	predicted gene 10486	0	0	0	0	0	0	0	0	0	0	0
Tgif2lx2	TGFB-induced factor homeobox 2-like, X-linked 2	0	0	0	0	0	0	0	0	0	0	0
Gm20806	predicted gene, 20806	0	0	0	0	0	0	0	0	0	0	0
Gm14819	predicted gene 14819	0	0	0	0	0	0	0	0	0	0	0
Tcf24	transcription factor 24	2.1432	2.0021	0.3492	0.8628	0.3443	1.0382	0.2237	0.9063	1.2956	2.1636	1.1773
Gm20809	predicted gene, 20809	0	0	0	0	0	0	0	0	0	0	0
Atp6v0c-ps2	ATPase, H+ transporting, lysosomal V0 subunit C, pseudogene 2	3.2874e-26	6.1321e-33	9.8335e-27	0	7.0386e-30	1.2654e-39	4.2058e-38	4.7273e-31	2.0908e-29	6.0536e-43	2.9981e-35
E330012B07Rik	RIKEN cDNA E330012B07 gene	0	0	0	0	0	0	0	0	0	0	0
Msmp	microseminoprotein, prostate associated	0.1039	0	0	0.0967	0.1021	0.1163	0	0	0	0	0
5031434O11Rik	RIKEN cDNA 5031434O11 gene	0.1075	0	0.1215	0.2001	0	0	0.0973	0.0965	0	0	0.2275
Lincenc1	Derived by automated computational analysis using gene prediction method: Gnomon.	0	0	0	0	0.0366	0	0	0.0305	0	0.0244	0
Gm2381	zinc finger protein 936 pseudogene	0.0635	0.103	0.057	0.0521	0	0	0.0588	0.0802	0	0.0188	0.027
Mthfsl	predicted gene 2382	16.16	16.5656	14.0105	16.5026	18.8276	14.9644	14.7555	12.5995	20.5252	15.0023	18.8762
1700049E15Rik	RIKEN cDNA 1700049E15 gene	0	0	0	0	0	0	0	0	0	0	0
Gm20815	predicted gene, 20815	0	0	0	0	0	0	0	0	0	0	0
Hrct1	histidine rich carboxyl terminus 1	0.2537	0.1467	0.191	0.0787	0	0	0.153	0.3036	0.1437	0.1242	0.0895
Ildr2	immunoglobulin-like domain containing receptor 2	12.0871	11.1226	9.407	6.2523	8.6889	11.468	7.3583	9.3615	8.2103	9.03	9.1557
Tgtp2	T cell specific GTPase 2	0.4815	0.1751	6.4446e-25	0.7868	1.2832	0.5657	2.6037	0.5715	1.2597	0	2.1239
Cldn24	claudin 24	0	0	0	0	0	0	0	0	0	0	0
D5Ertd605e	DNA segment, Chr 5, ERATO Doi 605, expressed	0.1454	0.2996	0.2463	0.3382	0.3572	0	0.1315	0.1305	0.2807	0.058	0.2307
Gm20816	predicted gene, 20816	0	0	0	0	0	0	0	0	0	0	0
Gm13306	predicted gene 13306	0.4775	0.4465	0.6962	0.2853	0.4086	0.2799	0.3333	0.5192	0.4441	0.2229	0.1381
Snhg12	small nucleolar RNA host gene 12	5.4775	4.5305	6.188	5.5707	3.881	3.5655	7.9509	5.0309	5.3033	4.3023	4.7169
Gm15093	predicted gene 15093	0	0	0	0	0	0	0	0	0	0	0
Rhox2b	reproductive homeobox 2B	0	0	0	0	0	0	0	0	0	0	0
Gm15085	predicted gene 15085	0	0	0	0	0	0	0	0	0	0	0
Gm2506	predicted gene 2506	0.4775	0.4465	0.6962	0.2853	0.4086	0.2799	0.3333	0.5192	0.4441	0.2229	0.1381
Rhox2c	reproductive homeobox 2C	0	0	0	0	0	0	0	0	0	0	0
Gfy	golgi-associated olfactory signaling regulator	0	0	0	0	0	0	0	0	0	0	0
Gm2516	predicted gene 2516	0	0	0	0	0	0	0	0	0	0	0
Gm2518	interferon induced transmembrane protein 2 pseudogene	0.1246	0.0811	0.0352	0.029	0.0612	0.1046	0.0846	0	0.0794	0.0687	0.1648
Gm12942	predicted gene 12942	3.0499	2.6456	2.3735	2.4594	2.8642	3.3388	3.0041	3.1025	3.8581	3.1349	2.5813
Rhox2e	reproductive homeobox 2E	0	0	0	0	0	0	0	0	0	0	0
Gm20822	predicted gene, 20822	0	0	0	0	0	0	0	0	0	0	0
Gm2560	predicted gene 2560	0	0	0	0	0	0	0	0	0	0	0
Gm20823	predicted gene, 20823	0	0	0	0	0	0	0	0	0	0	0
Ccl27b	chemokine (C-C motif) ligand 27b	0.4775	0.4465	0.6962	0.2853	0.4086	0.2799	0.3333	0.5192	0.4441	0.2229	0.1381
1810010D01Rik	RIKEN cDNA 1810010D01 gene	0	0.0716	0	0	0	0	0	0	0	0.0606	0.0873
Gm20826	predicted gene, 20826	0	0	0	0	0	0	0	0	0	0	0
Gm10229	predicted gene 10229	0	0	0	0	0	0	0	0	0	0	0
Gm2663	predicted gene 2663	0	0	0	0	0	0	0	0	0	0	0
Gm10228	predicted gene 10228	0	0	0	0	0	0	0	0	0	0	0
Gm20831	predicted gene, 20831	0	0	0	0	0	0	0	0	0	0	0
Gm10334	predicted gene 10334	0	0	0	0	0	0	0	0	0	0	0
Gm11563	predicted gene 11563	0	0	0	0	0	0	0	0	0	0	0
Olfr157	olfactory receptor 157	0	0	0	0	0	0	0	0	0	0	0
Gm11595	predicted gene 11595	0	0	0	0	0	0	0	0	0	0	0
Gm2694	predicted gene 2694	0	0	0	0	0	0	0	0	0	0	0
Gm2696	predicted gene 2696	0	0	0	0	0	0	0	0	0	0	0
3830408C21Rik	RIKEN cDNA 3830408C21 gene	0.2034	0.1764	0.0919	0.1514	0.1599	0.0911	0.1104	0.1095	0.1728	0.2986	0.1291
Gm2721	predicted gene 2721	0	0	0	0	0	0	0	0	0	0	0
Gm2762	predicted gene 2762	0	0	0	0	0	0	0	0	0	0	0
Mndal	myeloid nuclear differentiation antigen like	3.4859	2.0953	3.4954	3.127	3.1881	1.895	3.467	3.2781	2.9426	1.9805	4.6517
Gm2799	predicted gene 2799	0	0	0	0	0	0	0	0	0	0	0
Tmem181c-ps	transmembrane protein 181C, pseudogene	0.1708	0.0935	0.0578	0.1914	0.1923	0.1961	0.1636	0.285	0.1758	0.2571	0.0406
Dynlt1f	dynein light chain Tctex-type 1F	0	0	0	0	0	0	0.173	0	0	0	0.1736
Gm2825	predicted gene 2825	0	0	0	0	0	0	0	0	0	0	0
Gm2837	spindlin family, member 2 pseudogene	0	0	0	0	0	0	0	0	0	0.0121	0
Dynlt1c	dynein light chain Tctex-type 1C	3.3474	8.1412	10.4696	14.4665	5.3637	5.1105	13.8161	9.0048	16.8727	8.4372	5.6563
Gm12409	predicted gene 12409	0	0	0	0	0	0	0	0	0	0	0
Gm2848	predicted gene 2848	0.1053	0	0	0.098	0.1035	0	0.0953	0	0.0895	0	0
Kcnj13	potassium inwardly-rectifying channel, subfamily J, member 13	0	0	0	0	0	0	0	0	0	0	0
Gm15319	predicted gene 15319	0	0	0.1041	0.1143	0.0302	0.0344	0.0741	0.0276	0.1565	0	0
Gm2863	predicted gene 2863	0	0	0	0	0	0	0	0	0	0	0
Fancf	Fanconi anemia, complementation group F	1.4608	1.5444	1.444	1.3168	1.2114	1.6867	1.5692	1.0653	1.2024	1.4748	1.304
Gm12603	predicted gene 12603	0	0	0	0	0	0	0	0	0	0	0
Gm15023	predicted gene 15023	0	0	0	0	0	0	0	0	0	0	0
Gm2897	predicted gene 2897	0	0.1354	0	0	0.0383	0	0	0.05	0	0	0
Gm2913	predicted gene 2913	0	0	0	0	0	0	0	0	0	0	0
Gm2927	predicted gene 2927	0	0	0	0	0	0	0	0	0	0	0
Mirg	miRNA containing gene	0.2377	0.3093	0.2014	0.4424	0.4088	0.1996	0.4301	0	0.1515	0.2182	0.4401
Gm2933	predicted gene 2933	0	0	0	0	0	0	0	0	0	0	0
Foxd2os	forkhead box D2, opposite strand	0	0.0233	0.0303	0.025	0.1847	0.0301	0.0243	0.0723	0.0228	0.0985	0.0568
Mroh2a	maestro heat-like repeat family member 2A	0.1235	0.1785	0.1976	0.1149	0.1618	0.2419	0.3351	0.157	0.1661	0.1813	0.4028
LOC100040786	similar to Ssty2 protein	0	0	0	0	0	0	0	0	0	0	0
Gm11627	predicted gene 11627	0	0	0	0	0	0	0	0	0	0	0
Cyp4a32	cytochrome P450, family 4, subfamily a, polypeptide 32	23.1648	21.6808	17.2154	27.0105	19.0443	17.1909	32.9089	21.9419	18.0578	12.9932	20.5451
Gm9767	predicted gene 9767	0	0	0	0	0	0	0	0	0	0	0
Gm3002	alpha-takusan pseudogene	0.0379	0.1156	0.1003	0.0618	0.0466	0.0195	0.0402	0.0434	0.0376	0.0483	0.0313
Gm13040	predicted gene 13040	0	0	0	0	0	0	0	0	0	0	0
Gm13057	predicted gene 13057	0	0	0	0	0	0	0	0	0	0	0
Gm16405	predicted gene 16405	0	1.8497e-43	0	0	0	0	0	0	0	0	0
Gm3020	predicted gene 3020	0.0613	0	0	0	0	0	0	0	0	0	0
1700017G19Rik	RIKEN cDNA 1700017G19 gene	0	0	0	0	0	0	0	0	0	0	0
Gm16430	predicted gene 16430	0	1.8497e-43	0	0	0	0	0	0	0	0	0
Gm20854	predicted gene, 20854	0	0	0	0	0	0	0	0	0	0	0
Cldn34b1	predicted gene 16390	0	0	0	0	0	0	0	0	0	0	0
Rpl14-ps1	ribosomal protein L14, pseudogene 1	0	1.1956	1.5761	2.7001	1.3406	1.5754	0	1.7417e-40	0	2.0353	2.288
Tceal7	transcription elongation factor A (SII)-like 7	0	0	0	0	0	0	0	0	0	0	0.0841
Gm3086	RuvB-like protein 1 pseudogene	0	0	0.1389	0	0	0	0	0	0	0.1066	0
Gm20857	Sycp3 like Y-linked pseudogene	0	0.1033	0.0598	0	0	0	0	0	0	0.0389	0.112
Gm20858	Sycp3 like Y-linked pseudogene	0	0.1033	0.0598	0	0	0	0	0	0	0.0389	0.112
Gm13286	predicted gene 13286	0	0	0	0	0	0	0	0	0	0	0
Gm13102	predicted gene 13102	0.0057	0.0042	0.0059	0.0013	0.0057	0.0013	0.0029	0.0041	0.0029	0.049	0.0051
G630090E17Rik	RIKEN cDNA G630090E17 gene	6.9797	7.4686	8.2167	7.3731	6.8073	7.627	7.5293	4.9539	9.0826	7.5658	9.3594
Iqcf6	IQ motif containing F6	0	0	0	0	0	0	0	0	0	0	0
Gm3139	predicted gene 3139	0	0	0	0	0	0	0	0	0	0	0
Gm3143	predicted gene 3143	0	0	0	0.1234	0	0.297	0	0	0	0.0974	0
Gm3636	predicted gene 3636	0	1.2663e-26	0	0	4.4402e-36	0	0	0.0533	0.0005	0	0
Olfr596	olfactory receptor 596	0	0	0	0	0	0	0	0	0	0	0
Gm20865	predicted gene, 20865	0	0	0	0	0	0	0	0	0	0	0
Hist1h4m	histone cluster 1, H4m	0	0	0	0	0	0	0	0	0	0	0
Gm3219	B-cell CLL/lymphoma 7C pseudogene	38.0234	106.645	86.479	62.3486	50.4975	46.0824	61.5628	42.1206	79.8019	57.1577	80.5858
Gm3230	predicted gene 3230	0.0738	0.1921	0.0834	0	0.2219	0.2479	0.0668	0.1987	0.3449	0.1084	0.1952
Gm16513	expressed sequence AU018829	0	0	0	0	0	0	0	0	0	0	0
Gm20867	predicted gene, 20867	0	0	0	0	0	0	0	0	0	0	0
Gm3238	predicted gene 3238	0	0	0	0	0	0	0	0	0	0	0
Gm11974	predicted gene 11974	1.304	1.5836	1.1785	1.3346	0.7689	2.1899	4.8362	1.1704	0.9971	1.5318	0.4139
D4Ertd617e	DNA segment, Chr 4, ERATO Doi 617, expressed	0	0.0931	0	0	0	0	0	0.1066	0	0.0766	0.1142
Gm3258	predicted gene 3258	0.2054	0.1736	0.5928	0.8389	0	0	0.1877	0.1616	0.6356	0	0.24
Gm3259	predicted gene 3259	0	0.0291	0	0	0	0	0	0	0.0285	0	0
Gm3264	predicted gene 3264	0	2.6625e-29	0	0	0	0	0	0	0	0.2424	0
Gm11978	predicted gene 11978	0.1183	0.0513	0	0.11	0	0.0662	0	0.2124	0.0502	0	0
Gm3279	predicted gene 3279	0	0	0	0	0	0	0	0	0	0	0
Gm20871	Sycp3 like Y-linked pseudogene	0	0.0618	0	0	0	0	0	0	0	0	0
Gm11985	predicted gene 11985	0	0	0	0	0	0	0	0	0	0	0
Gm3285	predicted gene 3285	0	0	0	0	0	0	0	0	0	0	0
Tcp10c	t-complex protein 10c	0	0	0	0	0	0	0.0552	0	0	0	0.0323
Gm3286	predicted gene 3286	0	0	0	0	0	0	0.0992	0	0.0466	0	0
Cyp3a41b	cytochrome P450, family 3, subfamily a, polypeptide 41B	0.8855	1.9523	1.4178	0.7794	0.2925	1.2652	1.478	0.3526	0.5788	0.7127	1.582
Gm13242	predicted gene 13242	0	0	0	0	0	0	0	0	0	0.0631	0
Gm11938	predicted gene 11938	0	0	0	0	0	0	0	0	0	0	0
Gm13247	predicted gene 13247	0	0	0.0591	0	0	0	0	0.0469	0.025	0.012	0
Cyp3a59	cytochrome P450, family 3, subfamily a, polypeptide 59	34.7106	44.0621	43.7174	34.8295	16.2745	35.1009	26.5243	10.6265	46.0867	30.9465	66.0307
Gm3363	predicted gene 3363	0	0	0	0	0	0	0	0.0498	0.0944	0	0
Gm9833	myelin basic protein expression factor 2, repressor pseudogene	0	0	0	0	0	0	0	0	0	0	0
Gm11937	predicted gene 11937	0	0	0	0	0	0	0	0	0	0	0
Gm3376	predicted gene 3376	0	0	0	0	0	0	0	0	0	0	0
Gm3383	predicted gene 3383	0	0	0	0.0658	0	0	0	0	0	2.0179e-43	0
Gm10409	predicted pseudogene 8348	0.0297	0	0	0	0	0	0	0	0	0	0
Ly6c2	lymphocyte antigen 6 complex, locus C2	0.1973	0.4641	0	0.1709	0	0	0.2113	0	0	0.382	0.3883
Gm3402	predicted gene 3402	0	0	0	0	0	0	0	0	0	0	0
Gm20877	predicted gene, 20877	0	0	0	0	0	0	0	0	0	0	0
Gm3404	predicted gene 3404	0	0	0	0	0	0	0	0	0	0	0
Gm3409	predicted gene 3409	0	0	0	0	0	0	0	0	0	0	0
9030025P20Rik	RIKEN cDNA 9030025P20 gene	2.2386	2.4921	2.3542	5.8869	2.5117	3.4827	5.0437	1.9665	2.9093	2.9041	2.0786
Gm3414	predicted gene 3414	0.514	0.589	0.3904	0.4085	0.2589	0.4546	0.4686	0.5232	0.4852	0.3786	0.4129
Gm3415	predicted gene 3415	0	0	0	0	0	0	0	0	0	0	0
Gm20878	predicted gene, 20878	0	0	0	0.2478	0	0	0	0	0	0	0.1314
Zkscan16	zinc finger with KRAB and SCAN domains 16	0	0.024	0	0.0257	0	0.0309	0	0	0	0	0
Amd2	S-adenosylmethionine decarboxylase 2	24.9814	24.5549	25.9941	20.3764	15.9402	27.7082	23.3849	17.4818	23.5224	20.2758	20.9201
Gm3417	predicted gene 3417	0.147	0.2977	0.1662	0.4725	0	0.4939	0.2297	0.1761	0	0.1291	0
Gm9994	predicted gene 9994	0	0	0	0.0606	0.064	0	0	0	0	0	0
Gm3428	predicted gene 3428	0	0	0	0	0	0	0	0	0	0	0
Gm3434	predicted gene 3434	0	0	0	0	0	0	0	0	0	0	0
Gm3435	predicted gene 3435	1.0652	0.6738	0.3188	1.6917	1.284	1.6878	1.8697	1.4024	1.4765	1.3841	0.651
Gm3448	predicted gene 3448	0.147	0.2977	0.1662	0.4725	0	0.4939	0.2297	0.1761	0	0.1291	0
Gm10863	predicted gene 10863	0	0	0	0	0	0	0	0	0.0965	0	0
Mup7	major urinary protein 7	3014.42	2258.7	3252.97	8789.68	6812.71	4007.14	7982.45	4074.25	2401.31	3057.11	3046.17
Gm3458	predicted gene 3458	0	0	0	0	0	0	0	0	0	0	0
Gm13157	predicted gene 13157	0.9106	0.8185	1.0491	0.9402	0.791	0.5986	0.8842	0.3424	0.7986	0.5142	0.6687
Gm3500	predicted gene 3500	0	0	0	0	0	0	0	0	0	0	0
Mup8	major urinary protein 8	345.196	426.255	471.555	1286.36	798.242	559.407	833.049	671.052	283.39	505.12	733.393
Gm10104	predicted gene 10104	0	0	0	0	0	0	0	0	0	0	0
Gm10451	predicted gene 10451	0.0864	0.075	0.3906	0.1609	0.3398	0.1936	0.0782	0.0776	0.0734	0.1904	0.0915
Gm15217	predicted gene 15217	0	0	0	0	0	0	0	0	0	0	0
Gm3488	predicted gene, 3488	0	0	0	0	0	0.0452	0	0	4.4212e-10	0	0
Gm15293	predicted gene 15293	0	0	0	0	0	0	0	0	0	0	0
Gm10413	predicted gene 10413	0	0	0	0	0	0	0	0	0	0	0
Gm15292	predicted gene 15292	0	0	0	0	0	0	0	0	0	0	0
Gm15299	predicted pseudogene 15299	0	0	0	0	0	0	0	0	0	0	0
Gm10408	predicted gene 10408	0	0	0	0	0.184	0	0	0	0	0	0
Gm3558	predicted gene 3558	0	0	0	0	0	0	0.034	0.0668	0	0.0369	0
Gm15308	predicted gene 15308	0	0	0	0	0	0	0	0	0	0	0
Gm14850	predicted gene 14850	0	0	0	0	0	0	0	0	0	0	0
Gm15315	predicted gene 15315	0	0	0	0	0	0	0	0	0	0	0
Gm10094	predicted gene 10094	37.6281	42.6824	44.4615	36.2273	42.64	50.4956	42.7403	38.8747	45.5604	39.8475	41.6996
Oaz1-ps	ornithine decarboxylase antizyme 1, pseudogene	8.7776e-21	8.3245e-22	5.0219e-19	3.1485e-28	1.1424e-23	1.212e-21	2.0146e-25	1.3139e-26	1.302e-24	9.2586e-29	3.7376e-24
Gm3604	predicted gene 3604	0.1269	0.1773	0	0.0273	0	0	0.0611	0.0745	0.037	0.0844	0.031
Gm15421	ribosomal protein L22 like 1 pseudogene	0.165	1.4247	0.5751	1.2424	0.3291	0.5428	0.8951	0.7554	0.5255	0.6189	0.8471
Gm10377	predicted gene 10377	0	0	0	0	0	0	0	0	0	0	0
9130019P16Rik	RIKEN cDNA 9130019P16 gene	0	0	0	0	0	0	0	0.0154	0	0.0126	0
Gm3646	predicted gene 3646	0	0	0	0	0	0	0	0	0	0	0
Gm10488	predicted gene 10488	0	0	0	0	0	0	0	0	0	0	0
Gm14632	predicted gene 14632	0	0	0	0	0	0	0	0	0	0	0
Gm3696	predicted gene 3696	0	0	0	0	0	0.0404	0	5.1708e-43	0	0	0
Nrg2	neuregulin 2	0	0	0	0.0508	0	0.0305	0.0493	0.0245	0	0	0
Gm3701	predicted gene 3701	0	0	0	0	0	0	0	0	0	0	0
BC005561	cDNA sequence BC005561	3.6202	3.4497	3.6501	3.2225	3.3169	3.3323	3.1028	3.3346	3.1381	3.5804	3.112
Gm3704	predicted gene 3704	2.3727	1.4204	0.9816	1.99	2.8573	1.0102	2.8113	2.3996	1.4196	0.9324	1.8031
Gm3706	predicted gene 3706	0	0	0	0	0	0	0	0	0	0	0
Rps15a-ps6	ribosomal protein S15A, pseudogene 6	4.221	0.7813	0.4324	3.898	0.7277	0.1414	0.2277	0.5626	0.6381	0.2822	3.6742
Gm10230	predicted gene 10230	0	0	0	0	0	0	0	0	0	0	0
Gm13446	predicted gene 13446	0	0	0	0	0	0	0	0	0	0	0
Gm3716	predicted gene 3716	0	0.0233	0	0.025	0.0264	0.0301	0.0243	0	0	0.0197	0
Gm3750	predicted gene 3750	0	0	0	0	0	0	0	0	0	0	0
Gm3763	predicted gene 3763	0	0	0	0	0	0	0	0	0	0	0
Gm3772	predicted gene 3772	0	0	0	0	0	0	0	0	0	0	0
Gm3776	predicted gene 3776	3.3003	3.0683	3.6018	3.7187	2.1792	3.9229	3.45	4.1225	1.059	5.0532	5.8358
Gm10639	predicted gene 10639	0	0.28	0.267	0	0	0.8618	0	0	0.3415	0	0.3803
2810410L24Rik	RIKEN cDNA 2810410L24 gene	1.4923	1.0199	1.0218	1.1361	1.1111	0.7088	0.8182	1.0554	0.9606	1.3281	1.1483
Gm10375	predicted gene 10375	0	0	0	0	0	0	0	0	0	0	0
Mnd1-ps	Mnd1 retrotransposed pseudogene	0.0371	0	0	0	0	0	0.0304	0	0	0.0796	0
Gm20917	predicted gene, 20917	0	0	0	0	0	0	0	0	0	0	0
Vmn1r79	vomeronasal 1 receptor 79	0	0	0	0	0	0	0	0	0	0	0
Gm16532	predicted gene, 16532	0	0	0	0	0	0	0	0	0	0	0
Nhsl2	NHS-like 2	0.1849	0.1226	0.128	0.1164	0.1054	0.0802	0.1421	0.1285	0.1266	0.0963	0.2017
Ccl21b	chemokine (C-C motif) ligand 21B (leucine)	1.126	0.5438	0.3366	0	0.4639	0	1.8016	0.8074	0.7082	0.4868	0.3378
Mir22hg	Mir22 host gene (non-protein coding)	33.6581	22.7885	22.5673	19.97	27.5374	23.1487	18.3866	25.071	21.0577	19.8019	20.8567
Vmn2r55	vomeronasal 2, receptor 55	0.2961	0.3425	0.223	0.2756	0.3234	0.1474	0.4762	0.2658	0.4194	0.3624	0.3133
Sprr2a3	small proline-rich protein 2A3	0.0906	0	0	0	0	0	0.082	0	0	0	0
Gm3893	predicted gene 3893	0	0.038	0	0.0367	0	0.0249	0.0399	0	0.0558	0.0285	0.046
Gm13305	predicted gene 13305	0.8565	1.85	1.137	0.8918	0.6157	1.1872	0.6632	0.9279	1.1941	1.1403	0.7649
Gm16523	mitochondrial ribosomal protein L40 pseudogene	0.0163	0.0718	0.0736	0.0463	0.0644	0.0548	0.0595	0.0731	0.0702	0.0725	0.0518
Vmn2r31	vomeronasal 2, receptor 31	0	0	0	0	0	0	0	0.021	0	0	0
Rbakdn	Rbak downstream neighbor (non-protein coding)	0	0	0	0	0	0	0	0	0	0	0
Vmn2r34	vomeronasal 2, receptor 34	0	0	0	0	0	0	0	0	0	0	0
Vmn2r36	vomeronasal 2, receptor 36	0	0	0	0	0	0	0	0	0	0	0
1700003E24Rik	Gm5941 pseudogene	0	0	0	0	0	0.1701	0	0	0.1291	0	0
Gm16386	zinc finger protein 946 pseudogene	0.2275	0.4488	0.5203	0.6486	0.2713	0.3085	0.4418	0.2981	0.3172	0.2474	0.3096
Gm13769	predicted gene 13769	0	0	0	0	0	0	0	0	0	0	0
Gm3985	predicted gene 3985	0	0	0	0	0	0	0	0	0	0	0
Gm4013	predicted gene 4013	5.1958	4.3461	7.5468	5.5252	5.2888	6.6483	5.8751	3.4977	5.0452	4.9048	4.1227
Gm10697	predicted gene 10697	0	0	0	0	0	0	0	0	0	0	0
Gm4027	predicted gene 4027	0	0	0	0	0	0	0	0	0	0	0
Vmn2r40	vomeronasal 2, receptor 40	0	0	0	0	0	0	0	0	0	0	0
Gm14458	predicted gene 14458	0	0	0	0	0	0	0	0	0	0	0
Prdm11	PR domain containing 11	0.0413	0.0716	0.0466	0	0.1217	0	0.112	0.0741	0.1052	0.0303	0.0437
Gm16381	predicted gene 16381	0	0	0	0	0	0	0	0	0	0	0
Eif3j2	eukaryotic translation initiation factor 3, subunit J2	30.0772	30.264	32.6213	34.6814	27.4024	32.9437	35.3495	28.0202	29.9272	33.8195	30.8458
Vmn2r45	vomeronasal 2, receptor 45	0	0	0	0	0	0	0	0	0	0	0
Apol7d	apolipoprotein L 7d	0.2588	0.1123	0.0731	0.2408	0	0	0.1756	0.1162	0	0.0475	0.0685
Gm16501	predicted gene 16501	0	0	0	0	0	0	0	0	0	0	0
Vmn2r41	vomeronasal 2, receptor 41	0	0	0	0	0	0	0	0	0	0	0
Gm4064	predicted gene 4064	0	0	0	0	0	0	0	0	0	0	0
Gm10267	predicted gene 10267	0	0	0	0	0	0	0	0	0	0	0
Gm4070	predicted gene 4070	1.062	0.7085	1.765	1.7896	2.0113	0.5823	1.9667	1.3536	0.9557	0.4407	2.2588
Gm10256	predicted gene 10256	0	0	0	0	0	0	0	0	0	0	0
Gm10352	predicted gene 10352	0	0	0	0	0	0	0	0	0	0	0
C920021L13Rik	RIKEN cDNA C920021L13 gene	0.1342	0.217	0.1142	0.1665	0.044	0.2859	0.1025	0.1204	0.304	0	0.0946
Vmn2r47	vomeronasal 2, receptor 47	0	0	0	0	0	0	0	0	0	0	0
Vmn2r46	vomeronasal 2, receptor 46	3.2943e-07	0	0	0	0	0	0	2.6368e-17	0	0	0
Vmn2r51	vomeronasal 2, receptor 51	0	0	0	0	0.0346	0	0	0	0	0	0
Gm14483	predicted gene 14483	0	0	0	0	0	0	0	0	0	0	0
Gm13546	predicted gene 13546	0	0	0	0	0	0	0	0	0	0	0
Gm14474	predicted gene 14474	0	0	0	0	0	0	0	0.2828	0.1338	0	0
Gm14477	predicted gene 14477	0	0	0	0	0	0	0	0	0	0	0
Gm14476	predicted gene 14476	0	0	0	0	0	0	0	0	0	0	0
Gm14479	predicted gene 14479	0	0	0	0	0	0	0	0	0	0	0
Gm14482	predicted gene 14482	0	0	0	0	0	0	0	0	0	0	0
Gm14478	predicted gene 14478	0	0	0	0	0	0	0	0	0	0	0
Gm14475	predicted gene 14475	0	0	0	0	0	0	0	0	0	0	0
Gm15760	mitochondrial ribosomal protein S18B pseudogene	0.0675	0.1756	0.2539	0.1254	0.0444	0.1259	0.3874	0.1018	0.134	0.0659	0.1663
Gm4133	predicted gene 4133	0	0	0	0	0	0	0	0	0	0	0
Vmn1r-ps79	vomeronasal 1 receptor, pseudogene 79	0.0337	0	0	0	0	0	0	0	0	0	0
Vmn1r101	vomeronasal 1 receptor 101	0	0	0	0	0	0	0	0	0	0	0
Gm10670	predicted gene 10670	0	0	0	0	0	0	0	0	0	0	0
Gm4141	predicted gene 4141	0	0	0	0	0	0	0	0	0	0	0
Vmn1r114	vomeronasal 1 receptor 114	0	0	0	0	0	0	0	0	0	0	0
Vmn1r126	vomeronasal 1 receptor 126	0	0	0	0	0	0	0	0	0	0	0
Vmn1r131	vomeronasal 1 receptor 131	0	0	0	0	0	0	0	0	0	0	0
Gm4175	predicted gene 4175	0	0	0	0	0	0	0	0	0	0	0
Gm4177	predicted gene 4177	0	0	0	0	0	0	0	0	0	0	0
Vmn1r138	vomeronasal 1 receptor 138	0	0	0	0	0	0	0	0	0	0	0
Gm16451	predicted pseudogene 16451	0	0	0	0	0	0	0	0	0	0	0
Rex2	reduced expression 2	0.0412	0	0	0	0	0.0476	0	0	0	0.0486	0.0234
Gm10666	predicted gene 10666	0	0	0	0	0	0	0	0	0	0	0
1110002L01Rik	RIKEN cDNA 1110002L01 gene	1.7112	1.8475	1.797	2.1766	2.0231	1.7286	2.4546	1.7217	1.5304	1.9923	1.8809
Gm4187	predicted gene 4187	0	0	0	0	0	0	0	0	0	0	0
Vmn1r149	vomeronasal 1 receptor 149	0	0	0	0	0	0	0	0	0	0	0
Tmem207	transmembrane protein 207	0	0	0	0	0	0	0	0	0	0	0
Gm10665	predicted gene 10665	0	0	0	0	0	0	0	0	0	0	0
Gm4201	predicted gene 4201	0	0	0	0	0	0	0	0	0	0	0
6030469F06Rik	RIKEN cDNA 6030469F06 gene	0	0	0	0	0	0	0	0	0	0	0
Vmn1r158	vomeronasal 1 receptor 158	0	0	0	0	0	0	0	0	0	0	0
A230070E04Rik	RIKEN cDNA A230070E04 gene	0	0	0	0	0	0	0	0	0	0	0
Gm4214	predicted gene 4214	0	0	0	0	0	0	0	0	0	0	0
Gm4216	predicted gene 4216	0	0	0	0	0	0	0	0	0	0	0
Vmn1r166	vomeronasal 1 receptor 166	0	0	0	0	0	0	0	0	0	0	0
Gm4224	predicted gene 4224	0	0.042	0	0.0458	0	0	0	0	0.0416	0	0
Vmn1r168	vomeronasal 1 receptor 168	0	0	0	0	0	0	0	0	0	0	0
4632428C04Rik	RIKEN cDNA 4632428C04 gene	0.0968	0.2219	0.4327	0.3254	0.1254	0.1786	0.3461	0.0575	0.2161	0.1872	0.1688
Vmn1r169	vomeronasal 1 receptor 169	0	0	0	0	0	0	0	0	0	0	0
Cyp2c69	cytochrome P450, family 2, subfamily c, polypeptide 69	5.1185	4.8369	6.0486	6.1965	9.6287	5.0642	6.087	6.3261	4.4115	5.8518	9.1283
Gm11710	predicted gene 11710	0	0	0.3222	0	0	0	0	0.4267	0	0.383	0
Gm11711	predicted gene 11711	0	0	0.3222	0	0	0	0	0.4267	0	0.383	0
Gm4251	predicted gene 4251	0	0	0	0	0	0	0	0	0	0	0
9130023H24Rik	RIKEN cDNA 9130023H24 gene	1.1425	1.3277	1.4855	1.3639	0.911	1.3274	1.8915	1.2577	1.044	1.5036	0.8438
Gm4262	predicted gene 4262	1.4109	1.2694	0.9435	1.5332	1.766	1.5231	1.7792	1.3919	1.5574	1.2841	2.1538
Gm4265	predicted gene 4265	0	0.0994	0.1294	0.1066	0	0	0	0.1028	0.0973	0.0841	0
Gm10012	cytochrome c oxidase, subunit VIIc pseudogene	1.4526	0.54	1.4066	1.7378	0.8158	3.0204	1.5017	0.5588	1.2342	0.9142	1.3173
Gm4278	predicted gene 4278	0	0	0	0	0	0	0	0	0	0	0
Gm10696	predicted gene 10696	0	0	0	0	0	0	0	0	0	0	0
Gm4285	predicted gene 4285	4.7168	4.686	4.5616	3.9463	4.9889	3.1151	4.8509	3.9613	3.9108	2.9157	3.3903
Sult2a2	sulfotransferase family 2A, dehydroepiandrosterone (DHEA)-preferring, member 2	0	0.1807	0	0	0	0	0.0942	0	0	0	0.1102
Olfr819	olfactory receptor 819	0	0	0	0	0	0	0	0	0	0	0
5330434G04Rik	RIKEN cDNA 5330434G04 gene	0	0	0.0253	0	0	0	0	0	0	0	0
Gm4297	predicted gene 4297	0	0	0	0	0	0	0	0	0	0	0
Gm4301	predicted gene 4301	0	0	0	0	0	0	0	9.5779e-05	0	0	0
Gm4302	predicted gene 4302	0	0	0	0	0	0	0	2.5594e-12	0.0708	0	0
Gm10046	predicted gene 10046	0	0	0	0	0	0	0	0	0	0.097	0
Gm4303	predicted gene 4303	0	0	0	0	0	0	0	0.0253	0	0	0
3110099E03Rik	RIKEN cDNA 3110099E03 gene	0	0.0253	0.033	0	0	0	0	0	0	0	0
Gm4305	predicted gene 4305	0	0	0	0	0	0	0	0.0253	0	0	0
Gm4307	predicted gene 4307	0	0	0	0	0	0	0	0.0253	0	0	0
Gm4312	predicted gene 4312	0	0	0	0	0	0	0	9.5779e-05	0	0	0
Nps	neuropeptide S	0	0	0	0	0	0	0	0	0	0	0
Inafm2	RIKEN cDNA 5430417L22 gene	4.2479	5.3517	4.1419	3.1055	2.9323	3.8501	3.408	3.9263	4.1247	4.2699	3.6113
Gm4340	predicted gene 4340	0	0	0	1.643e-24	0	0	0	0	0	0	0
Esp16	exocrine gland secreted peptide 16	0	0	0	0	0	0	0	0	0	0	0
Gm4349	SET domain, bifurcated 1 pseudogene	0.3151	0	0	0.1654	0.0709	0	0.0723	0.0653	0.0687	0	0
Tigit	T cell immunoreceptor with Ig and ITIM domains	0.6455	0.8313	0.4135	0.7784	0.4132	1.0211	0.8122	0.8087	1.1208	1.6481	0.3181
LOC100043315	uncharacterized LOC100043315	0	0	0	0	0	0	0	0	0	0	0
Scgb2b3	secretoglobin, family 2B, member 3	0	0	0	0	0	0	0	0	0	0	0
Ankrd66	ankyrin repeat domain 66	0	0	0	0	0	0	0	0	0	0	0
Gm4371	eukaryotic translation initiation factor 3, subunit I pseudogene	0	0	0	0	0	0	0	0	0	0	0
Gm14308	predicted gene 14308	0.9469	1.3539	1.4109	1.1512	1.501	1.278	0.544	1.1513	0.7061	0.4413	1.0589
Gm14305	predicted gene 14305	0.6329	0.1497	0.6883	0.4955	0.4739	0.6058	0.4821	0.4446	0.6407	0.8874	0.4303
Gm14005	predicted gene 14005	0.5591	0.5844	0.4408	0.1475	0.2161	0.1495	0.3952	0.39	0.6647	0.3909	0.5379
Gm4432	predicted gene 4432	2.0618	1.5024	2.9815	1.4586	0.8106	0.7387	0	0.6668	0	0.9689	0
AA387883	expressed sequence AA387883	0	0	0	0	0	0	0	0	0	0	0
Gm10681	predicted gene 10681	0.311	0.7117	0.6918	2.7166	1.0531	1.4556	0.7243	0.736	0.7313	0.6492	0.9105
Nutf2-ps1	nuclear transport factor 2, pseudogene 1	21.0444	24.8202	22.5176	25.4394	22.4874	27.2135	26.7439	19.6798	22.7057	26.3552	23.4973
Zfp955b	zinc finger protein 955B	2.2813	1.6362	1.6692	2.1216	1.2983	1.913	2.0741	1.9226	2.713	2.5096	2.2684
Gm4461	predicted gene 4461	0	0	0	0	0	0.0792	0	0	0	0	0
1300002E11Rik	RIKEN cDNA 1300002E11 gene	6.8411	6.9538	5.8558	5.2589	5.5248	7.5366	7.3644	6.0043	6.4625	6.336	5.8916
Gm4477	predicted gene 4477	1.4764	1.5665e-31	0.3468	2.8634	1.0347e-24	2.1469	0.3513	4.9171e-40	0	3.4782	0.2195
Gm4489	predicted gene 4489	0	0	0	0	0	0	0	0	0	0	0
Gm4498	predicted gene 4498	0	0	0	0	0	0	0	0	0	0	0
Vmn1r100	vomeronasal 1 receptor 100	0	0	0	0	0	0	0	0	0	0	0
Vmn1r112	vomeronasal 1 receptor 112	0	0	0	0	0	0	0	0	0	0	0
Gm4532	predicted gene 4532	0.4331	0.6574	0.8562	0.2015	0.6384	0.4849	0.8814	0.7774	0.7359	0.5564	1.0309
AU016765	expressed sequence AU016765	0	0	0	0	0	0	0	0	0	0	0
Gm4541	NLR family, pyrin domain containing 4E pseudogene	0	0	0	0	0	0	0	0	0	0	0
Vmn1r130	vomeronasal 1 receptor 130	0	0	0	0	0	0	0	0	0	0	0
Srcap	Snf2-related CREBBP activator protein	10.237	9.2792	10.4211	8.3262	7.8205	8.6555	9.478	9.4236	9.5498	8.4264	9.0478
Vmn1r132	vomeronasal 1 receptor 132	0	0	0	0	0	0	0	0	0	0	0
Gm14207	predicted gene 14207	0.2366	0.1368	0.0891	0.1467	0.2325	0.1766	0.0713	0.2831	0.268	0.1158	0
Vmn1r137	vomeronasal 1 receptor 137	0	0	0	0	0	0	0	0	0	0	0
Gm4559	predicted gene 4559	0	0	0	0	0	0	0	0	0	0	0
AI662270	expressed sequence AI662270	0.9869	0.4756	1.0529	1.0713	1.1315	1.0435	0.6447	1.2795	0.8385	0.4428	1.3341
Gm4566	ubiquitin specific peptidase 16 pseudogene	0	0	0	0	0	0	0	0	0	0	0
Gm4567	predicted gene 4567	0	0	0	0	0	0	0	0	0	0	0
Gm10662	predicted gene 10662	0.0722	0.0953	0.0838	0.0357	0	0.0412	0	0.0322	0	0.0537	0
Vmn1r165	vomeronasal 1 receptor 165	0	0	0	0	0	0	0	0	0	0	0
Gm10584	predicted gene 10584	0	0	0	0.0273	0	0.0329	0.0266	0	0.025	0	0.0311
Amy2a4	amylase 2a4	0.0203	0.0158	0.0233	0.018	0.0193	0	0.015	0.0243	0.0148	0.0483	0.0189
Amy2a3	amylase 2a3	0.0203	0.0158	0.0233	0.018	0.0193	0	0.015	0.0243	0.0148	0.0483	0.0189
Amy2a2	amylase 2a2	0.0203	0.0158	0.0233	0.018	0.0193	0	0.015	0.0243	0.0148	0.0483	0.0189
Gm4598	predicted gene 4598	0	0	0	0	0	0	0	0	0	0	0
Zfp831	zinc finger protein 831	0.0236	0.0273	0.0267	0.022	0.0077	0.0176	0.0641	0.0424	0.0268	0.0289	0.0333
Gm14057	Ppp1r14c pseudogene	0.4972	0.4781	0.4083	0.237	0.366	0.3642	0.425	0.8434	0.5834	0.4231	0.3521
Zfp850	zinc finger protein 850	0.0716	0.032	0.0553	0.0112	0.0116	0.0135	0.0325	0.0323	0.0405	0.0088	0.0523
Rps27rt	ribosomal protein S27, retrogene	358.498	382.407	369.094	383.897	347.703	376.42	345.407	384.398	340.048	354.466	322.661
Scgb2b7	secretoglobin, family 2B, member 7	0	0	0	0	0	0	0	0	0	0	0
Scgb1b24	secretoglobin, family 1B, member 24	0	0	0	0	0	0	0	0	0	0	0
Klrb1	killer cell lectin-like receptor subfamily B member 1	0	0	0	0	0	0	0	0	0	0	0.1266
Scgb1b30	secretoglobin, family 1B, member 30	0	0	0	0	0	0	0	0	0	0	0
Gm4710	predicted gene 4710	0.0655	0.1746	0.074	0.062	0	0.0734	0.1186	0	0.1114	0	0.0693
R3hdml	R3H domain containing-like	0	0	0	0	0	0	0	0	0	0	0
Six3os1	SIX homeobox 3, opposite strand 1	0	0	0	0	0	0	0	0	0	0	0
Gm4719	predicted gene 4719	0	0	0	0	0	0	0	0	0	0	0
A630075F10Rik	RIKEN cDNA A630075F10 gene	0.6952	0.3362	0.4664	0.3959	0.2909	0.5249	0.5842	0.3481	0.2121	0.4008	0.4419
Ppp4r1l-ps	protein phosphatase 4, regulatory subunit 1-like, pseudogene	0.8297	0.848	1.1219	1.1031	0.8944	0.9112	1.1087	1.2963	0.9399	0.8274	1.1248
Gm4724	predicted gene 4724	0.9469	1.3539	1.4109	1.1512	1.501	1.278	0.544	1.1513	0.7061	0.4413	1.0589
Gm14635	predicted gene 14635	0	0	0	0	0	0	0	0	0	0	0
Gm20939	predicted gene, 20939	1.1919	1.1729	0.7142	1.9757	1.5484	1.4279	1.6083	1.8656	0.914	1.2264	1.1593
Tgfbr3l	predicted gene 14378	1.2208	2.5539	1.7847	1.9377	0.6352	1.9296	2.1436	0.709	2.3184	2.1617	1.2155
Gm14204	predicted gene 14204	0.1232	0.0473	0.0576	0.0965	0	0	0.0491	0.136	0.1779	0.0374	0.0152
Gm17769	predicted gene, 17769	0.0301	0.0522	0	0.028	0.0592	0.1348	0.0272	0.027	0.1023	0.0663	0
Rnf223	ring finger 223	0.3088	0.0536	0	0	0.0607	0	0.0559	0	0	0.136	0
Ect2l	epithelial cell transforming sequence 2 oncogene-like	0	0	0.0301	0.0248	0	0	0	0	0.0226	0	0.0282
Gm16894	predicted gene, 16894	0	0	0	0	0	0	0	0	0	0	0
Cfap43	WD repeat domain 96	0	0	0	0	0	0	0	0	0	0	0
Pet117	PET117 homolog (S. cerevisiae)	0	0	0	0	0	0	0	0	0	0	0
Ddx43	DEAD (Asp-Glu-Ala-Asp) box polypeptide 43	0	0	0	0	0.0343	0	0	0	0	0.0257	0
AI847159	expressed sequence AI847159	0	0	0	0.0714	0	0	0	0	0	0	0
LOC100048884	novel member of the major urinary protein (Mup) gene family	0.7718	1.8258	1.7933	32.1475	6.5641	1.765	22.5719	0.985	2.0768	0.9072	3.369
Gm2083	major urinary protein LOC100048885	1323.85	1122.48	1250.98	3772.17	2199.55	1374.64	2738.96	1669.78	1130.75	892.097	1671.72
9330020H09Rik	RIKEN cDNA 9330020H09 gene	0.4954	0.3202	0.3953	0.4582	0.3147	0.4979	0.397	0.4397	0.3901	0.4183	0.3498
LOC100049077	-	0.1068	0.0926	0	0.0993	0.1049	0.1195	0	0	0.0907	0.2352	0.113
Gm13032	predicted gene 13032	0	0	0	0	0	0	0	0	0	0	0
Mir741	microRNA 741	0	0	0	0	0	0	0	0	0	0	0
Mir743	microRNA 743	0	0	0	0	0	0	0	0	0	0	0
Mir804	microRNA 804	0	0	0	0	0	0	0	0	0	0	0
Mir742	microRNA 742	0	0	0	0	0	0	0	0	0	0	0
Mir181d	microRNA 181d	0	0	0	0	0	0	0	0	0	0	0
Mir290a	microRNA 290	0	0	0	0	0	0	0	0	0	0	0
Mir292	microRNA 292	0	0	0	0	0	0	0	0	0	0	0
Mir294	microRNA 294	0	0	0	0	0	0	0	0	0	0	0
Mir295	microRNA 295	0	0	0	0	0	0	0	0	0	0	0
Mir293	microRNA 293	0	0	0	0	0	0	0	0	0	0	0
Mir291a	microRNA 291a	0	0	0	0	0	0	0	0	0	0	0
Lrrc19	leucine rich repeat containing 19	0.0279	0.0484	0	0	0	0.0318	0.0253	0	0	0	0
Cyp2j11	cytochrome P450, family 2, subfamily j, polypeptide 11	0	0	0	0	0	0	0	0	0	0	0
Camta1	calmodulin binding transcription activator 1	1.2275	1.1893	1.2407	1.0223	0.7443	0.9926	1.0622	0.7651	1.0495	0.8817	1.1543
Yy2	Yy2 transcription factor	0.5116	0.5138	0.3659	0.4259	0.4763	0.3316	0.4628	0.4834	0.2974	0.4151	0.4273
Kti12	KTI12 homolog, chromatin associated (S. cerevisiae)	8.6324	9.3386	7.9025	10.4325	6.6311	10.7758	9.7833	8.6388	7.8401	7.5765	8.9752
Rcc1	regulator of chromosome condensation 1	2.9353	3.3364	2.5241	2.3231	2.8729	3.022	4.3033	3.4228	2.8666	3.691	2.1428
Zbtb48	zinc finger and BTB domain containing 48	4.0574	3.8505	2.9774	3.5817	4.3966	2.4849	3.5448	3.3306	4.6553	3.5901	3.9624
Gm10400	predicted gene 10400	0.0201	0	0.0455	0	0	0.0225	0	0	0	0.0148	0
Srp54c	signal recognition particle 54C	23.7271	33.6555	31.0763	29.5098	31.8733	30.0749	31.3063	31.0123	34.1551	25.4932	26.1452
1700047I17Rik2	RIKEN cDNA 1700047I17 gene 2	0.584	0.4068	0.4063	0.2381	0.278	0.4059	0.4213	0.4502	0.3899	0.4051	0.5186
Dnah7c	dynein, axonemal, heavy chain 7C	0	0	0	0	0	0	0	0	0	0	0
Pcsk9	proprotein convertase subtilisin/kexin type 9	24.0026	18.5138	16.339	35.1568	39.0571	24.5603	32.7078	42.5557	12.5684	29.9366	14.8596
Snora15	small nucleolar RNA, H/ACA box 15	0	0	0.7518	0	0	0	0	0	0	0	0
Adat3	adenosine deaminase, tRNA-specific 3	0.6565	0.7119	0.2472	0.3054	0.2151	0.9801	0.4949	1.0312	0.8832	0.6427	0.3473
Tdrd7	tudor domain containing 7	10.5994	9.8356	11.4953	10.3928	8.7141	8.3923	12.224	10.253	9.309	9.1619	8.7328
Mir18b	microRNA 18b	0	0	0	0	0	0	0	0	0	0	0
Mir193b	microRNA 193b	0	0	0	0	0	0	0	0	0	0	0
Mir208b	microRNA 208b	0	0	0	0	0	0	0	0	0	0	0
Mir297a-4	microRNA 297a-4	0	0	0	0	0	0	0	0	0	0	0
Mir327	microRNA 327	0	0	0	0	0	0	0	0	0	0	0
Mir343	microRNA 343	0	0	0	0	0	1.1524	0	0	0	0.7557	0
Mir344-2	microRNA 344-2	0	0	0	0	0	0	0	0	0	0	0
Mir465b-2	microRNA 465b-2	0	0	0	0	0	0	0	0	0	0	0
Mir465c-1	microRNA 465c-1	0	0	0	0	0	0	0	0	0	0	0
Mir466b-2	microRNA 466b-2	0	0	0	0	0	0	0	0	0	0	0
Mir466c-1	microRNA 466c-1	0	0	0	0	0	0	0	0	0	0	0
Mir466f-2	microRNA 466f-2	0	0	0	0	0	0	0	0	0	0	0
Mir466h	microRNA 466h	0	0	0	0	0	0	0	0	0	0	0
Mir467d	microRNA 467d	0	0	0	0	0	0	0	0	0	0	0
Mir467e	microRNA 467e	0	0	0	0	0	0	0	0	0	0	0
Mir509	microRNA 509	0	0	0	0	0	0	0	0	0	0	0
Mir544	microRNA 544	0	0	0	0	0	0	0	0	0	0	0
Mir574	microRNA 574	0	0	0	0	0	0	0	0	0	0	0
Mir598	microRNA 598	0	0	0	0	0	0	0	0	0	0	0
Mir654	microRNA 654	0	0	0	0	0	0	0	0	0	0	0
Mir872	microRNA 872	0	0	0	0	0	0	0	0	0	0	0
Mir873a	microRNA 873	0	0	0	0	0	0	0	0	0	0	0
Mir876	microRNA 876	0	0	0	0	0	0	0	0	0	0	0
Mir877	microRNA 877	0	0	0	0	0	1.0168	0	0	0	0	0
Mir881	microRNA 881	0	0	0	0	0	0	0	0	0	0	0
Mir882	microRNA 882	0	0	0	0	0	0	0	0	0	0	0
Mir883a	microRNA 883a	0	0	0	0	0	0	0	0	0	0	0
Mir105	microRNA 105	0	0	0	0	0	0	0	0	0	0	0
Mir465c-2	microRNA 465c-2	0	0	0	0	0	0	0	0	0	0	0
Mir466d	microRNA 466d	0	0	0	0	0	0	0	0	0	0	0
Mir493	microRNA 493	0	0	0	0	0	0	0	0	0	0	0
Mir568	microRNA 568	2.7902	0	4.2028	4.3269	4.5703	4.1652	1.6826	0	1.5804	0.6829	1.9679
Mir653	microRNA 653	0	0	0	0	0	0	0	0	0	0	0
Mir875	microRNA 875	0	0	0	0	0	0	0	0	0	0	0
Mir92b	microRNA 92b	0	0	0	0	0	0	0	0	0	0	0
Mir291b	microRNA 291b	0	0	0	0	0	0	0	0	0	0	0
Mir465b-1	microRNA 465b-1	0	0	0	0	0	0	0	0	0	0	0
Mir466b-3	microRNA 466b-3	0	0	0	0	0	0	0	0	0	0	0
Mir466f-3	microRNA 466f-3	0	0	0	0	0	0	0	0	0	0	0
Mir504	microRNA 504	0	0	0	0	0	0	0	0	0	0	0
Mir871	microRNA 871	0	0	0	0	0	0	0	0	0	0	0
Mir878	microRNA 878	0	0	0	0	0	0	0	0	0	0	0
Mir880	microRNA 880	0	0	0	0	0	0	0	0	0	0	0
Mir190b	microRNA 190b	0	0	0	0	0	0	0	0	0	0	0
Mir297a-3	microRNA 297a-3	0	0	0	0	0	0	0	0	0	0	0
Mir297c	microRNA 297c	0	0	0	0	0	0	0	0	0	0	0
Mir453	microRNA 453	0	0	0	0	0	0	0.8516	0	0	0	0
Mir466b-1	microRNA 466b-1	0	0	0	0	0	0	0	0	0	0	0
Mir466f-1	microRNA 466f-1	0	0	0	0	0	0	0	0	0	0	0
Mir467c	microRNA 467c	0	0	0	0	0	0	0	0	0	0	0
Mir511	microRNA 511	0	0	0	0	0	0	0	0	0	0	0
Mir582	microRNA 582	0	0	0	0	0	0	0	0	0	0	0
Mir874	microRNA 874	0	0	0	0	0	0	0	0	0.863	0	1.0746
Mir879	microRNA 879	0	0	0	0	0	0	0	0	0	0	0
Mir883b	microRNA 883b	0	0	0	0	0	0	0	0	0	0	0
Mir421	microRNA 421	0	0	0	0	0	0	0	0	0	0	0
Mir466g	microRNA 466g	0	0	0	0	0	0	0	0	0	0	0
Mir743b	microRNA 743b	0	0	0	0	0	0	0	0	0	0	0
Mir467a-2	microRNA 467a-2	0	0	0	0	0	0	0	0	0	0	0
Mir467a-4	microRNA 467a-4	0	0	0	0	0	0	0	0	0	0	0
Mir467a-5	microRNA 467a-5	0	0	0	0	0	0	0	0	0	0	0
Mir467a-6	microRNA 467a-6	0	0	0	0	0	0	0	0	0	0	0
Mir466e	microRNA 466e	0	0	0	0	0	0	0	0	0	0	0
Mir692-3	microRNA 692-2a	0.6833	2.8008	2.1275	2.5441	0.6312	2.9158	3.0006	0	1.6638	1.1579	2.2882
Mir467a-3	microRNA 467a-3	0	0	0	0	0	0	0	0	0	0	0
Mir467a-8	microRNA 467a-8	0	0	0	0	0	0	0	0	0	0	0
Mir683-2	microRNA 683-2	0	0	0	0	0	0	0	0	0	0	0
Mir466c-2	microRNA 466c-2	0	0	0	0	0	0	0	0	0	0	0
A230020J21Rik	RIKEN cDNA A230020J21 gene	0	0	0	0	0	0	0	0	0	0	0
Vmn2r2	vomeronasal 2, receptor 2	0	0	0	0.0096	0	0	0	0	0	0	0
LOC100125594	Derived by automated computational analysis using gene prediction method: Gnomon.	0	0	0	0	0	0	0	0	0	0	0
Phtf1os	putative homeodomain transcription factor 1, opposite strand	0.0612	0.124	0.1384	0.19	0.301	0.0914	0.2032	0.1649	0.2082	0.0899	0.0216
Gm11747	predicted gene 11747	0	0	0	0	0	0	0	0	0	0	0
5430421N21Rik	RIKEN cDNA 5430421N21 gene	0	0	0	0	0	0	0	0	0	0	0
Gm13031	predicted gene 13031	0	0	0	0	0	0	0	0	0.071	0	0
Frs3os	fibroblast growth factor receptor substrate 3, opposite strand	0	0	0	0	0	0	0	0	0	0	0
BC048602	cDNA sequence BC048602	0	0	0	0	0	0	0	0	0	0	0
B020018J22Rik	Riken cDNA B020018J22 gene	0	0	0.0271	0	0	0	0	0	0	0.0352	0
Esp36	exocrine gland secreted peptide 36	0	0	0	0	0	0	0	0	0	0	0
Esp3	exocrine gland secreted peptide 3	0	0	0	0	0	0	0	0	0	0	0
Esp31	exocrine gland secreted peptide 31	0	0	0	0	0	0	0	0	0	0	0
Esp34	exocrine gland secreted peptide 34	0	0	0	0	0	0	0	0	0	0	0
Esp18	exocrine gland secreted peptide 18	0	0	0	0	0	0	0	0	0	0	0
Esp38	exocrine gland secreted peptide 38	0	0	0	0	0	0	0	0	0	0	0
Esp24	exocrine gland secreted peptide 24	0	0	0	0	0	0	0	0	0	0	0
Esp4	exocrine gland secreted peptide 4	0	0	0	0	0	0	0	0	0	0	0
Esp8	exocrine gland secreted peptide 8	0	0	0	0	0	0	0	0	0	0	0
Esp23	exocrine gland secreted peptide 23	0	0	0	0	0	0	0	0	0	0	0
Sco2	SCO cytochrome oxidase deficient homolog 2 (yeast)	20.0838	26.2557	24.9256	25.3896	22.3827	24.0319	25.0305	17.7339	38.8099	25.1106	27.7893
Snord22	small nucleolar RNA, C/D box 22	1.838	3.1887	0.6921	1.7102	1.8064	2.0578	5.542	1.6497	1.5616	0.8996	2.5927
Gpr153	G protein-coupled receptor 153	0.2044	0.2482	0.2309	0.2092	0.2009	0.2517	0.2219	0.1101	0.1736	0.3001	0.1514
ChkbCpt1b	Chkb-Cpt1b readthrough transcript (NMD candidate)	4.4167e-17	4.1919e-07	0.0023	3.3983e-30	0.0231	3.0959e-22	0.6876	1.3565e-07	1.0931e-08	3.5358e-08	1.3695e-40
Gm12060	selenoprotein K pseudogene	0.218	0.2848	0.367	0.1024	0.1088	0.3686	0.1999	0	0.4656	0.0801	0.2356
Rhox3c	reproductive homeobox 3C	0	0	0	0	0	0	0	0	0	0	0
Rhox3e	reproductive homeobox 3E	0	0	0	0	0	0	0	0	0	0	0
4933428G20Rik	RIKEN cDNA 4933428G20 gene	0	0	0	0	0	0	0	0	0	0	0
Gm10364	glyceraldehyde-3-phosphate dehydrogenase pseudogene	0.064	0.2411	0	0.0589	0.1463	0.1804	0.3011	0.1276	0.4035	0.1258	0.2748
Pafah2	platelet-activating factor acetylhydrolase 2	33.6527	34.2545	32.7764	36.4366	31.3711	38.2864	35.5474	28.9954	32.0131	35.0939	35.6017
AI507597	expressed sequence AI507597	0	0	0.1009	0	0	0	0.1616	0	0.0759	0.0656	0
Phactr4	phosphatase and actin regulator 4	9.2925	9.1585	9.133	7.666	7.973	8.4417	8.745	9.5592	9.0035	9.278	8.5991
SlcUbl4a	Slc10a3-Ubl4 readthrough	0	0.8005	1.6304	0.6391	0.3095	0.3056	0.6981	0.4773	0.0304	2.1019e-44	0
Gm11110	predicted gene 11110	0	0	0	0	0	0.0842	0.0681	0	0	0	0.0796
Gm10941	predicted gene 10941	0.1324	0.4672	0	0	0.1329	0	0.1189	0.241	0.2255	0.1926	0
Peg3os	Peg3 opposite strand	0	0	0	0	0	0	0	0	0	0	0
EU599041	expressed sequence EU599041	0.0327	0	0.0263	0	0	0	0.0524	0	0	0	0
Zmym6	zinc finger, MYM-type 6	3.0457	2.7256	3.3961	2.8305	2.0623	2.2501	3.4519	2.0614	2.2182	2.963	2.1776
Akna	AT-hook transcription factor	0.4114	0.5118	0.3984	0.6152	0.2888	0.2303	0.5558	0.4769	0.5617	0.2589	0.4508
Israa	immune system released activating agent	0.4725	0.5044	0.739	0.2029	0.2858	0.4069	0.3616	0.6851	0.247	0.427	0.3461
Mup19	major urinary protein 19	1.7443e-23	3.7915e-19	3.9859e-25	0	1.2212e-37	0	0	1.8838e-15	3.879e-28	1.5161e-17	4.9257e-17
Mir449b	microRNA 449b	0	0	0	0	0	0	0	0	0	0	0
Gm14436	predicted gene 14436	3.3098	2.4341	2.7907	3.4826	2.7199	3.2489	3.289	3.3263	2.7041	3.3524	2.5805
Krtap10-4	keratin associated protein 10-4	0	0	0	0	0	0	0	0	0	0	0
H6pd	hexose-6-phosphate dehydrogenase (glucose 1-dehydrogenase)	60.9486	57.3109	58.6731	68.9293	73.1511	54.8686	68.5353	61.4182	65.5029	55.2732	64.633
Tmem64	transmembrane protein 64	9.6638	10.0279	9.7249	7.4727	5.7537	8.0132	8.0705	8.2152	8.5189	7.2769	8.2699
Adprhl2	ADP-ribosylhydrolase like 2	5.0786	4.797	5.2911	5.1455	5.2686	4.4225	5.0024	5.5715	4.6985	4.1431	4.8357
Gpn2	GPN-loop GTPase 2	5.2183	5.7777	5.2093	4.9671	5.2033	5.5068	5.8056	6.3361	5.2721	5.9012	6.1554
Rusc2	RUN and SH3 domain containing 2	3.9636	3.9206	4.193	2.8645	2.2756	2.6537	3.6621	3.256	2.7962	3.6881	3.3466
Gm14124	predicted gene 14124	0.0548	0.0226	0.031	0.0904	0	0.0294	0.0776	0	0.0925	0.0376	0.0543
Ttll2	tubulin tyrosine ligase-like family, member 2	0.0476	0.1238	0	0.177	0	0.1065	0.043	0	0.1212	0	0
Snord118	small nucleolar RNA, C/D box 118	0	0	0	0	0	0	0	0	0	0	0
Snord1b	small nucleolar RNA, C/D box 1B	0	0	0	0	0	0	0	0	0	0	0
Snord2	small nucleolar RNA, C/D box 2	1.1352	0	0	0	0	0	1.0269	1.0189	0.9645	0.8335	1.201
Snord55	small nucleolar RNA, C/D box 55	0	0	0	0	0	0	0.8953	0	0	0.7266	1.047
Snord96a	small nucleolar RNA, C/D box 96A	0	0	2.2651	0.9328	0.9853	1.1224	2.7206	1.7997	0	1.4721	1.0606
Scarna9	small Cajal body-specific RNA 9	0	0	0	0	0	0	0	0	0	0	0
Snord1c	small nucleolar RNA, C/D box 1C	0	0	0	0	0	0	0	0	0	0	0
Snord104	small nucleolar RNA, C/D box 104	6.3448	5.5038	3.5839	8.8554	4.1571	8.2877	5.7394	4.7458	4.4923	6.2113	1.1188
Snord1a	small nucleolar RNA, C/D box 1A	0	0	0	0	0.1743	0	0	0	0	0	0
Snord4a	small nucleolar RNA, C/D box 4A	0	0	0	0	0	0	0	0	0	0	0
Snord95	small nucleolar RNA, C/D box 95	0	0	0	0	0	1.271	0	0	0	0	0
Scarna10	small Cajal body-specific RNA 10	0	0	0	0	0	0	0	0	0	0	0
Scarna3a	small Cajal body-specific RNA 3A	0	0	0	0	0	0	0	0	0	0	0
Scarna6	small Cajal body-specific RNA 6	0.3113	0	0	0.2896	0.6118	0.3485	0.5631	0.2794	0	0	0
Snora2b	small nucleolar RNA, H/ACA box 2B	0	0.5979	0	1.2826	0.6774	0	0	0	0	0	0
Snora34	small nucleolar RNA, H/ACA box 34	0.6542	0	0.739	1.2689e-06	1.2859	0.7324	0.5918	0.5872	6.862e-06	1.441	0
Snora44	small nucleolar RNA, H/ACA box 44	0.6598	0.5723	2.2361	0	1.2969	0.7387	0.5968	0	0	0.9689	0
Snora52	small nucleolar RNA, H/ACA box 52	0.5761	0.4997	0	0	0.5662	1.29	1.5634	0	0	1.6919	0
Snora81	small nucleolar RNA, H/ACA box 81	1.4121	1.2249	1.0635	0.438	0.9252	1.054	0.4258	0.845	1.9996	2.0736	0.498
Snord11	small nucleolar RNA, C/D box 11	0	0	0	0	0	0	0	0	0	0	0
Snord19	small nucleolar RNA, C/D box 19	0	0	0	0	0	0	0	0	0	0	0
Snord38a	small nucleolar RNA, C/D box 38A	0	0	0	0	0	0	1.1836	0	0	0	0
Snord45c	small nucleolar RNA, C/D box 45C	0	0	0	0	0	0	0	0	0	0	0
Snord49b	small nucleolar RNA, C/D box 49B	0	1.0629	0	1.1401	0	0	1.1084	0	0	0	1.2963
Snord52	small nucleolar RNA, C/D box 52	0	0	1.4781	0	0	0	1.1836	1.1744	0	0.9606	0
Snord57	small nucleolar RNA, C/D box 57	0	0	0	0	1.2042	0	0	0	0	0.8996	0
Snord64	small nucleolar RNA, C/D box 64	0	0	0	0	0	0	0	0	0	0	0
Snord66	small nucleolar RNA, C/D box 66	3.9929	1.1545	0	0	1.3081	0	1.204	2.3893	2.2616	0	1.4081
Snord69	small nucleolar RNA, C/D box 69	2.6168	1.135	1.4781	0	0	0	3.5507	1.1744	0	0.9606	0
Snord71	small nucleolar RNA, C/D box 71	0	0	0	0	0	0	0	0	0	0	0
Snord88a	small nucleolar RNA, C/D box 88A	1.0722	0	0	0	0	0	0	0	0	0	0
Snord88c	small nucleolar RNA, C/D box 88C	0	0	0	0	0	0	0	0	0	0	0
Snord90	small nucleolar RNA, C/D box 90	0	0	0	0	0	0	0	0	0	0	0
Snord93	small nucleolar RNA, C/D box 93	0	0	0	0	0	0	0	0	0	0	0
Snord99	small nucleolar RNA, C/D box 99	0	0	0	2.5653	0	1.5434	2.4939	0	0	3.0363	1.4584
Scarna2	small Cajal body-specific RNA 2	0	2.1955	2.8593	1.1775	0	1.4169	0	0	0	4.6457	0
Snora19	small nucleolar RNA, H/ACA box 19	0	0	0	0	0	0	0	0	0	0	0
Snora61	small nucleolar RNA, H/ACA box 61	0	1.08	0	0	0	0	0	0	0	0	0
Snord23	small nucleolar RNA, C/D box 23	0	0	0	0.7255	0.7663	0	0.7054	0.6999	0	0	0.8249
Snora30	small nucleolar RNA, H/ACA box 30	2.8858	0.6258	0	3.3564	0	2.4232	0.6526	1.9427	0	1.5891	0
Snord12	small nucleolar RNA, C/D box 12	0	0	0	0	0	0	0	0	0	1.7175	1.2374
Snord65	small nucleolar RNA, C/D box 65	0	1.1748	1.53	0	0	0	0	0	0	0.9943	0
Snord8	small nucleolar RNA, C/D box 8	0.7797	0	0	0	0	0	0	0	0	0	0
Snord47	small nucleolar RNA, C/D box 47	4.7505	6.1812	6.7083	8.8403	2.3344	5.3187	6.4458	3.1979	3.0271	0.872	3.7694
Scarna3b	small Cajal body-specific RNA 3B	0	0	0	0	0	0.697	0	0	0	0	0
Scarna8	small Cajal body-specific RNA 8	0	0	0	0	0	0	0	0	0	0	0
Snora36b	small nucleolar RNA, H/ACA box 36B	0	0	0	0	0	0	0	0	0	0	0
Snora47	small nucleolar RNA, H/ACA box 47	0	0	0	0	0	0	0	0	0	0	0
Snora7a	small nucleolar RNA, H/ACA box 7A	0	0.5191	0	0	0.5881	0	0.5413	0.5371	0	0	0
Snord110	small nucleolar RNA, C/D box 110	0	0	0	0	0	0	0	0	0	0	0
Snord16a	small nucleolar RNA, C/D box 16A	0	0.7359	0	3.1572	0.8337	0	2.3021	1.5228	2.1622	0	0
Snord37	small nucleolar RNA, C/D box 37	0	1.2634	0	0	1.4315	0	1.3175	0	1.2375	0	0
Snord49a	small nucleolar RNA, C/D box 49A	0	0	0	0	0	0	0	0	1.0579	0.9142	0
Snord53	small nucleolar RNA, C/D box 53	0	0	0	0	0	0	0	0	0	0.8335	0
Snord58b	small nucleolar RNA, C/D box 58B	0	2.4801	0	0	0	0	0	0	0	0	0
Snord67	small nucleolar RNA, C/D box 67	0.7877	0	0	0	0	0	0	0	0	0	0
Snord70	small nucleolar RNA, C/D box 70	0	0	0	0	0	0	0	1.3073	0	0	0
Snord85	small nucleolar RNA, C/D box 85	0	0	0	0	0	0	0	0	0	0	0
Snord89	small nucleolar RNA, C/D box 89	0.8212	0.7124	0.9277	0	0.8071	0	0.7429	0	0	0	0
Snord92	small nucleolar RNA, C/D box 92	0	0	0	0	0	0	0	0	0	0	0
Snord98	small nucleolar RNA, C/D box 98	0	0	0	0	0	0	0	0	0	0	0
Snora41	small nucleolar RNA, H/ACA box 41	0	1.1852	0.7717	0.6356	0	2.2946	1.8539	1.8395	0	1.5047	0
Snord111	small nucleolar RNA, C/D box 111	0	0	0	0	0	0	0	0	0	0	0
Scarna17	small Cajal body-specific RNA 17	23.6566	29.1611	18.2855	22.0115	19.5787	25.0921	40.5463	21.2336	24.3308	20.1115	13.1725
Snora5c	small nucleolar RNA, H/ACA box 5C	0.7643	1.326	0	0.7112	0	0	0	0	0	1.6835	0
Snord45b	small nucleolar RNA, C/D box 45B	0	0	1.9379	0	0	0	0	0	0	1.2595	0
Snord91a	small nucleolar RNA, C/D box 91A	0	0	0	0	0	0	0	0	0	0.9446	0
Stx12	syntaxin 12	7.2537	7.4467	6.6909	6.4706	6.573	5.7371	6.5616	7.7054	8.0005	6.7427	6.8293
AK010878	cDNA sequence AK010878	2.9353	3.2184	3.2016	3.4459	1.9923	2.4382	3.2566	2.3679	2.2675	3.0963	3.209
Gm17359	predicted gene, 17359	0	0	0	0.0924	0	0	0	0	0	0	0
Gm10778	predicted gene 10778	0.9154	0.847	0.5379	0.7704	0.6711	0.6768	1.0064	0.8658	0.5996	0.7843	0.6901
Gm14379	predicted gene 14379	0.0411	0.0357	0.0464	0.0765	0.1616	0.092	0.0744	0	0	0.0302	0
Btbd18	predicted gene 13718	0	0	0.0248	0	0	0	0	0	0	0.0322	0
Gm17660	predicted gene, 17660	0	0	0	0	0	0	0	0	0	0	0
Uckl1os	predicted gene 16119	0	0	0	0	0	0	0.0346	0	0	0	0
Gm14139	predicted gene 14139	0	0	0	0	0.0464	0.0515	0	0.0407	0	0	0
Gm15881	predicted gene 15881	0	0	0	0	0	0	0	0	0	0	0
AA543186	expressed sequence AA543186	0.3262	0.5635	0.4224	0.2608	0.6354	0.3605	0.4621	0.5016	0.1573	0.4765	0.1479
Gm17801	predicted gene, 17801	0	0.0477	0.0634	0	0.1129	0.1276	0.0994	0	0.049	0.0406	0
Osbpl9	oxysterol binding protein-like 9	31.8708	32.7538	33.1835	32.0212	34.6524	31.1891	37.53	31.2308	40.5523	31.3318	31.1068
Gm16325	predicted gene 16325	0	0	0	0	0	0	0	0	0.0207	0	0
Fam150b	family with sequence similarity 150, member B	0	0	0	0	0	0	0	0	0	0	0
Defa2	defensin, alpha, 2	0	0	0	0	0	0	0	0	0	0	0
Snora21	small nucleolar RNA, H/ACA box 21	0	0	0	0.5611	0	0	1.0911	0	0.5124	0.4428	0.638
Snora3	small nucleolar RNA, H/ACA box 3	0	0.558	1.4535	0.5986	0	0	3.4915	1.1548	1.6397	1.4169	0.6806
Snord72	small nucleolar RNA, C/D box 72	0	0	1.4535	1.1971	0	0	0	0	0	0	0
Snord68	small nucleolar RNA, C/D box 68	0	1.3951	0	0	1.5806	0	2.9096	0	0	0	1.7014
AF357399	snoRNA AF357399	0.8212	1.4247	1.8555	0	0	0	0.7429	0	0.6977	0	1.7376
Snord14a	small nucleolar RNA, C/D box 14A	0	0	0	0	0	0	0	0	0	0	0
Snord14d	small nucleolar RNA, C/D box 14D	0	0	0	0	0	0	0	0	0	0	0
Snord43	small nucleolar RNA, C/D box 43	0	0	0	0	0	0	0	0	0	0	0
Snord83b	small nucleolar RNA, C/D box 83B	0	0	0	0.9328	0	2.2449	1.8138	0	0.8518	0	0
Gm11944	predicted gene 11944	0.1898	0.2481	0	0.1757	0.0873	0.3219	0.2572	0.0797	0.2516	0.0652	0
Gm17455	predicted gene, 17455	0	0	0	0	0	0	0	0	0	0	0
5830417I10Rik	gon-4-like pseudogene	2.7788	2.3101	2.2415	2.6058	1.803	2.2027	2.8842	2.1885	2.2869	2.0066	2.0444
Snord7	small nucleolar RNA, C/D box 7	0	0	0	0	0	0	0	0.2916	0	0	0
C130080G10Rik	RIKEN cDNA C130080G10 gene	0	0	0	0	0	0	0	0	0.0344	0	0.0428
D7Ertd143e	DNA segment, Chr 7, ERATO Doi 143, expressed	0.0346	0	0	0	0	0.0387	0.0313	0.031	0.0294	0.0254	0.0366
AF357355	snoRNA AF357355	0	0	0	0	0	0	0	0	0	0	0
AF357359	snoRNA AF357359	0	0	0	0	0	0	0	0	0	0	0
Gm14431	predicted gene 14431	3.8115	2.1739	3.2452	2.6604	2.0505	3.4448	3.801	3.3024	2.8014	3.8881	4.0328
Snora35	small nucleolar RNA, H/ACA box 35	0	0	0	0	0	0	0	0	0	0	0
D030025P21Rik	RIKEN cDNA D030025P21 gene	0.0195	0	0	0	0	0	0	0	0	0	0
Snora75	small nucleolar RNA, H/ACA box 75	0	0	0	0	0	0	0	0	0	0.4886	0
Sprr2a2	small proline-rich protein 2A2	0	0	0.0123	0.0101	0	0	0	0	0	0.008	0.0115
Snora20	small nucleolar RNA, H/ACA box 20	0	0	0	0	0	0	0	0	0	0	0
Gm12238	predicted gene 12238	0	0	0	0	0	0	0	0	0	0	0
Snora31	small nucleolar RNA, H/ACA box 31	2.757	1.1958	0.7786	1.2826	0.6774	1.5434	1.8704	0.6186	0	0	0
Scarna13	small Cajal body-specific RNA 1	0	0	0	0.2612	0	0.3143	0	0.252	0	0.2699	0
Snora78	small nucleolar RNA, H/ACA box 7	0	0	0	0	0.4832	0	0	0.4413	0	0	0
Snora17	small nucleolar RNA, H/ACA box 17	1.7544	0.5073	0.6607	1.6324	0	1.9643	0	2.0997	0.9937	0	0.6187
Snora43	small nucleolar RNA, H/ACA box 43	0	0.9635	0	2.067	1.6374	0	1.5071	1.4954	0	1.2233	0
Snora24	small nucleolar RNA, H/ACA box 24	0	0	0	0	0	0	0	0	0	0	0
Gm10509	zinc finger protein 51 pseudogene	0.893	1.2287	1.2001	1.308	1.4112	1.5991	1.8907	0.9929	0.967	1.6659	1.5058
Snora16a	small nucleolar RNA, H/ACA box 16A	0.5676	0	1.2825	0	0	1.9065	0.5135	1.0189	0.4823	0.8335	0
Dynlt1a	dynein light chain Tctex-type 1A	0.5588	0.4625	0.5944	0.5649	0.3214	0.3834	0.2723	0.445	0.3328	0.3139	0.3119
Vmn1r2	vomeronasal 1 receptor 2	0	0	0	0	0	0	0	0	0	0	0
Vmn1r3	vomeronasal 1 receptor 3	0	0	0	0	0	0	0	0	0	0	0
Vmn1r86	vomeronasal 1 receptor 86	0	0	0	0	0	0	0	0	0	0	0
Vmn1r88	vomeronasal 1 receptor, 88	0	0	0	0	0	0	0	0	0	0	0
Vmn1r95	vomeronasal 1 receptor, 95	0	0	0	0	0	0	0	0	0	0	0
Vmn1r238	vomeronasal 1 receptor, 238	0	0	0	0	0	0	0	0	0	0	0
Vmn1r184	vomeronasal 1 receptor, 184	0	0	0	0	0	0	0	0	0	0	0
Vmn1r196	vomeronasal 1 receptor 196	0	0	0	0	0	0	0	0	0	0	0
Vmn1r221	vomeronasal 1 receptor 221	0	0	0	0	0	0	0	0	0	0	0
Gm17689	predicted gene, 17689	0	0	0	0	0	0	0	0	0	0	0
Gm17677	predicted gene, 17677	0	0	0	0	0	0	0	0	0	0	0
Gm17365	predicted gene, 17365	0	0	0	0	0	0	0	0	0	0	0
Gm17727	predicted gene, 17727	0	0	0	0	0	0	0.1086	0	0	0	0
Gm17252	predicted gene, 17252	0	0	0	0	0	0	0	0	0	0	0
Snord17	small nucleolar RNA, C/D box 17	0	0.606	0.7892	0	0	0	0.6319	0	0	0	0
Nkx2-2os	NK2 homeobox 2, opposite strand	0	0	0	0	0	0	0	0	0	0	0
Snora26	small nucleolar RNA, H/ACA box 26	0	0	0	0	0	0	0	0	0	0	0
Mir669k	microRNA 669k	0	0	0	0	0	0	0	0	0	0	0
Mir669d	microRNA 669d	0	0	0	0	0	0	0	0	0	0	0
Mir466i	microRNA 466i	0	0	0	0	0.627	0	0	0	0	0	0
Mir669f	microRNA 669f	0	0	0	0	0	0	0	0	0	0	0
Mir669i	microRNA 669i	0	0	0	0	0	0	0	0	0	0	0
Mir1188	microRNA 1188	0	0	0	0	0	0	0	0	0	0	0
Mir466k	microRNA 466k	0	0	0	0	0	0	0	0	0	0	0
Mir466j	microRNA 466j	0	0	0	0	0	0	0	0	0	0	0
Mir1192	microRNA 1192	0	0	0.7207	0.5936	0	0	0	0	0	0	0
Mir1193	microRNA 1193	0	0	0	0	0	0	0	0	0	0	0
Mir467g	microRNA 467g	0	0	0	0	0	0	0	0	0	0	0
Mir467h	microRNA 467h	0	0	0	0	0	0	0	0	0	0	0
Mir1195	microRNA 1195	0	0	0	0	0	0	0	0	0	0	0
Mir1199	microRNA 1199	0	0	0	0	0	0	0	0	0	0	0
Mir1902	microRNA 1902	0	0	0	0	0	0.7226	0	0	0	0	0
Mir1897	microRNA 1897	0	0	0	0	0	0	0	0	0	0	0
Mir1903	microRNA 1903	0	0	0	0	0	0	0	0	0	0	0
Mir1900	microRNA 1900	0	0	0	0	0	0	0	0	0	0	0
Mir1892	microRNA 1892	1.3177	0.8918	0	4.2267e-26	0	0	1.2505	7.8388e-13	0	0.3948	0
Mir1904	microRNA 1904	0	0	0	0	0	0	0	0	0	0	0
Mir1898	microRNA 1898	0	0	0	0	0	0	0	0	0	0	0
Mir1907	microRNA 1907	0	0	0	0	0	0	0	0	0	0	0
Mir1901	microRNA 1901	0	0	0	0	0	0	0	0	0	0	0
Mir1928	microRNA 1928	0	0	0	0	0	0	0	0	0	0	0
Mir1929	microRNA 1929	0	0	0	0	0	0	0	0	0	0	0
Mir1931	microRNA 1931	0	0	0	0	0	0.7263	0	0	0	0	0
Mir1932	microRNA 1932	0	0	0	0	0	0	0	0	0	0	0
Mir1938	microRNA 1938	0	0	0	0	0	0	0	0	0	0	0
Mir1941	microRNA 1941	0	0	0	0	0	0	0	0	0	0	0
Mir1943	microRNA 1943	0	0	0	0.9839	0	1.184	1.9131	0	0	0	0
Mir1946a	microRNA 1946a	0	0	0	0	0	0	0	0	0	0	0.6095
Mir1947	microRNA 1947	0	0	0	0	0	0	0	0	0	0	0
Mir1948	microRNA 1948	0.9082	0	2.0519	0	0	1.0168	0	0.8152	0	0.6668	0
Mir1949	microRNA 1949	0	0	0	1.0261	0	0	0	0	0	0	0
Mir669m-1	microRNA 669m-1	0	0	0	0	0	0	0	0	0	0	0
Mir669o	microRNA 669o	0	0	0	0	0	0	0	0	0	0	0
Mir1951	microRNA 1951	0	0	0	0	0	0	0	0	0	0	0
Mir1953	microRNA 1953	0	0	0	0	0	0	0	0	0	0	0
Mir669n	microRNA 669n	0	0	0	0	0	0	0	0	0	0	0
Mir1956	microRNA 1956	0	0	0	0	0	0	0	0	0	0	0
Mir1957a	microRNA 1957	0	0	0	0	0	0	0	0	0	0	0
Mir1958	microRNA 1958	0	0	0	0	0	0	0	0	0	0	0
Mir1960	microRNA 1960	0	0	0	0	0	0	0	0	0	0	0
Mir1963	microRNA 1963	0	0	0	0	0	0	0	0	0	0	0
Mir1964	microRNA 1964	0	0	0	0	0	0	0	0	0.7902	0	0
Mir1966	microRNA 1966	0	0	0	0.6651	0	0	0.6466	0	1.2146	0	0
Mir1968	microRNA 1968	0	0	0	0	0	0	0	0	0	0	0
Mir1946b	microRNA 1946b	0	0	0	0	0	0	0	0	0	0	0
Mir1971	microRNA 1971	0	0	0	0	0	0	0	0	0	0	0
Mir1983	microRNA 1983	0	0	0	0	0	0	0	0	0	0	0
Mir1839	microRNA 1839	0	0.9173	1.1946	0	0	2.3679	0.9566	0	0	0	0
Mir2136	microRNA 2136	0	0	0	0	0	0	0	0	0	0	0
Mir2139	microRNA 2139	0	0	0	0	0	0	0	0	0	0	0
Mir432	microRNA 432	0	0	0	0	0	0	0	0	0	0	0
Mir599	microRNA 599	0	0	0	0	0	0	0	0	0	0	0
Mir664	microRNA 664	0	0	0	0	0	0	0	0	0	0	0
Mir1224	microRNA 1224	0	0	0	0	0	0	0	0	0	0	0
Mir467f	microRNA 467f	0	0	0	0	0	0	0	0	0	0	0
Mir1197	microRNA 1197	0	0	0	0	0	0	0	0	0	0	0
Mir1896	microRNA 1896	0	0	0	0	0	0	0	0	0	0	0
Mir1933	microRNA 1933	0	0	0.991	0	0	0	0	0	0	0	0
Mir1955	microRNA 1955	0	0	0	0	0	0	0	0	0	0	0
Mir466l	microRNA 466l	0	0	0	0	0	0	0	0	0	0	0
Mir669j	microRNA 669j	0	0	0	0	0	0	0	0	0	0	0
Mir1899	microRNA 1899	0	0	0	0	0	0	0	0	0	0	0
Mir1893	microRNA 1893	0	0	0	0	0	0	0	0	0	0	0
Mir1942	microRNA 1942	0	0	0	0	0	0	0	0	0	0	0
Mir1950	microRNA 1950	0	0	0	0	0	0	0	0	0	0	0
Mir1954	microRNA 1954	0	0	0	0	0	0	0	0	1.749	0.7557	1.0889
Mir1969	microRNA 1969	0	0	0	0	0	0	0	0	0	0	0
Mir1982	microRNA 1982	2.0864	0.9049	1.1785	0.9706	2.0505	0	3.7746	0.9363	0.8863	2.2977	1.1036
Mir2137	microRNA 2137	0	0	0	0	0	0	0	0	0	0	0
Mir1b	microRNA 1b	0	0	0	0	0	0	0	0	0	0	0
Mir1927	microRNA 1927	0	0	0	0	0	0	0	0	0	0	0
Mir669g	microRNA 669g	0	0	0	0	0	0	0	0	0	0	0
Mir1187	microRNA 1187	0.6327	0	0	0	0	0	0	0	0	0	0
Mir466f-4	microRNA 466f-4	0	0	0	0	0	0	0	0	0	0	0
Mir1190	microRNA 1190	0	0	0	0	0	0	0	0	0	0	0
Mir669e	microRNA 669e	0	0	0	0	0	0	0	0	0	0	0
Mir1198	microRNA 1198	0	0	0	0	0	0	0	0	0	0	0
Mir1905	microRNA 1905	0	0	0	0	0	0	0	0	0	0	0
Mir1906-1	microRNA 1906-1	0	0	0.545	0	0	0	0.5752	0	0	0	0
Mir1894	microRNA 1894	0.953	0	1.0766	0.8868	0	1.067	0.8621	0.8554	0.8097	0	0
Mir1930	microRNA 1930	0	0	0	0	0	0	0	0	0	0	0.9723
Mir1936	microRNA 1936	0	0	0	0	0	0	0	0	0	0	0
Mir1306	microRNA 1306	0	0	0	0	0	0.8014	0	0	0	0	0
Mir669l	microRNA 669l	0	0	0	0	0	0	0	0	0	0	0
Mir1952	microRNA 1952	0	0	0	0	0	0	0	0	0	0	0
Mir1962	microRNA 1962	0	0	0	0	0	0	0	0	0	0	0
Mir1967	microRNA 1967	0	0	0	0	0	0	0	0	0	0	0
Mir1970	microRNA 1970	0	0	0	0	0	0	0	0	0	0	0
Mir1981	microRNA 1981	0	0	0	0.8759	0.9252	0	0	0	0	0.6912	0.996
Mir767	microRNA 767	0	0	0	0	0	0	0	0	0	0	0
Mir669h	microRNA 669h	0	1.2943	0	2.7928	0	0	0	1.3083	1.3117	0	1.6334
Mir1895	microRNA 1895	0	0	0	0	0	0	0	0	0	0	0
Mir1945	microRNA 1945	0	0	0	0	0	0	0	0	0	0	0
Mir669m-2	microRNA 669m-2	0	0	0	0	0	0	0	0	0	0	0
Mir1191	microRNA 1191	0	1.3951	1.8168	1.4964	1.5806	0	0	0	1.3664	1.1808	1.7014
Mir1934	microRNA 1934	0	0	0	0	0	0	0	0	0	0	0
Mir1961	microRNA 1961	0	0	0	0	0	0	0	0	0	0	0
Gm17821	DDB1 and CUL4 associated factor 5 pseudogene	4.9422	5.052	5.1375	5.0987	4.3614	4.8809	5.636	4.7653	4.6448	5.096	5.0094
Gm20605	predicted gene 20605	1.5018	2.7122	1.4257	2.6584	2.0672	1.413	0.9514	1.9226	2.8594	1.6988	2.2253
Snora28	small nucleolar RNA, H/ACA box 28	2.5519	1.6602	3.6036	0	0.627	2.1429	1.7313	1.1453	0.542	0	0
AU040320	expressed sequence AU040320	6.6349	6.3866	6.5843	5.9075	5.7629	5.8158	6.1163	5.5475	6.8971	5.8964	6.4456
Dthd1	predicted gene, 17384	0	0	0	0	0	0	0	0	0	0	0
Nup62-il4i1	Nup62-Il4i1 protein	0.2062	0.1777	0.1935	0	0.2364	0.3054	0	0	0.4052	0.3245	0.2486
Ppp1r8	protein phosphatase 1, regulatory (inhibitor) subunit 8	4.0859	3.579	4.1853	3.8692	3.4553	3.9786	3.9346	3.9361	3.6937	4.3299	3.3196
Smpdl3b	sphingomyelin phosphodiesterase, acid-like 3B	0.1604	0.1391	0.0906	0.2612	0.0788	0.0898	0.0363	0	0.2044	0.1472	0.2546
Fam46b	family with sequence similarity 46, member B	0.0337	0.0878	0	0	0.0332	0.0378	0	0.0303	0.086	0.0248	0
AA413626	ribosomal protein L17 pseudogene	0.3831	0.997	0.4328	0	0.1883	0.2145	0.5198	0	0.3255	0.2813	0.2027
Snora23	small nucleolar RNA, H/ACA box 23	0	0.3639	0	0.3904	0	0.4697	0	0	0	0	0
Gm11651	predicted gene 11651	0	0	0	0	0	0	0	0	0	0	0
Ino80dos	INO80 complex subunit D, opposite strand	0.0893	0.3488	0.3028	0.3741	0.2698	0.1	0.3637	0.3208	0.2277	0.3325	0.2363
AW011738	expressed sequence AW011738	1.9832	1.0059	1.4296	1.7008	0.7739	1.102	2.2895	1.2924	0.9626	1.3054	1.0116
Bsdc1	BSD domain containing 1	14.719	12.3902	12.8565	11.8316	13.1534	13.7818	14.3914	11.0487	12.6537	12.0006	12.47
Gm37013	-	0	0	0	0	0	0	0	0	0	0	0
D230030E09Rik	Riken cDNA D230030E09 gene	0	0	0	0	0	0	0	0	0	0	0
Gm17830	predicted gene, 17830	0	0.0366	0	0	0.083	0	0	0	0	0.093	0.0447
Gm11559	predicted gene 11559	0.0744	0	0	0	0	0	0	0	0	0.0517	0
Tomm6os	translocase of outer mitochondrial membrane 6, opposite strand	0.3137	0.1134	0.2658	0.3649	0.3597	0.1171	0.3311	0.1408	0.4442	0.2495	0.3042
Gm11665	predicted gene 11665	0	0	0	0	0	0	0	0	0	0	0
Gm12505	predicted gene 12505	0.204	0.2654	0.2304	0.4744	0.2004	0.2283	0.5535	0.7322	0.3466	0.2995	0
A530072M11Rik	RIKEN cDNA gene A530072M11	0.2501	0.0723	0.0942	0.4654	0.2458	0.28	0.3393	0.3367	0.1771	0.1224	0.2205
Gm15997	predicted gene 15997	0	0	0	0	0	0	0	0	0	0	0
Zfp729b	expressed sequence AA987161	2.2746	1.6423	1.7697	1.7577	1.5842	2.0777	1.6114	1.4146	1.9012	1.8451	1.5153
Zfp572	zinc finger protein 572	0	0	0	0	0	0	0	0	0	0	0
Gm18409	mediator of cell motility 1 pseudogene	0	0	0	0	0	0	0	0	0	0	0
AA543401	myc-like oncogene, s-myc protein pseudogene	0	0	0	0	0	0	0	0	0	0	0
Nlrp5-ps	NLR family, pyrin domain containing 5, pseudogene	0	0.0351	0	0	0	0	0	0.0464	0.0167	0.0297	0
Gm17757	GTPase, very large interferon inducible 1 pseudogene	0.0357	0.0936	0.1021	0.0882	0.1277	0.0859	0.1566	0.0989	0.1184	0.0627	0.304
Gm18853	GTPase, very large interferon inducible 1 pseudogene	0.0028	0.0064	0.0062	0.0037	0.0083	0.0056	0.0075	0.0082	0.0076	0.0044	0.0205
C130030K03Rik	proteasome (prosome, macropain) subunit, alpha type 6 pseudogene	0	0	0	0	0	0	0	0	0	0	0
Slc44a1	solute carrier family 44, member 1	4.7864	5.1097	4.9491	3.5348	4.047	4.4036	3.5672	4.9364	4.6304	4.0226	4.4689
Gm20594	predicted gene, 20594	1.5792	2.767	1.4846	0.9836	1.0322	2.0519	2.1569	2.3495	1.5665	3.0926	1.3934
BB283400	expressed sequence BB283400	0.1288	0.2851	0.1569	0.2036	0.242	0.0671	0.2453	0.2522	0.0967	0	0
Mob3c	MOB kinase activator 3C	5.6327	5.2503	5.1138	4.4445	5.1721	5.1337	5.3874	5.0922	5.1202	4.5464	3.934
Lao1	L-amino acid oxidase 1	0	0.0342	0	0	0	0	0	0	0	0	0
BB031773	expressed sequence BB031773	0	0	0	0	0	0	0	0	0	0	0
Zfand2a	zinc finger, AN1-type domain 2A	3.6166	3.083	3.3333	4.4254	2.3241	3.351	4.1131	3.47	2.8398	4.1387	2.9507
Mir3475	microRNA 3475	0	0	0	0	0	0	0	0	0	0	0
Mir3099	microRNA 3099	0	0	0	0	0	0	0	0	0	0	0
Mir2861	microRNA 2861	0.9414	0	0	0	3.7009	0	0	0.845	0.7998	1.3824	0
Mir3072	microRNA 3072	0	0	0	0	0	0	0	0	0	0	0
Mir3470a	microRNA 3470a	0	0	0	0	0	0	0	0	0	0	0
Mir3470b	microRNA 3470b	2.8071	1.8263	3.1712	2.0526	2.7588	0	2.5393	0.6299	0.5962	1.1098	0.7425
Mir3471-1	microRNA 3471-1	1.9293e-06	0	0	0	0	0	0	0	0	1.4013e-45	0
Mir3471-2	microRNA 3471-2	0	0	0	0	0.7438	0	0	0	0	0	0
Mir3472	microRNA 3472	7.5154	7.1769	3.4544	9.2428	3.5863	9.2409	6.9315	2.9865	22.9395	7.6511	8.012
Mir3473a	microRNA 3473	0	0	0	0	0	0	0	0	0	0	0
Mir3474	microRNA 3474	0	0	0	0	0	0	0	0	0	0	0
Mir1906-2	microRNA 1906-2	0	0	0.545	0	0	0	0.5752	0	0	0	0
9530027J09Rik	RIKEN cDNA 9530027J09 gene	0	0.0398	0	0	0	0	0	0.0411	0	0	0
4930469G21Rik	RIKEN cDNA 4930469G21 gene	0.1618	0.2106	0.2742	0.3012	0.0795	0.3624	0.2928	0.1453	0.0687	0.1782	0.0856
Gm19276	predicted gene, 19276	0	0	0	0	0	0	0	0	0	0	0
Gm19277	predicted gene, 19277	0	0	0	0	0	0	0	0	0	0	0
AW046200	expressed sequence AW046200	0	0.0447	0	0.0479	0.0506	0	0.0466	0.0463	0	0.0378	0
Gm13483	predicted gene 13483	0.0665	0.1155	0.3007	0.0619	0.0654	0.149	0	0.0964	0.0912	0.1277	0.0704
Gm15545	predicted gene 15545	0.8499	0.9829	0.8001	0.659	1.044	0.2379	1.0891	0.8264	0.361	0.364	0.5994
Gm19299	predicted gene, 19299	0	0	0	0	0	0	0	0	0	0	0
Gm19303	predicted gene, 19303	0	0	0	0	0	0	0	0	0	0	0
C130060C02Rik	RIKEN cDNA C130060C02 gene	0	0	0	0	0	0	0	0	0	0	0
1700021K19Rik	RIKEN cDNA 1700021K19 gene	3.7155	3.6907	4.2303	3.552	3.2936	3.3442	3.1106	3.2042	3.0949	3.4019	2.8056
AV039307	expressed sequence AV039307	0.1938	0	0.2919	0.1202	0.1905	0.0723	0.0953	0.1891	0.0549	0	0
Tsga8	testis specific gene A8	0	0	0	0	0	0	0	0	0	0	0
Gm16023	predicted gene 16023	0.1239	0.1343	0.2798	0.1152	0.1826	0.1733	0.084	0.0278	0.1579	0.2273	0.2621
Gm19345	predicted gene, 19345	0	0	0.0874	0	0	0	0	0	0	0	0
1700007L15Rik	RIKEN cDNA 1700007L15 gene	1.3434	1.3446	1.7512	2.2115	2.0313	1.9669	2.2435	1.4841	1.4926	1.2899	1.5306
2900009J06Rik	RIKEN cDNA 2900009J06 gene	0.1664	0.7216	0.9397	0.774	0.4905	1.1176	0.602	0.2987	0.5654	0.8551	1.5841
Gm16617	predicted gene, 16617	0.1083	0	0	0	0	0	0	0.0972	0	0	0
Kifc1	kinesin family member C1	0.1118	0.0627	0	0	0.196	0.0575	0.0784	6.1929e-33	0	0.1465	0
Gm11562	predicted gene 11562	0	0	0	0	0	0	0	0	0	0	0
Gm19395	predicted gene, 19395	0	0	0	0	0	0	0	0	0	0	0
Rpl37rt	predicted gene 13826	9.4218	8.8685	3.342	7.0169	7.5483	7.1702	4.7943	3.4294	5.7771	4.195	4.9681
Gm9899	predicted gene 9899	0.016	0.0139	0	0	0	0	0.029	0.0144	0.0136	0	0
Gm19402	predicted gene, 19402	0	0	0	0	0	0	0	0	0	0	0
Gm15972	predicted gene 15972	0	0.1606	0	0	0.1819	0.2073	0	0.1662	0	0	0
Epg5	ectopic P-granules autophagy protein 5 homolog (C. elegans)	3.3784	2.9512	2.9983	3.6695	3.27	2.7689	3.5973	3.3963	3.0125	3.028	3.0773
Gm14718	predicted gene 14718	0.1021	0	0	0	0	0	0	0	0	0	0
Ccdc13	coiled-coil domain containing 13	0	0	0	0	0	0	0	0	0	0	0
2300003K06Rik	RIKEN cDNA 2300003K06 gene	0	0	0	0	0	0	0	0	0	0	0
Gm20597	predicted gene, 20597	0.0704	0.0127	0.0159	0.0262	0.0415	0.0315	0.0127	0.0126	0.012	0.0425	0
Gm19424	predicted gene, 19424	0	0	0	0	0	0	0	0	0	0	0
Kcnmb3	potassium large conductance calcium-activated channel, subfamily M, beta member 3	0	0	0	0	0	0	0	0	0	0	0
Olfr331	olfactory receptor 331	0	0	0	0	0	0	0	0	0	0	0
Gm19434	predicted gene, 19434	0.261	0.2935	0.066	0.2841	0.3481	0.1374	0.2695	0.2326	0.2216	0.2112	0.1071
LOC100502896	uncharacterized LOC100502896	0	0	0	0	0	0	0	0	0	0	0
Gm12130	predicted gene 12130	0	0	0	0	0	0	0	0	0	0	0
Gm16998	predicted gene, 16998	0.3766	0.1633	0.0709	0.1168	0.3084	0.0703	0.1703	0.169	0.1066	0.3226	0.1328
Gm10142	predicted gene 10142	0	0	0	0	0	0	0	0	0	0	0
Gm11237	predicted gene 11237	0	0	0	0	0	0	0	0	0	0	0
Gm13544	predicted gene 13544	0	0	0.0297	0	0	0	0	0.0236	0.0446	0	0
Gm19461	predicted gene, 19461	0.0744	0.0646	0.0841	0.0923	0	0.0833	0.0898	0.1336	0.1475	0.0364	0.0525
E330021D16Rik	RIKEN cDNA E330021D16 gene	0	0	0	0	0	0	0	0	0	0	0
Gm684	predicted gene 684	0.0611	0.4241	0.3452	0.0569	0.3003	0.0684	0.0553	0.2194	0.1558	0.1346	0.194
Gm4814	predicted gene 4814	0	0.0738	0	0	0	0	0	0	0	0	0
Gm19466	predicted gene, 19466	0	0	0	0	0	0	0	0	0	0	0
Gm16796	predicted gene, 16796	0.0251	0	0	0.0238	0	0	0	0.0096	0	0	0
Gm3336	predicted gene 3336	0.067	0	0.1514	0.0623	0.1317	0	0.3031	0	0	0.1968	0.0709
Gm10100	predicted gene 10100	0	0	0	0	0	0	0	0	0	0	0
AV051173	expressed sequence AV051173	0.1237	0	0	0.1151	0	0	0.2238	0.111	0.1051	0.3633	0
Speer4c	spermatogenesis associated glutamate (E)-rich protein 4c	0	0	0	0	0	0	0	0	0	0	0
BC037704	cDNA sequence BC037704	0.3873	0.2016	0.3501	0.2523	0.2284	0.3469	0.3153	0.1043	0.2962	0.1991	0.1639
Gm10814	predicted gene 10814	0.0785	0.0681	0.0887	0.0365	0.1158	0.0879	0.1066	0.1057	0.2002	0.0577	0.1246
Gm17066	predicted gene 17066	4.3432	5.0706	4.5674	4.3707	4.356	4.4864	5.5883	4.066	4.792	5.3	4.3929
Gm16551	predicted gene 16551	1.6825	2.721	3.4793	5.4925	1.5695	3.4163	7.8936	1.5102	0.9934	2.7847	3.0471
Gm19510	predicted gene, 19510	0.0415	0.036	0	0	0	0	0.0375	0.0372	0	0.0305	0
1700015G11Rik	RIKEN cDNA 1700015G11 gene	0	0	0	0	0	0	0	0	0	0	0
Gm19522	predicted gene, 19522	1.0984	1.588	1.3098	1.4763	0.8996	1.4689	1.8768	1.3967	0.7259	1.9042	1.2912
Pdzd7	PDZ domain containing 7	0.0198	0.0172	0.0223	0.0184	0	0	0.0358	0	0	0.029	0
Armcx4	armadillo repeat containing, X-linked 4	0.2677	0.1842	0.2711	0.3692	0.3452	0.176	0.392	0.6367	0.2587	0.1692	0.3323
A730020M07Rik	RIKEN cDNA A730020M07 gene	0.0987	0.0282	0.0367	0	0.032	0.1105	0	0	0.0839	0.0239	0.0688
Gm11549	predicted gene 11549	0.1891	0.2197	0.0716	0.0886	0.0311	0.1068	0.1144	0.0855	0.1089	0.07	0
Gm16291	predicted gene 16291	0	0	0	0	0	0	0	0	0	0	0
2610016A17Rik	RIKEN cDNA 2610016A17 gene	0	0	0	0	0	0	0	0	0	0.1196	0.1723
Klhl3	kelch-like 3	0.8289	1.2505	1.3842	0.4695	0.673	1.0491	0.8476	1.1322	1.0104	0.7938	1.3726
Gm19557	predicted gene, 19557	0	0	0	0	0.0274	0.0313	0.0505	0.0251	0	0	0
Gm13944	predicted gene 13944	0	0	0	0	0	0	0	0	0	0	0
2010010A06Rik	RIKEN cDNA 2010010A06 gene	0	0	0	0	0	0	0	0	0	0	0
A930006K02Rik	RIKEN cDNA A930006K02 gene	0.0992	0.3443	0.1121	0.0923	0.0975	0.1111	0.2693	0.1781	0.1686	0	0.105
Gm13293	predicted gene 13293	0	0	0	0	0	0	0	0	0	0	0
Gm15471	predicted gene 15471	0	0	0	0	0	0	0	0	0	0	0
1700048M11Rik	RIKEN cDNA 1700048M11 gene	0	0	0	0	0	0	0	0	0	0	0
Gm13752	predicted gene 13752	0.0295	0	0	0	0	0.033	0	0	0	0	0
2810013P06Rik	RIKEN cDNA 2810013P06 gene	3.0297	2.9733	3.3765	3.0944	3.6206	2.0653	3.7688	2.6527	2.6932	2.8908	3.1567
Gm19583	predicted gene, 19583	0	0	0	0	0	0	0	0	0	0	0
Btbd8	BTB (POZ) domain containing 8	0.2723	0.2952	0.5383	0.2534	0.0669	0.1524	0.1847	0.1833	0.2313	0.1499	0.2881
Gm19589	predicted gene, 19589	0.5717	0.3575	0.1687	0.2465	0.2025	0.1319	0.293	0.3435	0.2282	0.2594	0.1869
5430416N02Rik	RIKEN cDNA 5430416N02 gene	3.6994	3.2091	3.0648	2.0653	2.7875	3.8658	4.0158	3.3205	2.4098	2.0824	2.0874
Trpc5os	predicted gene 15070	0	0	0	0	0	0.0241	0	0	0.0183	0	0
Gm15179	predicted gene 15179	0	0	0	0	0	0	0	0	0.097	0	0
Gm19619	predicted gene, 19619	0.4054	2.0398	1.2214	0.6036	0.3719	0.7566	0.8313	0.558	1.1253	1.1025	1.5442
Gm11423	predicted gene 11423	2.6488	2.4261	2.687	2.7815	2.5409	2.3849	3.1079	1.7426	1.7278	1.5345	2.9926
Gm38425	L antigen family member 3-like	0	0	0	0	0	0	0	0.041	0	0	0
Gm15408	predicted gene 15408	1.2324	1.3111	1.5822	1.0941	1.3771	1.5052	0.9123	1.4069	1.1909	1.7262	1.4224
Pifo	primary cilia formation	0	0	0	0	0	0	0	0	0	0	0
Gm9895	predicted gene 9895	0.5813	0.3025	0.1313	0.8654	0.2285	0.2603	0.3155	0.4174	0.2963	0.2561	0.246
Gm14440	predicted gene 14440	12.9468	9.5759	12.6597	9.9512	9.0278	15.6776	14.1088	11.7638	9.8682	16.451	10.936
Zfp648	zinc finger protein 648	0	0	0	0	0	0	0	0	0	0	0
Tmem95	transmembrane protein 95	0	0.1261	0	0	0	0	0	0	0	0	0
Snhg4	small nucleolar RNA host gene 4	1.5426	1.3381	1.3638	1.6225	1.2524	1.2014	2.2447	1.4448	1.1966	1.2311	1.632
Gm4980	predicted gene 4980	2.4402	1.4773	2.5269	1.1352	1.9485	1.3091	1.5635	2.9887	2.3108	1.7169	1.6404
Gm19668	predicted gene, 19668	0	0	0	0	0	0	0	0	0	0	0
Gm14827	predicted gene 14827	0.075	0.2168	0.0565	0.0698	0.1474	0.1959	0.2261	0.1122	0.1274	0.1284	0.2379
Gm10390	predicted gene 10390	0.0629	0	0.0439	0.0361	0.0191	0.0657	0.0351	0	0.066	0.0428	0
Gm19689	predicted gene, 19689	0	0	0	0	0	0	0	0	0	0.0735	0
Gm19705	predicted gene, 19705	0.7513	0.6517	0.2122	1.3981	0.7384	1.2617	1.1893	1.0115	1.2674	0.2758	0.9935
Gm14023	predicted gene 14023	0.4379	0.3017	0.2448	0.4081	0.1704	0.2912	0.3921	0.3501	0.2946	0.2864	0.2822
Gm19710	predicted gene, 19710	0.1206	0	0.1363	0.1122	0.1185	0	0	0.3248	0.1025	0.0886	0.1276
Gm15867	predicted gene 15867	0	0	0.0879	0	0	0	0	0	0	0	0.0823
Platr22	predicted gene, 16880	0.0644	0.6702	0.5091	0.4792	0.1266	0.0721	0.2912	0.1156	0.7111	0.1418	0.2043
4930453H23Rik	RIKEN cDNA 4930453H23 gene	0	0	0	0	0	0	0	0	0	0	0
Olfr936	olfactory receptor 936	0	0	0	0	0	0	0	0	0	0	0
A930016O22Rik	RIKEN cDNA A930016O22 gene	0.155	0.1988	0.0861	0.1053	0.4667	0.3492	0.3639	0.1657	0.2578	0.2038	0
LOC100503496	uncharacterized LOC100503496	0.4347	0.4902	0.6874	0.364	0.5981	0.5353	0.5898	0.5072	0.4801	0.4468	0.7817
Gm16675	predicted gene, 16675	0.5267	0.7615	1.124	0.9257	0.7477	0.3932	1.1118	1.3658	0.9448	0.9024	1.1145
Gm11351	predicted gene 11351	0	0	0	0	0	0	0	0	0	0	0
Gm19757	predicted gene, 19757	1.6138	1.4561	1.5901	1.7676	1.8843	1.3517	1.8765	1.7722	1.6087	1.7291	1.7678
Gm15941	predicted gene 15941	0	0.0367	0.0955	0	0	0	0.153	0	0.0359	0.031	0
Nuggc	nuclear GTPase, germinal center associated	0.0301	0.0522	0	0.028	0	0.2695	0.0816	0	0	0.6626	0
Gm10354	predicted gene 10354	0	0	0	0	0	0	0	0	0	0	0
Gm9926	predicted gene 9926	0.0947	0.0483	0.0535	0.1147	0.062	0.0532	0.1003	0.0569	0.0938	0.0554	0.0407
Bbip1	BBSome interacting protein 1	4.1277	4.4749	3.8936	4.6876	3.4523	4.1715	4.1509	3.6013	3.6744	4.1561	4.4713
Gm19782	predicted gene, 19782	0.0806	0.028	0.0182	0.015	0.0158	0.0361	0.0146	0	0	0.0592	0
Gm19784	predicted gene, 19784	0	0	0	0	0	0	0	0	0.0476	0	0
Fsbp	fibrinogen silencer binding protein	0.0853	1.2692e-12	0.1731	0.3003	0.2349	0.1701	0.4007	0.2137	0.1161	0.1366	0
Zfp534	zinc finger protein 534	0.1161	0.0874	0	0.1535	0.0586	0	0.0971	0.0363	0.0666	0.0296	0
A330076C08Rik	RIKEN cDNA A330076C08 gene	0	0	0	0	0	0	0	0	0	0	0
Gm13003	predicted gene 13003	0	0	0	0	0	0	0	0	0	0	0
Hbb-bs	hemoglobin, beta adult s chain	1.2678e-06	5.9383e-07	2.4233e-07	1.4759e-08	4.6561e-07	5.4172e-07	3.4702e-08	2.419e-06	3.2356e-07	6.6523e-07	9.2764e-07
5031434C07Rik	RIKEN cDNA 5031434C07 gene	0	0	0	0	0	0	0	0	0	0	0
E330011O21Rik	RIKEN cDNA E330011O21 gene	0.8957	2.4722	2.8517	3.7126	2.4009	0.1823	3.904	1.3156	1.7988	1.4349	3.7906
1700123M08Rik	RIKEN cDNA 1700123M08 gene	0	0.1256	0	0.0674	0.0712	0	0	0	0	0	0.1532
Gm16845	predicted gene, 16845	0.3185	0.2763	0.1799	0.1482	0.6783	0.2378	0.2882	0.2383	0.3158	0.3508	0.337
Dos	downstream of Stk11	0.4176	0.498	0.3833	0.2428	0.2308	0.3506	0.7082	0.2108	0.7095	0.3449	0.2209
Rpl5	ribosomal protein L5	217.279	244.605	239.882	254.303	232.099	215.136	227.685	226.443	227.982	233.536	215.737
Gm38426	uncharacterized LOC100503676	4.4713	5.7608	5.6455	3.3038	2.7142	4.8588	3.6878	3.3051	3.6872	6.6623	3.8261
Gm16861	predicted gene, 16861	0.1539	0.3499	0.0573	0.3284	0.2489	0.0565	0.2759	0.1358	0.172	0.1111	0.2144
Gm5741	predicted gene 5741	0.2354	0.2042	0.5318	0.657	0.9252	0.2635	0	0.2112	0.2	0.6912	0.249
1700011B04Rik	RIKEN cDNA 1700011B04 gene	0	0	0	0	0	0	0	0	0	0	0
Gm5084	predicted gene 5084	0	0.0186	0	0	0	0	0	0	0	0.0157	0
Gm19897	predicted gene, 19897	0	0.0418	0	0	0	0	0	0.0434	0	0	0.0507
Gm9920	predicted gene 9920	0.4621	0.0747	0.0933	0.0851	0.357	0.0984	0.3309	0	0.2303	0.1297	0
Gm16548	predicted gene 16548	4.7897	6.0973	4.7082	5.9036	7.5806	4.9447	6.4709	4.4666	6.5534	4.6128	6.8442
Gm16973	predicted gene, 16973	1.0312	1.8199	1.7273	1.2296	0.9785	1.2346	1.3188	1.6596	1.6918	1.2936	1.0485
Gm11762	predicted gene 11762	0	0	0	0	0	0	0	0	0	0	0
Sp3os	trans-acting transcription factor 3, opposite strand	0.5384	0.8173	0.5322	1.0019	0.7937	0.7535	0.6697	0.7249	1.0293	0.5436	0.712
1110015O18Rik	RIKEN cDNA 1110015O18 gene	0	0	0	0	0	0	0	0	0	0	0
Mkln1os	muskelin 1, intracellular mediator containing kelch motifs, opposite strand	0.1602	0.4168	0.3619	0.298	0.0787	0.3586	0.2173	0.2156	0.7484	0.3528	0.3389
Hotair	HOX transcript antisense RNA (non-protein coding)	0	0	0	0	0	0	0	0	0	0	0
Gm5901	predicted gene 5901	0	0	0	0	0	0	0	0	0	0	0
Ccdc149	coiled-coil domain containing 149	0.5585	0.9892	0.8676	1.3426	0.6404	0.7817	1.2	0.7311	0.6723	0.5297	0.4924
Pet100	PET100 homolog (S. cerevisiae)	7.053	7.802	6.5789	8.1882	8.14	8.3313	7.141	6.7953	6.1574	27.5292	7.2565
Tpsab1	tryptase alpha/beta 1	0	0	0	0.0657	0	0	0	0	0	0	0
Smpd5	sphingomyelin phosphodiesterase 5	0.127	0	0.0478	0.0394	0.0832	0	0.0383	0.114	0.036	0.0311	0
Gm8923	predicted gene 8923	0	0	0	0	0	0	0	0	0	0	0
Gm19990	predicted gene, 19990	0	0	0	0	0	0	0	0	0	0	0
Gm16701	predicted gene, 16701	0	0	0	0	0	0	0	0	0	0	0
1810008I18Rik	RIKEN cDNA 1810008I18 gene	24.5773	25.4865	22.8431	47.3996	56.8732	33.0204	31.3274	32.689	23.0647	32.8091	24.82
AY761185	cDNA sequence AY761185	0	0	0	0	0	0	0	0	0	0	0
Acpt	acid phosphatase, testicular	0	0	0	0	0	0	0	0	0	0	0
Gm6040	predicted gene 6040	0	0	0	0	0	0	0	0	0	0	0
Gm15787	predicted gene 15787	0.3088	0.0536	0.2093	0.2873	0.1821	0.2074	0.2793	0.1109	0.1574	0.0907	0.1307
Gm15056	predicted gene 15056	0	0	0	0	0	0	0	0	0	0	0
Gm16157	predicted gene 16157	12.6612	10.3314	10.785	13.9028	13.9972	13.1891	13.6713	10.0209	7.8044	12.2351	11.9683
Gm16740	predicted gene, 16740	0.8882	1.0507	0.9122	0.7513	0.7142	1.1753	0.4383	1.0872	1.0291	0.4743	0.9397
LOC100504039	uncharacterized LOC100504039	0	0	0	0	0	0	0	0	0	0	0
Hotairm1	-	0.3051	1.3234	1.0341	0	0.2999	0.6832	0.276	1.3693	0.2592	1.1201	0
Gm15915	predicted gene 15915	0	0	0	0	0	0	0	0	0	0	0
Gm20063	predicted gene, 20063	0	0	0	0	0	0	0	0	0	0	0
Gm16062	predicted gene 16062	0.6012	0.4172	0.4075	0.2238	0.4727	0.6731	0.2175	0.6476	0.3065	0.1766	0.7633
Gm6537	predicted gene 6537	0	0	0	0	0	0	0	0.066	0	0	0
Gm16907	predicted gene, 16907	0	0.0485	0.0316	0.026	0.0274	0.0313	0.0505	0.0251	0	0	0.1182
Med9os	mediator complex subunit 9, opposite strand	0	0	0	0	0	0	0	0.131	0	0	0
Fam181a	family with sequence similarity 181, member A	0	0	0	0	0	0	0.0497	0	0	0	0
Prss51	protease, serine 51	0	0	0	0	0	0	0	0	0	0	0
Cmtm1	CKLF-like MARVEL transmembrane domain containing 1	0	0	0	0	0	0	0	0	0	0	0
4933421O10Rik	RIKEN cDNA 4933421O10 gene	1.0215	1.4705	1.564	2.0006	1.5994	1.5952	1.4512	1.0724	1.1842	1.5686	1.6671
Gm20098	predicted gene, 20098	0.0703	0.0407	0.0265	0.0218	0.023	0	0.0212	0.021	0.0598	0.0344	0.0496
Krtap16-1	keratin associated protein 16-1	0	0	0	0	0	0	0	0	0	0	0
Gm16336	predicted gene 16336	0	0	0	0	0	0	0	0	0	0	0
Gm16576	predicted gene 16576	0.0857	0.0743	0.0484	0.2392	0.1544	0.08	0.1163	0.1154	0.2185	0.1049	0.1058
Micalcl	MICAL C-terminal like	0.7407	0.2794	0.6185	0.8091	0	0.2885	0.4952	0.2602	0.5199	0.4729	0.5792
Gm20110	predicted gene, 20110	0.2211	0.1279	0.1249	0.1714	0	0.2475	0.2	0.1323	0.2505	0.1894	0.1559
Arhgap33os	Rho GTPase activating protein 33, opposite strand	0.0292	0.0759	0.0329	0.1085	0.0573	0	0.0264	0.0785	0.0495	0.107	0.0308
Efcab8	EF-hand calcium binding domain 8	0	0	0	0	0	0	0	0	0.0448	0	0
Gm15708	predicted gene 15708	0.3934	0.1138	0.1481	0.3254	0.0859	0.1958	0.1977	0.0785	0.2971	0.2888	0.0462
Mptx2	mucosal pentraxin 2	0	0	0	0	0	0	0	0	0	0	0
Ccdc170	coiled-coil domain containing 170	0	0	0	0	0	0	0.0325	0	0	0	0
Gm20125	predicted gene, 20125	0.0454	0.0394	0	0	0.0223	0	0	0.0407	0	0	0
Gm10591	predicted gene 10591	2.1982e-23	7.0334e-25	3.4179e-26	0	1.9094e-25	0	1.7232e-27	4.9531e-23	2.3581e-25	8.84e-25	3.3873e-25
Gm15350	predicted gene 15350	0	0	0	0	0	0	0	0	0	0	0
Gm12159	predicted gene 12159	0	0	0	0	0	0	0	0	0	0	0
A730020E08Rik	RIKEN cDNA A730020E08 gene	0.0949	0.0419	0.0542	0.0879	0	0.0549	0	0.1271	0.0808	0.0403	0.1023
Gm6182	zinc finger protein 845-like	4.3207	3.3966	3.5642	4.1349	3.6982	3.5946	4.5226	3.8625	3.2437	4.4258	3.6108
Gm20139	predicted gene, 20139	0	0.0113	0	0	0	0	0.0118	0	0	0	0
Trp53cor1	tumor protein p53 pathway corepressor 1	0	0.0223	0	0.0236	0	0.0277	0.0234	0.023	0.0217	0	0
2310005A03Rik	RIKEN cDNA 2310005A03 gene	0.1041	0	0.0638	0.2577	0	0	0.1023	0.1039	0.0952	0.1683	0
Abhd12b	abhydrolase domain containing 12B	0	0	0	0	0	0	0	0	0	0	0
Toporsos	topoisomerase I binding, arginine/serine-rich, opposite strand	8.7884	8.4476	10.1966	10.6083	10.5047	7.978	10.0984	9.5938	7.4669	9.9404	13.3184
Gm20172	predicted gene, 20172	0.0344	0	0	0	0.0978	0	0	0.0193	0.1039	0	0.06
Gm16712	predicted gene, 16712	0	0.0338	0	0.0363	0.0383	0	0.1058	0	0.0662	0.0286	0
Gm13304	predicted gene 13304	2.1982e-23	7.0334e-25	3.4179e-26	0	1.9094e-25	0	1.7232e-27	4.9531e-23	2.3581e-25	8.84e-25	3.3873e-25
Gm20187	predicted gene, 20187	0.2489	0.0418	0.066	0.1896	0.1178	0.0112	0.0395	0.1632	0	0.1368	0.1531
Gm14169	predicted gene 14169	0	0	0	0	0	0	0	0	0	0	0
Gm1987	predicted gene 1987	0.0879	0.0603	0.0372	0.0373	0.0472	0.0182	0.06	0.0389	0.0374	0.0411	0.0695
Gm15880	predicted gene 15880	0.0272	0	0	0.0253	0.0266	0.03	0	0.0253	0	0.0197	0
Gm20199	predicted gene, 20199	0.1546	0.1005	0.0655	0.0719	0.038	0.1081	0.1573	0.0867	0.082	0.0851	0.1226
C130021I20Rik	Riken cDNA C130021I20 gene	0	0	0	0	0	0	0	0	0	0	0
Cypt14	cysteine-rich perinuclear theca 14	0	0	0	0	0	0	0	0	0	0	0
H2-Ea-ps	histocompatibility 2, class II antigen E alpha, pseudogene	0	0	0	0	0	0	0	0	0	0	0
Kcnmb4os2	potassium large conductance calcium-activated channel, subfamily M, beta member 4, opposite strand 2	0	0	0	0	0	0	0	0	0	0	0
2900076A07Rik	RIKEN cDNA 2900076A07 gene	1.1751	1.5682	1.9402	1.5139	2.3986	1.6193	1.8807	1.4604	1.3824	2.0574	3.2515
Gm20219	predicted gene, 20219	0.3042	0.1055	0.5498	0.566	0.1196	0.1362	0.3302	0.2184	0.1551	0.2233	0.2574
Spin2d	spindlin family, member 2D	0	0	0	0	0	0	0	0	0	0	0
Prr22	proline rich 22	0.2287	0.1488	0.1292	0.266	0.1124	0.064	0.1035	0.2053	0.2429	0.126	0.242
E230016K23Rik	RIKEN cDNA E230016K23 gene	0.2601	0.1331	0.1338	0.2068	0.1599	0.2963	0.1711	0.0359	0.2063	0.297	0.052
Gm16596	predicted gene, 16596	0	0	0	0	0	0	0	0	0	0	0
Smlr1	small leucine-rich protein 1	23.5938	22.4533	22.9017	17.7969	25.8895	30.5193	21.9642	23.0277	19.754	25.6479	18.9027
Gm16677	predicted gene, 16677	0	0	0	0	0	0	0	0	0	0	0
Gdap10	ganglioside-induced differentiation-associated-protein 10	2.0556	1.324	1.5107	1.2385	1.0177	1.6257	2.0135	1.8201	0.7556	1.0633	0.7895
Dcdc2b	doublecortin domain containing 2b	0.6254	0.775	0.9084	0.5819	0.7025	0.5002	0.4849	0.1604	0.2277	0.7216	0.4726
Gm20257	caspase 8 pseudogene	1.8225	2.4183	2.582	2.8866	2.4474	2.625	2.5016	1.7541	3.2098	0.9208	1.9569
3425401B19Rik	RIKEN cDNA 3425401B19 gene	0.0165	0	0.0202	0.0147	0.0146	0.0514	0.0204	0.0152	0.0687	0.0214	0.0523
Gm20268	predicted gene, 20268	0	0	0	0	0	0	0	0	0	0	0
AI463170	expressed sequence AI463170	1.4295	1.24	1.4535	1.4631	3.0909	2.0807	2.1983	1.6681	1.336	1.7843	2.7223
9230112J17Rik	RIKEN cDNA 9230112J17 gene	0	0.0287	0	0	0	0	0	0.0297	0	0.0243	0
Gm20300	predicted gene, 20300	10.4573	9.5188	9.4306	8.6234	8.8206	9.271	9.4977	10.0912	9.5327	10.3308	8.2382
Gm15987	predicted gene 15987	0.1427	0.0619	0	0	0	0	0	0	0.1212	0	0.151
A630012P03Rik	RIKEN cDNA A630012P03 gene	0	0	0	0	0	0	0	0	0	0	0
Gm16702	predicted gene, 16702	1.6759	2.516	4.0591	2.2466	2.3937	2.3063	2.9486	2.7326	2.2849	2.1509	2.5917
Mettl21b	protein FAM119B-like	0	0.0958	0.1248	0.1028	0	0	0.0999	0.0991	0.0938	0	0
Gm15910	predicted gene 15910	0	0	0.0293	0.0483	0.0255	0.0581	0.0235	0	0.0221	0	0.0549
Gm20319	predicted gene, 20319	34.3561	32.1322	38.9719	39.0708	47.9383	38.6237	46.9368	43.2736	43.9651	40.7955	36.497
Gm20324	predicted gene, 20324	0.6225	0.3	0.7814	0.6436	0.4079	0.7744	0.438	0.683	0.5877	0.4063	0.2927
1700101I11Rik	RIKEN cDNA 1700101I11 gene	0	0	0.1082	0	0	0.2145	0	0.086	0	0	0.1013
Gm20337	predicted gene, 20337	2.2369	2.0896	1.5037	1.4481	1.7102	1.7525	1.4867	1.0194	2.201	1.5801	2.163
Atg14	autophagy related 14	3.2211	3.5509	3.8158	3.7048	4.4408	3.0304	4.4719	4.116	3.763	3.1862	4.0468
2810029C07Rik	RIKEN cDNA 2810029C07 gene	0	0	0.0893	0.1103	0.0388	0.0442	0.0715	0.0709	0.0671	0.029	0
Plscr5	phospholipid scramblase family, member 5	0	0	0	0	0	0	0	0	0	0	0
Gm20356	predicted gene, 20356	0	0	0	0	0	0	0	0	0	0	0
Gm20362	predicted gene, 20362	0.273	0.1041	0.0469	0.117	0.0782	0.2557	0.1298	0.2409	0.1488	0.1705	0.1513
LOC100504703	uncharacterized LOC100504703	1.6425	3.2565	3.1808	2.8382	2.7672	1.8389	3.396	2.5272	1.7942	1.895	3.2271
Gm11128	predicted gene 11128	1.5785	1.7864	1.1945	2.0422	1.6669	2.4521	1.4385	2.9317	0.8205	2.4443	0.7789
Gm16793	predicted gene, 16793	0.7148	0.6588	0.8075	1.0392	1.0537	0.5502	0.7678	0.9222	0.7971	1.148	1.087
Tmppe	transmembrane protein with metallophosphoesterase domain	0.9922	1.0888	1.061	0.8739	0.7328	0.8171	0.9514	0.7078	1.155	0.947	0.8224
Gm12709	predicted gene 12709	0	0	0	0	0	0	0	0	0	0	0
2310002F09Rik	RIKEN cDNA 2310002F09 gene	0	0	0	0	0	0	0	0	0.0257	0	0
Gm13985	predicted gene 13985	0	0	0	0.0273	0	0	0	0.0265	0	0	0.0948
A730018C14Rik	RIKEN cDNA A730018C14 gene	0.0441	0	0	0	0	0	0	0	0	0	0
LOC100505025	uncharacterized LOC100505025	0.0425	0.261	0.3368	0.1185	0.2567	0.2591	0.039	0.3503	0.0751	0.1603	0.2095
Gm21002	predicted gene, 21002	0	0	0	0	0	0	0	0	0	0	0
Gm21949	predicted gene, 21949	0	0	0	0	0	0	0	0	0	0	0
Zfp518b	zinc finger protein 518B	0.2152	0.226	0.2431	0.4321	0.1336	0.1775	0.461	0.2846	0.2213	0.291	0.2396
Mir1264	microRNA 1264	0	0	0	0	0	0	0	0	0	0	0
Mir1249	microRNA 1249	0	0	0	0.7329	0	0	0.7125	0	0	0	0
Mir1298	microRNA 1298	0	0	0	0	0	0	0	0	0	0	0
Mir3058	microRNA 3058	0	0	0	0	0	0	0	0	0	0	0
Mir3106	microRNA 3106	0	0	0	0	0	0	0	0	0	0	0
Mir3057	microRNA 3057	0.8483	0	0	0	0	0.9498	1.5347	1.5228	0.7207	0.6228	0
Mir3060	microRNA 3060	0	0	0	0	0	0	0	0	0	0	0
Mir3061	microRNA 3061	0.8483	0	0.9583	0	0	0	0.7674	0	0	0	0
Mir3063	microRNA 3063	0	0	0	0	0	0	0	0	0	0	0
Mir3064	microRNA 3064	20.739	21.9877	18.2225	22.513	24.9117	9.0298	22.9291	27.9223	17.6205	14.3809	25.5979
Mir3066	microRNA 3066	0	0	0	0	0	0	0	0	0	0	0
Mir3069	microRNA 3069	0	0	0	0	0	0	0	0	0	0.6021	0
Mir3070a	microRNA 3070a	0	0	0	0	0	0	0	0	0	0	0
Mir3071	microRNA 3071	0	0	0	0	0	0	0	0	0	0	0
Mir3074-1	microRNA 3074-1	0	0	0	0	0	0	0	0	0	0	0
Mir3076	microRNA 3076	0	0	0	0	0	0	0	0	0	0	0
Mir3077	microRNA 3077	0	0	0	0	0	0	0	0	0	0	0
Mir3080	microRNA 3080	0	0	0	0	0	0	0	0	0	0	0
Mir3081	microRNA 3081	0	0	0	0	0	0	0	0	0	0	0
Mir3082	microRNA 3082	0	1.0463	0	0	0	1.3504	0	1.0826	2.0496	0	1.2761
Mir3086	microRNA 3086	0	0	0	0	0	0	0	0	0	0	0
Mir466m	microRNA 466m	0	0	0	0	0	0	0	0	0	0	0
Mir466o	microRNA 4660	0	0	0	0	0	0	0	0	0	0	0
Mir669a-5	microRNA 669a-5	0	0	0	0	0	0	0	0	0	0	0
Mir669a-6	microRNA 669a-6	0	0	0	0	0	0	0	0	0	0	0
Mir466b-4	microRNA 466b-4	0	0	0	0	0	0	0	0	0	0	0
Mir466b-5	microRNA 466b-5	0	0	0	0	0	0	0	0	0	0	0
Mir669a-8	microRNA 669a-8	0	0	0	0	0	0	0	0	0	0	0
Mir466b-6	microRNA 466b-6	0	0	0	0	0	0	0	0	0	0	0
Mir669a-9	microRNA 4669a-9	0	0	0	0	0	0	0	0	0	0	0
Mir466b-7	microRNA 466b-7	0	0	0	0	0	0	0	0	0	0	0
Mir669a-10	microRNA 669a-10	0	0	0	0	0	0	0	0	0	0	0
Mir669a-11	microRNA 669a-11	0	0	0	0	0	0	0	0	0	0	0
Mir669a-12	microRNA 669a-12	0	0	0	0	0	0	0	0	0	0	0
Mir466p	microRNA 466p	0	0	0	0	0	0	0	0	0	0	0
Mir3088	microRNA 3088	0	0	0	0	0	0	0	0	0	0	0
Mir3089	microRNA 3089	0	0	0	0	0	0	0	0	0	0	0
Mir3090	microRNA 3090	0	0	0	0	0	0	0	0	0	0	0
Mir3094	microRNA 3094	0	0	0	0	0	0	0	0	0	0	0
Mir3095	microRNA 3095	0	0	0	0	0	0	0	0	0	0	0
Mir3100	microRNA 3100	0	0	0	0	0	0	0	0	0	0	0
Mir3101	microRNA 3101	0	0	0	0	0	0	0	0	0	0	0
Mir344c	microRNA 344c	0	0	0	0	0	0	0	0	0	0	0
Mir344g	microRNA 344g	0	0	0	0	0	0	0	0	0	0	1.1503
Mir3102	microRNA 3102	0	0	0	0	0	0	0	0	0	0	0
Mir3104	microRNA 3104	0	0	0	0	0	0	0	0	0	0	0
Mir3107	microRNA 3107	0	0	0	0	0	0	0	0	0	0	0
Mir3108	microRNA 3108	0	0	0	0	0	0	0	0	0	0	0
Mir3110	microRNA 3110	0	0	0	0	0	0	0	0	0	0	0
Mir374c	microRNA 374c	0	0	0	0	0	0	0	0	0	0	0
Mir3112	microRNA 3112	0	0	0	0	0	0	0	0	0	0	0
Mir1247	microRNA 1247	0	0	0	0	0	0	0	0	0	0	0
Mir3059	microRNA 3059	0	0	0	0	0	0	0	0	0	0	0
Mir1251	microRNA 1251	0	0	0	0	0	0	0	0	0	0	0
Mir3065	microRNA 3065	0	0	0	0	0	0	0	0	0	0	0
Mir3070b	microRNA 3070b	0	0	0	0	0	0	0	0	0	0	0
Mir3078	microRNA 3078	0	0	0	0	0	0	0	0	0	0	0
Mir3084-1	microRNA 3084	0	0	0	0	0	0	0	0	0	0	0
Mir466n	microRNA 466n	0	0	0	0	0	0	0	0	0	0	0
Mir3092	microRNA 3092	0	0	0	0	0	0	0	0	0	0	0
Mir3098	microRNA 3098	0	0	0	0	0	0	0	0	0	0	0
Mir344f	microRNA Mir344f	0	0	0	0	0	0	0	0	0	0	0
Mir3074-2	microRNA 3074-2	0	0	0	0	0	0	0	0	0	0	0
Mir1912	microRNA 1912	0	0	0	0	0	0	0	0	0	0	0
Mir1843a	-	0	0	0	0	0	0	0	0	0	0	0
Mir344d-2	microRNA 344d-2	0	0	0	0	0	0	0	0	0	0	0
Mir3067	microRNA 3067	0	0	0	0	0	0	0	0	0	0	0
Mir3075	microRNA 3075	0	0	0	0.845	0	0	0	0	0	0	0
Mir3083	microRNA 3083	0	0	0	0	0	0	0	0	0	0	0
Mir669a-4	microRNA 669a-4	0	0	0	0	0	0	0	0	0	0	0
Mir669a-7	microRNA 669a-7	0	0	0	0	0	0	0	0	0	0	0
Mir669p-2	microRNA 669p-2	0	0	0	0	0	0	0	0	0	0	0
Mir467a-10	microRNA 467a-10	0	0	0	0	0	0	0	0	0	0	0
Mir3093	microRNA 3093	0	0	0	0	0	0	0	0	0	0	0
Mir344e	microRNA 344e	0	0	0	0	0	0	0	0	0	0	0
Mir3113	microRNA 3113	1.0157	0	0	0	0	0	0	0	0.863	0	0
Mir344d-3	microRNA 344d-3	0	0	0	0	0	0	0	0	0	0	0
Mir344d-1	microRNA 344d-1	0	0	0	0	0	0	0	0	0	0	0
Mir3062	microRNA 3062	2.2056	0	0	0	0	0	0	0	0	0.5398	0
Mir3068	microRNA 3068	0	0	0	0	0	0	0	0	0	0	0
Mir3073a	microRNA 3073	0	0	0	0	0	0	0	0	0	0	0
Mir3079	microRNA 3079	0	0	0	0	0	0	0	0	0	0	0
Mir3085	microRNA 3085	0	0	0	0	0	0	0	0	0	0	0
Mir669d-2	microRNA 669d-2	0	0	0	0	0	0	0	0	0	0	0
Mir669p-1	microRNA 669p-1	0	0	0	0	0	0	0	0	0	0	0
Mir467a-7	microRNA 467a-7	0	0	0	0	0	0	0	0	0	0	0
Mir467a-9	microRNA 467a-9	0	0	0	0	0	0	0	0	0	0	0
Mir3087	microRNA 3087	0	0	0	0	0	0	0	0	0	0	0
Mir3091	microRNA 3091	0	0	0	0	0	0	0	0	0	0	0
Mir3097	microRNA 3097	0	0	0	0	0	0	0	0	0	0	0
Mir344b	microRNA 344b	0	0	0	0	0	0	0	0	0	0	0
Mir3103	microRNA 3103	0	0	0	0	0	0	0	0	0	0	0
Mir3109	microRNA 3109	0	0	0	0	0	0	0	0	0	0	0
Mir466b-8	microRNA 466b-8	0	0	0	0	0	0	0	0	0	0	0
Mir3105	microRNA 3105	0	0	0	0	0	0	0	0	0	0	0
Cahm	RIKEN cDNA B930003M22 gene	0.6943	0.2738	0.2139	0.7048	0.1241	0.4947	0.5139	0.2266	0.4827	0.4171	0.8013
Snora33	small nucleolar RNA, H/ACA box 33	0.7352	2.551	0	0.6841	0.7225	0.8231	0.665	0	0.6246	0.5398	1.5556
Snord100	small nucleolar RNA, C/D box 100	1.1352	0.9847	0	1.0563	1.1157	0	2.0538	0	0	1.667	0
Snord42a	small nucleolar RNA, C/D box 42A	0	1.4881	1.9379	0	0	0	1.5518	1.5397	0	0	0
Snord42b	small nucleolar RNA, C/D box 42B	0	1.2175	0	0	0	0	0	0	0	1.0305	0
5830418P13Rik	RIKEN cDNA 5830418P13 gene	0	0	0	0	0	0	0	0	0	0	0
Gm11127	predicted gene 11127	1.9008	1.6349	2.8963	0.6706	4.6953	2.9149	2.2874	5.4172	3.0037	2.1388	2.8629
Rell1	RELT-like 1	2.8114	3.6581	4.4411	2.8154	2.8802	3.5478	3.276	3.0153	4.9798	2.589	2.5459
C230037L18Rik	RIKEN cDNA C230037L18 gene	0.4426	0.2304	0.4	0.4942	0.087	0.5947	0.6406	0.0795	0.3761	0.65	0.3746
Fer1l5	fer-1-like 5 (C. elegans)	0	0	0	0	0	0.0274	0	0	0	0	0
Gm15008	predicted gene 15008	0	0	0	0	0	0	0	0	0	0	0
Oas1d	2'-5' oligoadenylate synthetase 1D	0	0	0	0	0	0	0	0	0	0	0
AA792892	expressed sequence AA792892	0.5907	0.3905	0.6338	0.3916	0.2204	0.1723	0.2703	0.2106	0.4207	0.3294	0.6004
Ugt2b38	UDP glucuronosyltransferase 2 family, polypeptide B38	5.3007	5.4306	4.3803	11.924	6.115	7.3293	17.0532	5.6634	7.0252	4.7956	6.3401
Slc15a4	solute carrier family 15, member 4	7.7024	5.8153	6.9611	5.5211	6.4765	4.7909	3.6644	7.8353	7.2713	7.3518	7.2736
Gm38431	Raver1-Fdx1l readthrough	0	0	2.7779e-41	0.345	0.2609	0	0	0	0	0	1.1536e-35
Bc1	brain cytoplasmic RNA 1	0.5287	0.9111	0	0.9772	2.0644	2.9478	3.0758	2.0432	1.7877	2.316	1.1111
Dmr	Dmrt1 related	0	0	0	0	0	0	0	0	0	0	0
Gm10619	predicted gene 10619	0	0	0	0	0	0	0	0	0	0	0
Gm16833	predicted gene, 16833	0	0	0	0	0	0	0	0	0	0	0
Lrrc8c	leucine rich repeat containing 8 family, member C	0.8732	0.4497	0.7707	0.5332	0.5364	0.4583	0.6665	0.7593	0.3709	0.601	0.8949
Noc4l	nucleolar complex associated 4 homolog (S. cerevisiae)	4.6567	4.2365	4.277	4.3329	4.2045	4.4931	4.5206	3.5001	4.4068	3.9749	4.1656
Nsun5	NOL1/NOP2/Sun domain family, member 5	4.7515	4.3009	4.5899	3.46	4.2976	4.6645	4.4539	3.6159	4.5929	4.6768	4.517
Snhg18	small nucleolar RNA host gene 18	0	0.2709	0.3528	0.4359	0.7674	0.4662	0.3767	0.1869	0.4423	0.1911	0.2754
Mir28c	microRNA 28c	0	0	0	0	0	0	0	0	0	0	0
Mir3963	microRNA 3963	0	0	0	0	0	0	0	0	0	0	0
Mir3965	microRNA 3965	0	0	0	0	0	0	0	0	0	0	0
Mir378b	microRNA 378b	0	0	0	0	0	0	0	0	0	0	0
Mir101c	microRNA 101c	0	0	0	0	0	0	0	0	0	0	0
Mir3969	microRNA 3969	0	0	0	0	0	0	0	0	0	0	0
Mir28b	microRNA 28b	0	0	0	0	0	0	0	0	0	0	0
Mir3970	microRNA 3970	0	0	0	0	0	0	0	0	0	0	0
Mir5046	microRNA 5046	0	0	0	0	0	0	0	0	0	0	0.855
Mir5098	microRNA 5098	1.3293	0.8396	0	0	0	0	0	0	0	0	0
Mir5099	microRNA 5099	0	0	0	0	0	0	0	0	0	0	0
Mir5103	microRNA 5103	0	0	0	0	0	0	0	0	0	0	0
Mir5104	microRNA 5104	0	0	0	0	0	0	0	0	0	0	0
Mir3473c	microRNA 3473c	0	0	0	0	0	0	0	0	0	0	0
Mir5108	microRNA 5108	0	0	0	0	0	0	0	0	0	0	0
Mir5112	microRNA 5112	0	0	0	0	0	0	0	0	0	0	0
Mir5118	microRNA 5118	0	0	0	0	0	0	0	0	0	0	0
Mir5120	microRNA 5120	0	0	0	0	0	0	0	0	0	0	0
Mir466q	microRNA 446q	0	0	0	0	0	0	0	0	0	0	0
Mir3473d	microRNA 3473d	0	0	0	0	0	0	0	0	0	0	0
Mir5125	microRNA 5125	0	0	0	0	0	0	0	0	0	0	0
Mir3572	microRNA 3572	0	0.7786	1.014	0	0	0	0	0	0	0	0.9496
Mir5126	microRNA 5126	0	0	0	0	0	0	0	0	0	0	0
Mir5127	microRNA 5127	0	0	0	0	0	0	0	0	0	0	0
Mir5128	microRNA 5128	0	0	0	0	0	0	0	0	0	0	0
Mir5129	microRNA 5129	0	0	0	0	0	0	0	0	0	0	0
Mir5130	microRNA 5130	0	0	0	0	0	0	0	0	0	0	0
Mir5131	microRNA 5131	0	0	0	0	0	0	0	0	0	0	0
Mir5132	microRNA 5132	0	0	0	0	0	0	0.9835	0	0	0	0
Mir5133	microRNA 5133	1.0025	0	0	0	0	0	0	0	0	0	0
Mir5134	microRNA 5134	0	0	0	0	0	0	0	0	0	0	0
Mir5135	microRNA 5135	0	0	0	0	0	0	0	0	0	0	0
Mir5136	microRNA 5136	0	0	0	0	0	0	0	0	0	0	0
Mir3960	microRNA 3960	1.0575	1.8346	1.1946	0	1.0393	1.184	1.9131	0	0.8985	0.7764	1.1188
Mir3964	microRNA 3964	0	0	0	0	0	0	0	0	0	0	0
Mir3967	microRNA 3967	0	0	0	0	0	0	0	0	0	0	0
Mir5101	microRNA 5101	0	0	0	0	0	0	0	0	0	0	0
Mir5107	microRNA 5107	0	0	0	0	0	0	0	0.7874	0	0	0
Mir5113	microRNA 5113	0	0	0.4138	0	0	0	0	0	0	0	0
Mir5119	microRNA 5119	0	0	0	0	0	0	0	0	0	0	0
Mir5123	microRNA 5123	0.9301	0	0	0	0	0	0.8413	0	0	0	0
Mir3962	microRNA 3962	0	0	0	0	0	0	0	0	0	0	0
Mir3966	microRNA 3966	0	0	0	0	0	0	0	0	0	0	0
Mir5106	microRNA 5106	0	0	0	0	0	0	0	0	0	0	0
Mir5114	microRNA 5114	0	0	0	0	0	0	0	0	0	0	0
Mir5122	microRNA 5122	0	0	0	0	0	0	0	0	0	0	0
Mir3961	microRNA 3961	0	0	0	0	0	0	0	0	0	0	0
Mir1843b	microRNA 1843b	0	0	0	0	0	0	0	1.0498	0	0	0
Mir3968	microRNA 3968	0.772	1.3393	1.7442	0	0.7587	0.8643	0.6983	0.6929	0.6559	0.5668	1.6334
Mir3971	microRNA 3971	0	0	1.0507	0	0	0	0	0	0	0	0
Mir5100	microRNA 5100	0	0	0	0	0	0	0	0	0	0	0
Mir5110	microRNA 5110	0	0	0	0	0	0	0	0	0	0	0
Mir5116	microRNA 5116	0	0	0	0	0	0	0	0	0	0	0
Mir5121	microRNA 5121	4.1727	2.7147	0	3.8825	0	1.168	0	0	0.8863	0.7659	0
Mir5124a	microRNA 5124	0	0	0	0	0	0	0	0	0	0	0
N4bp2l1	NEDD4 binding protein 2-like 1	19.7241	13.2098	17.9814	13.4911	15.3646	11.6538	8.0967	17.5948	17.2743	13.3517	14.4828
Gm15446	predicted gene 15446	0.539	0.4816	0.4284	1.0406	0.5587	0.6627	0.5522	0.4982	0.3834	0.7177	0.6034
Upk3b	uroplakin 3B	0.455	0.2302	0.3855	0.3175	0.8198	0.1274	0.3773	0.4084	0.3544	0.5011	0.361
Mir155hg	-	0.0626	0.1628	0	0	0.0618	0.0701	0.056	0.1111	0	0.0916	0.0661
D930016D06Rik	RIKEN cDNA D930016D06 gene	4.2357	4.3517	4.373	3.8092	3.6052	4.1297	3.6482	3.7837	3.8226	4.4252	3.7308
Psph	phosphoserine phosphatase	2.6619	2.5269	4.0852	3.318	2.7148	3.0365	3.7255	2.9753	2.475	3.0975	2.2317
Trrap	transformation/transcription domain-associated protein	3.1494	3.0969	3.3622	2.5332	2.9311	2.9096	2.7986	3.0379	3.3172	2.8484	2.9523
Spon2	spondin 2, extracellular matrix protein	1.0007	0.6585	0.8577	0.1284	0.9157	0.8886	0.4058	0.7434	1.2021	1.2415	0.2921
9330133O14Rik	RIKEN cDNA 9330133O14 gene	1.0687	0.7596	0.8656	0.7384	1.1833	0.8272	0.595	1.2336	0.4199	0.8678	0.6382
Gbp6	guanylate binding protein 6	2.0144	1.4961	2.5886	3.2706	1.7373	1.6377	7.0191	1.865	2.2843	1.8533	4.606
Acacb	acetyl-Coenzyme A carboxylase beta	2.6566	2.4386	4.2756	8.5075	5.2933	5.7144	5.374	5.9122	3.7258	8.9642	4.4372
Pds5b	PDS5, regulator of cohesion maintenance, homolog B (S. cerevisiae)	3.602	3.0512	3.5919	3.3712	2.5954	2.6373	3.6119	3.1193	2.9527	2.823	2.5368
Papd4	PAP associated domain containing 4	8.1605	7.2933	6.9375	7.7464	8.3037	6.9678	9.8425	8.1385	7.9139	7.1717	6.8458
Ugt2b34	UDP glucuronosyltransferase 2 family, polypeptide B34	215.652	214.355	236.809	239.536	182.233	202.46	251.833	199.01	194.963	192.854	199.847
Mapre3	microtubule-associated protein, RP/EB family, member 3	13.4059	14.1233	14.1381	12.6997	11.1851	12.9235	14.5448	11.233	14.2117	12.757	12.5547
Mira	mistral long non-coding RNA	0	0	0	0	0	0	0	0	0	0	0
Dcun1d4	DCN1, defective in cullin neddylation 1, domain containing 4 (S. cerevisiae)	11.6218	12.6057	10.8171	10.1177	9.8276	11.034	11.426	8.853	12.5063	8.3664	11.5809
AI839979	expressed sequence AI839979	0	0	0	0	0	0	0	0	0	0	0
Usp30	ubiquitin specific peptidase 30	4.925	4.3682	5.345	3.8102	3.8614	4.3369	4.1798	4.1474	5.0542	4.2661	4.5665
Ube3c	ubiquitin protein ligase E3C	9.9849	10.5373	11.0201	10.2039	10.2202	9.565	10.1005	10.3251	10.1906	10.0112	11.3263
Rita1	RBPJ interacting and tubulin associated 1	1.6711	1.4066	1.8319	2.1031	1.6135	1.8155	2.5518	2.0288	1.0629	1.9583	1.8715
Tbc1d14	TBC1 domain family, member 14	3.9258	4.4469	5.4131	3.9565	3.808	3.9141	4.6733	4.3696	3.9568	4.0995	3.8804
Gm20604	predicted gene 20604	0.6455	0.0217	2.0105e-07	0.3656	0.6181	0.9754	1.3467	0.0278	0.3418	1.3686	0.3126
Gm21057	predicted gene, 21057	0	0	0	0	0	0	0	0.1327	0	0	0
Gm25018	5S RNA 10	0	0.1845	0.1201	0.0989	0	0.5952	0.0962	0.2863	0.0903	0.1561	0.1125
Gm26391	5S RNA 17	0	0.1845	0.1201	0.0989	0	0.5952	0.0962	0.2863	0.0903	0.1561	0.1125
Gm22109	5S RNA 23	0	0.1845	0.1201	0.0989	0	0.5952	0.0962	0.2863	0.0903	0.1561	0.1125
Gm25212	5S RNA 28	0	0.1845	0.1201	0.0989	0	0.5952	0.0962	0.2863	0.0903	0.1561	0.1125
Gm22291	5S RNA 30	0	0.1845	0.1201	0.0989	0	0.5952	0.0962	0.2863	0.0903	0.1561	0.1125
Gm23284	5S RNA 31	0	0.1845	0.1201	0.0989	0	0.5952	0.0962	0.2863	0.0903	0.1561	0.1125
Rn45s	45S pre-ribosomal RNA	4083.06	4273.3	5317.74	4402.32	3805.04	4566.57	5593.87	5197.84	3690.2	3948.43	4315.25
DQ267100	snoRNA DQ267100	0	0	0	0	0	0	0	0	0	0	0
DQ267101	snoRNA DQ267101	0	0	0	0	0	0	0	0	0	0	0
DQ267102	snoRNA DQ267102	0	0	0	0	0	0	0	0	0	0	0
LOC100861615	alpha takusan-like	0	0	0	0	6.5616e-06	0	0	1.8539e-05	0	0	0
Gm21119	predicted gene, 21119	0.0921	0.1598	0.1041	0.1143	0.0604	0.0688	0.1481	0.0551	0	0.1353	0
Gm21188	predicted gene, 21188	0	0.0768	0.1001	0.206	0.0435	0.0496	0.0801	0.0795	0.0753	0	0.1406
Gm21190	predicted gene, 21190	0	0	0	0	0	0	0	0	0	0	0
Gm21221	predicted gene, 21221	0	0	0	0	0	0	0	0	0	0	0
Gm21269	predicted gene, 21269	0	0	0	0	0	0	0	0	0	0	0
Gm21276	predicted gene, 21276	0	0	0	0	0	0	0	0	0	0	0
Gm21283	predicted gene, 21283	0	0	0	0	0	0	0	0	0	0	0
Gm21284	predicted gene, 21284	0.0419	0.0723	0.0237	0.0386	0.0206	0.0234	0.0568	0.0742	0.0533	0.0306	0.0438
Gm21293	predicted gene, 21293	0	0	0	0.0312	0	0	0	0	0	0	0
Gm21304	predicted gene, 21304	0	0	0	0.0312	0	0	0	0	0	0	0
Gm21312	predicted gene, 21312	0	0	0	5.8056e-18	0	0	0	0	0	0	0
Gm21319	predicted gene, 21319	0.0474	0.0415	0.2599	0.1489	0.1839	0	0.1366	0.0427	0.1025	0.2059	0.0705
Gm21950	predicted gene, 21950	0	0	0	0	0	0	0	0	0	0	0
LOC100861978	c-C motif chemokine 27-like	0.4775	0.4465	0.6962	0.2853	0.4086	0.2799	0.3333	0.5192	0.4441	0.2229	0.1381
Gm21379	predicted gene, 21379	0	0	0	0	0	0	0	0	0	0	0
LOC100862015	uncharacterized LOC100862015	0	0	0	0	0	0	0	0	0	0	0
Gm21498	predicted gene, 21498	0	0	0	0	0	0	0	0	0	0	0
Gm21541	predicted gene, 21541	2.1982e-23	7.0334e-25	3.4179e-26	0	1.9094e-25	0	1.7232e-27	4.9531e-23	2.3581e-25	8.84e-25	3.3873e-25
Gm21586	predicted gene, 21586	0	0	0	0.2478	0	0	0	0	0	0	0.1314
LOC100862268	uncharacterized LOC100862268	0	0	0	0	0	0	0	0	0	0	0
Gm21637	predicted gene, 21637	0	0	0	0	0	0	0	0	0	0.0364	0
Gm21951	predicted gene, 21951	0	0	0	0	0	0	0	0	0	0	0
Gm21671	predicted gene, 21671	0	0	0	0	0	0	0	0	0	0	0
Gm21677	predicted gene, 21677	0	0	0	0	0	0	0	0	0	0	0
Gm21693	predicted gene, 21693	0	0	0	0	0	0	0	0	0	0	0
Gm21704	predicted gene, 21704	0	0	0	0	0	0	0	0	0	0	0
Gm21708	predicted gene, 21708	0	0	0	0	0	0	0	0	0	0	0
Gm15679	predicted gene 15679	0	0	0	0	0	0	0	0	0	0	0
Rubie	RNA upstream of Bmp4 expressed in inner ear	0	0	0	0.1023	0	0	0	0	0.0467	0.0404	0.0582
Mir3544	microRNA mir-3544	0	0	0	0	0	0	0	0	0	0	0
Mir299b	microRNA mir-299b	0	0	0	0	0	0	0	0	0	0	0
Mir5615-1	microRNA mir-5615-1	0	0	0	0	0	0	0	0	0	0	0
Mir5615-2	microRNA mir-5615-2	0	0	0	0	0	0	0	0	0	0	0
Mir1231	microRNA mir-1231	0	0	0	0	0	0	0	0	0	0	0
Mir5616	microRNA mir-5616	0	0	0	0	0	0	0	0	0	0	0
Mir5617	microRNA mir-5617	0	0	0	0	0	0	0	0	0	0	0
Mir5618	microRNA mir-5618	0	0	0	1.4084	0	0	0	0	0	0	0
Mir5619	microRNA mir-5619	0	0	0	0	0	0	0	0	0	0	0
Mir5620	microRNA mir-5620	0	0	0	0	0	0	0	0	0	0	0
Mir5621	microRNA mir-5621	0	0	0	0	0	0	0	0	0	0	0
Mir5622	microRNA mir-5622	0	0	0	0	0	0	0	0	0	0	0
Mir5623	microRNA mir-5623	0	0.9566	0	0	0	0	0	0.9898	0	0	0
Mir3073b	microRNA mir-3073b	0	0	0	0	0	0	0	0	0	0	0
Mir5624	microRNA mir-5624	0	0	0	0	0	0	0	0	0	0	0
Mir5625	microRNA mir-5625	0	0	0	0	0	0	0	0	0	0	0
Mir5626	microRNA mir-5626	0	0	0	0	0	0	0	0	0	0	0
Mir344h-1	microRNA mir-344h-1	0	0	0	0	0	0	0	0	0	0	0
Mir344h-2	microRNA mir-344h-2	0	0	0	0	0	0	0	0	0	0	0
Mir5627	microRNA mir-5627	0	0	0	0	0	0	0	0	0	0	0
Mir344i	microRNA mir-344i	0	0	0	0	0	0	0	0	0	0	0
Mir5709	microRNA mir-5709	0	0	0	0	0	0	0	0	0	0	0
Mir5710	microRNA mir-5710	0	0	0	0	0	0	0	0	0	0	0
Hscb	HscB iron-sulfur cluster co-chaperone homolog (E. coli)	2.3043	2.2487	1.9524	2.6801	1.8873	1.29	2.7793	2.4992	1.7131	1.5509	2.8442
Chpf2	chondroitin polymerizing factor 2	6.8119	8.0888	5.8655	7.4977	5.5314	5.534	6.2371	5.1449	6.4405	3.934	5.8885
Tyw1	tRNA-yW synthesizing protein 1 homolog (S. cerevisiae)	5.0833	5.2614	5.0214	5.5401	5.7429	5.2978	6.1756	4.5445	5.3485	5.2124	4.6876
Emilin1	elastin microfibril interfacer 1	3.209	3.6536	3.5246	3.214	3.6795	2.8943	4.2132	4.6606	3.9951	2.6179	4.8332
Rab28	RAB28, member RAS oncogene family	4.1995	5.6075	6.0235	5.8392	6.4923	5.6527	5.4634	5.5482	5.4923	5.647	6.1402
Nfxl1	nuclear transcription factor, X-box binding-like 1	3.4286	3.5944	3.6594	2.9357	1.6951	2.7553	1.5412	2.5676	3.467	1.5135	2.6259
Akap9	A kinase (PRKA) anchor protein (yotiao) 9	4.8339	4.3093	4.9854	4.4087	4.2305	4.3768	4.3496	4.2644	4.535	4.2655	3.8052
AW549542	expressed sequence AW549542	4.2329	2.7593	2.1198	3.0858	3.3186	1.0749	2.1702	2.7418	1.8239	1.3777	2.2759
Lincred1	long intergenic non-protein coding RNA of erythroid differentiation 1	0	0	0	0	0	0	0	0	0	0	0
Zfp513	zinc finger protein 513	3.9152	4.6449	4.697	4.722	3.0431	4.0344	4.6531	3.141	3.6211	3.859	4.4455
LOC101055749	Derived by automated computational analysis using gene prediction method: Gnomon.	0	0	0	0	0	0	0	0	0	0	0
Gm12596	uncharacterized LOC101055769	0.3293	0.2781	0.4141	0.5823	0.5005	0.3513	0.4678	0.4764	0.5316	0.6043	0.3478
LOC101055863	uncharacterized LOC101055863	0	0	0	0	0	0	0	0	0	0	0
Gm29766	uncharacterized LOC101056043	2.0402	1.9307	2.3468	2.0364	2.2968	1.9105	2.6174	1.7647	1.9541	1.6069	2.1192
Gm17026	disks large homolog 5-like	0	0	0	0	0	0	0	0	0	0	0
Gm15908	uncharacterized LOC101056149	0	0	0	0	0	0	0	0	0	0	0
Gm29805	uncharacterized LOC101056236	0	0	0	0	0	0	0	0	0	0	0
Gm15816	predicted gene 15816	0	0.0395	0	0	0	0	0	0	0	0	0
Zfp282	zinc finger protein 282	1.0245	0.9177	1.4906	1.014	0.7992	0.9297	1.3375	0.971	1.2104	1.1112	0.6726
Ttll3	tubulin tyrosine ligase-like family, member 3	0.1736	0.4735	0.7345	0.2464	0.223	0.6323	0.818	0.4229	0.493	0.7018	0.9371
Snx21	sorting nexin family member 21	3.8598	3.5243	3.3277	2.8825	3.6436	2.7293	3.2158	3.0086	3.9698	2.7966	2.9551
Tmem168	transmembrane protein 168	4.5149	4.5496	4.7554	4.8327	3.8534	4.1048	5.0054	4.1896	4.4561	4.0253	4.3097
Rpusd3	RNA pseudouridylate synthase domain containing 3	9.8547	9.7621	10.1021	9.5656	9.3863	10.0118	11.1155	10.2104	10.5436	10.3172	9.718
Itfg2	integrin alpha FG-GAP repeat containing 2	3.4921	4.1069	4.2485	3.6554	3.564	2.8195	3.5841	3.3454	3.7372	2.7858	3.1616
B630005N14Rik	RIKEN cDNA B630005N14 gene	2.5759	2.6514	2.7216	2.7034	2.6789	2.7804	3.0299	2.5595	2.413	2.6268	2.258
Pot1a	protection of telomeres 1A	1.016	1.0956	1.3	1.458	0.8903	1.0009	1.2547	1.0665	1.3105	1.3302	0.9066
Parp11	poly (ADP-ribose) polymerase family, member 11	0.9831	1.1898	1.2256	1.6905	1.0263	1.3461	1.5856	1.4832	1.0386	1.3452	1.3993
Zfp956	zinc finger protein 956	1.1747	1.233	1.3903	1.4552	1.0446	1.1586	1.2349	1.0795	1.3978	1.4358	1.2099
Hepacam2	HEPACAM family member 2	0	0	0	0.0321	0.0339	0	0.0312	0	0.0587	0	0.0365
Dreh	down-regulated in hepatocellular carcinoma	0.5309	0.7369	1.4395	1.3832	0.9392	1.1888	1.2487	2.0968	0.9924	1.4033	1.7974
Uchl1os	ubiquitin carboxy-terminal hydrolase L1, opposite strand	0	0	0	0	0	0	0	0	0	0	0
Tada3	transcriptional adaptor 3	4.1243	4.4449	5.1769	4.3414	4.34	4.1978	5.615	3.8888	4.7076	5.1692	4.0108
Tra2a	transformer 2 alpha homolog (Drosophila)	9.7127	11.6855	11.4019	13.2023	8.3421	10.5908	15.7384	9.5518	8.611	11.596	11.2586
Wdr91	WD repeat domain 91	5.3864	5.2057	5.2913	5.72	5.1787	3.9003	5.8258	4.4143	4.3526	4.2987	4.9243
Gm29811	uncharacterized LOC101243624	0	0	0	0	0	0	0	0	0	0	0
Brk1	BRICK1, SCAR/WAVE actin-nucleating complex subunit	28.0582	29.8427	28.4321	27.5501	28.407	29.7567	27.8681	27.5256	30.128	28.8746	31.1015
Dyrk4	dual-specificity tyrosine-(Y)-phosphorylation regulated kinase 4	0	0	0	0	0	0	0	0	0	0	0
Eogt	EGF domain-specific O-linked N-acetylglucosamine (GlcNAc) transferase	1.2801	1.0985	1.0453	0.9858	0.6707	0.9709	1.0984	1.0869	1.3804	0.7432	1.115
Fbxl14	F-box and leucine-rich repeat protein 14	2.5982	2.6982	2.6665	2.0462	2.2144	2.2944	3.1345	2.2992	2.1783	2.153	2.5032
Prrt4	proline-rich transmembrane protein 4	0	0	0	0	0	0.0253	0	0	0	0	0
Adamts9	a disintegrin-like and metallopeptidase (reprolysin type) with thrombospondin type 1 motif, 9	0.1038	0.0777	0.0869	0.0952	0.1637	0.0576	0.2336	0.0918	0.0873	0.047	0.0543
Ceacam15	carcinoembryonic antigen-related cell adhesion molecule 15	0	0	0	0	0	0	0	0	0	0	0
Dhx32	DEAH (Asp-Glu-Ala-His) box polypeptide 32	11.0224	10.7291	10.9221	10.5317	10.7822	10.4273	10.6476	10.699	11.1455	10.0395	9.49
Mirc35hg	microRNA cluster 35, host gene	0	0	0	0	0.115	0	0	0.106	0	0	0
Phrf1	PHD and ring finger domains 1	5.042	5.3829	5.42	4.2904	3.8541	5.2108	4.9767	4.8995	4.3204	5.2733	4.6199
Plekha1	pleckstrin homology domain containing, family A (phosphoinositide binding specific) member 1	2.9985	3.4681	3.7814	2.79	2.5586	3.6955	2.7335	3.3591	3.3376	2.7477	2.6067
Slco2b1	solute carrier organic anion transporter family, member 2b1	35.4553	34.9101	38.61	41.2725	38.4771	38.4957	41.4498	42.2341	35.4888	36.0804	34.0492
Hbb-bt	hemoglobin, beta adult t chain	18.4735	34.7835	41.9363	34.2437	36.5738	45.3065	29.4825	36.6364	32.9797	32.399	48.2631
Gm21975	Evi2a-Evi2b readthrough	1.8161e-27	0	0.1513	0	0.0889	0	1.0393e-18	1.2054e-15	0.0003	0	1.1199e-28
Ric8	resistance to inhibitors of cholinesterase 8 homolog (C. elegans)	6.9468	7.0867	6.437	5.9795	5.6766	6.5834	6.6605	5.8616	7.4275	6.3803	6.1933
Inpp5f	inositol polyphosphate-5-phosphatase F	7.2309	7.219	7.7273	6.0917	5.522	7.6582	7.0714	7.2651	6.7524	7.1624	6.2027
Plekhg2	pleckstrin homology domain containing, family G (with RhoGef domain) member 2	1.2382	1.5116	1.1225	1.3512	0.9915	1.0782	1.0233	1.3446	1.1819	1.0662	1.0189
Hsd3b7	hydroxy-delta-5-steroid dehydrogenase, 3 beta- and steroid delta-isomerase 7	158.509	166.705	156.192	187.929	192.458	172.656	207.904	130.511	186.454	135.987	185.254
Mob2	MOB kinase activator 2	8.9071	6.7606	6.8281	7.5478	8.9103	8.6666	5.995	8.6611	7.5678	6.8122	6.5066
AI314278	expressed sequence AI314278	3.9999e-21	0.0586	0.2756	0.0974	0	0.0407	0.1046	0	0.1316	0.1221	0.0791
Klk9	kallikrein related-peptidase 9	0	0	0	0	0	0	0	0	0	0	0
Prkd2	protein kinase D2	1.3636	1.3433	1.4883	1.914	1.2266	1.268	1.3381	1.6596	1.2764	1.3066	1.6872
Wtip	WT1-interacting protein	0.3554	0.4453	0.6245	0.2572	0.5433	0.3537	0.3929	0.3544	0.4026	0.2899	0.4177
Zfp575	zinc finger protein 575	0.0826	0	0.0604	0.0497	0.104	0	0	0	0	0.0381	0.0614
Ccp110	centriolar coiled coil protein 110	1.2948	1.2836	1.1493	1.4056	1.0604	1.4497	1.5617	0.9408	1.0084	1.211	1.0111
Vrk3	vaccinia related kinase 3	9.6053	8.7525	9.8059	7.8305	8.9205	8.7316	8.4099	8.3051	9.9953	8.0552	8.9967
Eftud1	elongation factor Tu GTP binding domain containing 1	2.6744	2.6726	3.3114	2.8473	2.3761	2.7308	2.9418	3.2263	3.1812	3.3774	2.3994
AI467606	expressed sequence AI467606	0.0805	0.1746	0.0455	0.1123	0.0396	0	0.1456	0.1445	0.1368	0.0296	0.1703
E430018J23Rik	RIKEN cDNA E430018J23 gene	1.7339	1.8652	1.7116	1.5328	2.1566	1.7824	1.5888	1.0678	2.0042	1.5004	1.4059
Grwd1	glutamate-rich WD repeat containing 1	3.3687	4.612	4.6309	5.438	3.5899	4.0897	5.1766	4.8087	3.8276	4.9764	4.7662
Nlrp6	NLR family, pyrin domain containing 6	42.2407	57.1587	52.9281	58.5386	50.6993	45.7081	63.533	50.4089	41.3099	49.7053	38.0366
Pwwp2b	PWWP domain containing 2B	1.4674	1.2331	0.971	0.9536	0.4224	0.6292	1.3757	0.4865	0.618	0.8588	0.4897
Gm15694	NADH dehydrogenase (ubiquinone) 1 alpha subcomplex, 7 (B14.5a), pseudogene	0.7226	0.7862	1.0247	0.6664	0.2644	0.7177	1.0662	0.3273	0.55	0.5954	1.1416
Spty2d1	SPT2, Suppressor of Ty, domain containing 1 (S. cerevisiae)	3.3826	2.9599	3.5878	3.1062	2.3083	3.3242	3.0599	2.7975	2.4724	2.6354	2.8911
AI854517	expressed sequence AI854517	0	0	0	0	0	0	0	0	0	0	0
Trim68	tripartite motif-containing 68	0.6797	0.3685	0.2215	0.6386	0.3533	0.2561	0.5321	0.4107	0.4443	0.2879	0.6915
Numa1	nuclear mitotic apparatus protein 1	7.6839	6.9743	7.7174	6.8684	6.5229	6.4764	7.4193	6.5675	8.1331	6.1487	7.2615
Psip1	PC4 and SFRS1 interacting protein 1	7.0432	8.4748	6.868	6.7696	6.4701	7.0455	7.3394	8.3175	8.7353	6.907	6.6606
Papl	iron/zinc purple acid phospatase-like	0	0	0	0	0	0	0	0	0	0	0
Ano1	anoctamin 1, calcium activated chloride channel	0.437	0.2624	0.3412	0.2502	0.3965	0.4133	0.6082	0.4376	0.2713	0.3819	0.409
A730082K24Rik	RIKEN cDNA A730082K24 gene	0	0.0373	0	0.0396	0	0	0	0	0	0	0
Spred3	sprouty-related, EVH1 domain containing 3	0.0571	0.1156	0.1505	0.0885	0.1309	0.0639	0.0172	0.205	0.097	0.0559	0.0403
Faap24	RIKEN cDNA C230052I12 gene	0.734	0.5992	0.8779	0.8838	0.8062	0.7734	0.7811	0.9688	0.6236	0.7925	0.8679
AW146154	expressed sequence AW146154	1.915	1.5953	1.5712	1.4591	1.1799	1.3189	1.5401	0.9854	1.5029	1.402	1.6313
Ints4	integrator complex subunit 4	6.663	6.5641	8.4949	6.9967	6.6887	6.9537	7.6632	7.4543	7.8042	6.9187	5.4883
Rrp8	ribosomal RNA processing 8, methyltransferase, homolog (yeast)	4.5679	4.1734	4.7548	4.3899	3.5065	4.4706	4.812	4.1001	3.9035	4.3659	4.4895
Unc45a	unc-45 homolog A (C. elegans)	4.0928	4.9047	5.2116	4.7547	3.7201	3.8672	5.0077	4.4805	5.407	5.0894	5.1059
Igflr1	IGF-like family receptor 1	2.0828	1.7503	1.9853	1.6957	1.7911	1.5304	1.5308	1.4606	1.2166	1.816	1.6527
Sf3b3	splicing factor 3b, subunit 3	7.3801	7.8193	9.0474	9.6237	7.5885	6.9762	10.152	7.5107	8.4826	8.2004	8.5108
D8Ertd738e	DNA segment, Chr 8, ERATO Doi 738, expressed	49.8674	62.6064	58.4463	59.3307	55.3224	61.5852	59.2654	52.2023	55.4664	52.3905	55.5995
Usb1	U6 snRNA biogenesis 1	4.0698	4.3655	4.1033	3.8275	3.8278	3.5767	4.0378	3.7708	3.9412	4.1448	3.5649
Champ1	chromosome alignment maintaining phosphoprotein 1	1.7313	1.9523	2.4556	2.2194	1.8716	1.8953	2.3839	2.0719	1.9286	1.9773	2.0962
Ces2a	carboxylesterase 2A	166.374	154.918	160.586	167.701	135.194	170.285	155.748	117.459	159.711	148.031	198.362
Smim19	small integral membrane protein 19	7.578	6.5528	8.2224	7.2853	9.1583	8.3342	9.1776	10.0963	8.8543	9.3923	7.3503
Exoc8	exocyst complex component 8	2.1469	2.0949	1.9979	2.0116	1.3454	1.8956	1.8486	2.0673	2.0391	2.0584	1.7615
Gadd45gip1	growth arrest and DNA-damage-inducible, gamma interacting protein 1	40.4923	44.9861	17.6528	15.4921	11.9008	42.9112	40.9143	34.9844	47.6081	36.556	45.2447
Plekhg4	pleckstrin homology domain containing, family G (with RhoGef domain) member 4	0	0	0	0	0	0	0	0	0	0	0
Phkb	phosphorylase kinase beta	4.5645	3.7274	4.2499	4.8538	5.3076	3.6316	4.6886	4.5772	3.8355	4.7139	3.9446
Arhgef18	rho/rac guanine nucleotide exchange factor (GEF) 18	4.4715	4.7632	5.578	4.7297	3.8793	4.566	4.2952	4.7064	4.1456	5.2507	4.4379
Mtus1	mitochondrial tumor suppressor 1	29.0104	24.5671	26.6227	25.7161	29.4375	24.8061	31.7837	26.6547	24.4583	26.6256	25.3819
Dohh	deoxyhypusine hydroxylase/monooxygenase	8.9812	9.321	11.5351	11.8883	10.7707	10.5342	11.3642	10.8443	11.3097	11.5789	10.6894
Fam192a	family with sequence similarity 192, member A	10.3842	8.9333	10.3738	10.9398	9.1092	10.5213	9.4322	9.7443	10.7915	8.6009	8.7163
Enkd1	enkurin domain containing 1	0.4232	0.2622	0.3415	0.1687	0.2376	0.2707	0.4375	0.4341	0.2054	0	0.2558
E230013L22Rik	RIKEN cDNA E230013L22 gene	0.3327	0.3608	0.5638	0.6192	0.6132	0.4191	0.2634	0.336	0.318	0.1832	0.528
Snx25	sorting nexin 25	3.7251	3.3405	3.4121	3.1616	3.4631	2.5644	2.8232	3.8858	3.4857	3.0492	3.0356
Taf5l	TAF5-like RNA polymerase II, p300/CBP-associated factor (PCAF)-associated factor	4.1135	4.1938	4.8583	4.0263	3.7015	3.8579	3.6969	3.5963	3.4269	4.1773	3.7302
Prmt10	protein arginine methyltransferase 10 (putative)	3.9972	4.5509	4.641	4.0291	3.6556	3.8537	4.4193	4.0113	4.1272	5.1562	4.8162
Zdhhc7	zinc finger, DHHC domain containing 7	5.1121	4.2467	4.4001	4.2281	4.9976	4.6939	4.4286	5.1469	4.6421	4.786	4.5499
Snapc2	small nuclear RNA activating complex, polypeptide 2	5.0988	4.5556	4.3777	3.8428	4.51	4.3956	3.8743	4.6681	4.462	4.6795	3.8839
Gm38436	chondrogenic regulator lncRNA	0	0	0	0	0	0	0	0	0	0	0
Ak6	adenylate kinase isoenzyme 6	5.8596	7.804	5.7796	5.5164	5.5269	7.0022	6.3982	6.2251	9.0475	7.0647	7.5544
Gm28042	Jmjd7-Pla2g4b readthrough	1.5257e-17	3.3063e-23	1.0673	5.4372e-16	9.1532e-08	0.5093	9.2794e-08	1.4021e-05	6.6096e-16	0.8898	0.5675
Agpat6	1-acylglycerol-3-phosphate O-acyltransferase 6 (lysophosphatidic acid acyltransferase, zeta)	42.8735	34.0671	40.2053	29.5758	32.1437	35.9987	31.706	36.2563	43.4986	38.4796	41.1038
Cpne7	copine VII	0	0.0278	0	0.0299	0	0	0.029	0	0.0545	0	0
Cyp4v3	cytochrome P450, family 4, subfamily v, polypeptide 3	117.529	99.7557	93.3092	114.534	105.101	121.59	122.864	107.669	131.012	126.606	130.397
Lbhd1	uncharacterized LOC102308570	0	0	0	0	0	0	0	0	0	0	0
Dcun1d2	DCN1, defective in cullin neddylation 1, domain containing 2 (S. cerevisiae)	4.9373	4.9537	5.221	4.8506	3.9136	5.0252	4.566	4.7342	4.6305	4.7661	5.0364
Ankrd10	ankyrin repeat domain 10	4.9193	3.6699	3.7332	3.0362	2.9387	3.4431	4.1718	4.5726	3.262	3.5136	3.0553
Cog4	component of oligomeric golgi complex 4	19.1446	16.0234	18.5562	23.9163	22.6721	23.5372	24.1894	19.9513	20.0286	23.5025	19.246
Myzap	myocardial zonula adherens protein	0.2705	0.2053	0.4584	0.1888	0.3323	0.265	0.2753	0.2124	0.2586	0.1986	0.322
Clk3	CDC-like kinase 3	10.3381	10.3639	10.4551	10.3392	9.8865	10.3964	10.0237	9.3904	10.7559	10.931	7.9246
Hinfp	histone H4 transcription factor	2.4261	2.3596	1.4535	2.7705	1.8786	2.099	2.0616	2.1446	2.0613	2.0782	2.4501
Lars2	leucyl-tRNA synthetase, mitochondrial	1264.59	1291.73	1518.05	1389.61	1259.61	1394.11	1623.31	1629.6	1194.04	1230.59	1277.47
Dennd4a	DENN/MADD domain containing 4A	3.5498	3.4042	3.8389	3.8341	3.4712	3.1356	4.2196	3.5145	3.9784	3.3987	3.4159
Xndc1	XRCC1 N-terminal domain-related	1.5389	1.1955	1.397	1.38	1.2953	1.2454	1.3709	1.3226	1.0428	1.5964	1.5619
Xntrpc	Xndr-Trpc2 readthrough	9.5916e-20	0.4397	9.9042e-41	0.1009	0.3802	0.0912	0.2493	0.4129	0.1877	0.2944	0.2623
Xylb	xylulokinase homolog (H. influenzae)	50.7451	49.2473	46.1035	38.8247	39.122	48.09	45.1725	48.7105	42.3821	51.5984	40.1049
Imp3	IMP3, U3 small nucleolar ribonucleoprotein, homolog (yeast)	25.2451	22.0477	23.6693	23.3298	25.7393	23.7462	22.0597	20.7326	21.376	23.579	23.3471
Gm38437	-	0	0	0	0	0	0	0	0	0	0	0
Mir6239	microRNA mir-6239	0	0	0	0	0	0	0	0	0	0	0
Mir6241	microRNA mir-6241	0	0	0	0	0	0	0	0	0	0	0
Mir6244	microRNA mir-6244	0	0	0	0	0	0	0	0	0	0	0
Mir195b	microRNA mir-195b	0	0	0	0	0	0	0	0	0	0	0
Mir133c	microRNA mir-133c	0	0	0	0	0	0	0	0	0	0	0
Mir6336	microRNA mir-6336	0	0	0	0	0	0	0	0	0	0	0
Mir6338	microRNA mir-6338	0	0	0	0	0	0	0	0	0	0	0
Mir6340	microRNA mir-6340	0	0	0	0	0	0	0	0	0	0	0
Mir6342	microRNA mir-6342	0	0	0	0	0	0	0	0	0	0	0
Mir6343	microRNA mir-6343	0	0	0	0	0	0	0	0	0	0	0
Mir6346	microRNA mir-6346	0	0	0	0	0	0	0	0	0	0	0
Mir6347	microRNA mir-6347	0	0	0	0	0	0	0	0	0	0	0
Mir6348	microRNA mir-6348	0	0	0	0	0	0	0	0	0	0	0
Mir6351	microRNA mir-6351	0	0	0	0	0	0	0	0	0	0	0
Mir6352	microRNA mir-6352	0	0	0	0	0	0	0	0	0	0	0
Mir6353	microRNA mir-6353	0	1.1852	0	0	0	0	0	0	0	0	1.4455
Mir6355	microRNA mir-6355	0	0	0	0	0	0	0	0	0	0	0
Mir6356	microRNA mir-6356	0	0	0	0	0	0	0	0	0	0	0
Mir6358	microRNA mir-6358	0	0	0	0	0	0	0	0	0	0	0
Mir6360	microRNA mir-6360	0	0	0	0	0	0	0	0	0	0	0
Mir6361	microRNA mir-6361	0	0	0	0	0	0	0	0	0	0	0
Mir145b	microRNA mir-145b	0	0	0	0	0	0	0	0	0	0	0
Mir6364	microRNA mir-6364	0	0	0	0	0	0	0	0	0	0	0
Mir6366	microRNA mir-6366	0	0	0	0	0	0	0	0	0	0	0
Mir6367	microRNA mir-6367	0	0	0	0	0	0	0	0	0	0	0
Mir6369	microRNA mir-6369	0	0	0.8227	0	0	0	0	0	0.6187	0	0
Mir6370	microRNA mir-6370	0	0	0	0	0	0	0	0	0	0	0
Mir6371	microRNA mir-6371	0.6955	0	0	0	0	0.7786	0	0	0	0	0.7358
Mir6374	microRNA mir-6374	0	0	0	0	0.709	0	0	0.6476	0	0	0.7633
Mir6375	microRNA mir-6375	0	0	0	0	0	0	0	0	0	0	0
Mir6376	microRNA mir-6376	0	0	0	0	0	0	0	0	0	0	0
Mir6377	microRNA mir-6377	0	0	0	0	0	0	0	0	0	0	0
Mir7j	microRNA let-7j	0	0	0	0	0	0	0	0	0	0	0
Mir6379	microRNA mir-6379	0	0	0	0	0	0	0	0	0	0	0
Mir6381	microRNA mir-6381	0	0	0	0	0	0	0	0	0	0	0
Mir6383	microRNA mir-6383	0	0	0	0	0	0	0	0	0	0	0
Mir6384	microRNA mir-6384	0	0	0	0	0	0	0	0	0	0	0
Mir6386	microRNA mir-6386	0	0	0	0	0	0	0	0	0	0	0
Mir6387	microRNA mir-6387	0	0	0	0	0	0	0	0	0	0	0
Mir6388	microRNA mir-6388	0	0	0	0	0	0	0	0	0	0	0
Mir378c	microRNA mir-378c	0	0	0	0	0	0	0	0	0	0	0
Mir6390	microRNA mir-6390	0	0	0	0	0	0	0	0	0	0	0
Mir6391	microRNA mir-6391	0	0	0	0	0	0	0	0	0	0	0
Mir6393	microRNA mir-6393	0	0	0	0	0	0	0	0	0	0	0
Mir6394	microRNA mir-6394	0	0	0	0	0	0	0	0	0	0	0
Mir6395	microRNA mir-6395	0	0	0	0	0	0	0	0	0	0	0
Mir21c	microRNA mir-21c	0	0	0	0	0	0	0	0	0	0	0
Mir6397	microRNA mir-6397	0	0	0	0	0	0	0	0	0	0	0
Mir6398	microRNA mir-6398	0	0	0	0	0	0	0	0	0	0	0
Mir6401	microRNA mir-6401	0	0	0	0	0	0	0	0	0	0	0
Mir6403	microRNA mir-6403	0	0	0	0	0	0	0	0	0	0	0
Mir6404	microRNA mir-6404	0	0	0	0	0	0	0	0	0	0	0
Mir496b	microRNA mir-496b	0	0	0	0	0	0	0	0	0	0	0
Mir6406	microRNA mir-6406	0	0	0	0	0	0	0	0	0	0	0
Mir6407	microRNA mir-6407	0	0	1.7269	0	0	0	0	0	0	0	0
Mir6410	microRNA mir-6410	0	0	0	0	0	0	0	0	0	0	0
Mir6411	microRNA mir-6411	0	0	0	0	0	0	0	0	0	0	0
Mir6412	microRNA mir-6412	0	0	0	0	0	0	0	0	0	0	0
Mir378d	microRNA mir-378d	0	0	0	0	0	0	0	0	0	0	0
Mir6414	microRNA mir-6414	0	0	0	0	0	0	0	0	0	0	0
Mir6416	microRNA mir-6416	0	0	0	0	0	0	0	0	0	0	0
Mir6418	microRNA mir-6418	0.6713	0	0	0	0	0	0	0	0	1.4786	1.4203
Mir6420	microRNA mir-6420	0	0	0	0	0	0	0	0	0	0	0
Mir873b	microRNA mir-873b	0	0	0	0	0	0	0	0	0	0	0
Mir6481	microRNA mir-6481	0	0	0	0	0	0	0	0	0	0	0
Mir6516	microRNA mir-6516	2.8071	0.6088	1.5856	3.2649	2.7588	4.7143	3.1741	1.8897	4.77	3.6068	3.7123
Mir7k	microRNA let-7k	0	0	0	0	0	0	0	0	0	0	0
Mir6539	microRNA mir-6539	0	0	0	0	0	0	0	0	0	0	0
Mir6541	microRNA mir-6541	0	0	0	0	0	0	0	0	0	0	0
Mir6897	microRNA mir-6897	0	0	0	0	0	0	0	0	0	0	0
Mir6898	microRNA mir-6898	0	0	0	0	0	0	0	0.8999	0.8518	0	0
Mir6900	microRNA mir-6900	0	0	0	0	0	0	0	0	0	0	0
Mir6901	microRNA mir-6901	0	0	0	0	0	0	0	0	0	0	0
Mir6902	microRNA mir-6902	0	0	0	0	0	0	0	0	0	0	0
Mir6905	microRNA mir-6905	0	0	0	0	0	0	0	0.9898	0	0.8097	0
Mir6906	microRNA mir-6906	0	0	0	0	0	0	0	0	0	0	0
Mir6907	microRNA mir-6907	0	0.9431	0	0	0	0	0	0	0	0	0
Mir6909	microRNA mir-6909	0	0	0	0	0	0	0	0	0	0	0
Mir6910	microRNA mir-6910	0	0	0	0	0	0	0	0	0	0	0
Mir6912	microRNA mir-6912	0	0	0	0	0	0	0	0	0	0	0
Mir6914	microRNA mir-6914	0	0	0	0	0	0	0	0	0	0	0
Mir6916	microRNA mir-6916	0	0	0	1.1401	0	0	0	0	0	0	0
Mir6917	microRNA mir-6917	0	0	0	0	0	0	0	0	0	0	0
Mir6920	microRNA mir-6920	1.0873	0	0	0	0	0	0	0	0	0	0
Mir6921	microRNA mir-6921	14.4741	13.3925	6.5406	4.4892	0.9483	12.9643	2.6186	4.3305	3.2794	10.6271	7.1461
Mir6922	microRNA mir-6922	1.1696	2.0292	0	1.0883	1.1495	0	1.058	1.0498	0	0.8588	0
Mir6925	microRNA mir-6925	0	0	0	0	0	0	0	0	0	0	0
Mir6926	microRNA mir-6926	0	0	0	0	0	0	0	0	0	0	0
Mir6927	microRNA mir-6927	0	0	0	0	0	0	0	0	0	0	0
Mir6929	microRNA mir-6929	0	0	0	0	0	0	0	0	0	0	0
Mir6930	microRNA mir-6930	0	0	0	0	0	0	0	1.0189	0	0	0
Mir6932	microRNA mir-6932	0	0	0	0	0	0	0	0	0	0	0
Mir6934	microRNA mir-6934	0	0	0	0	0	0	0	0	0	0	0
Mir6935	microRNA mir-6935	8.4432	9.4166	4.0879	12.3453	0	6.7522	10.9109	9.7437	5.124	5.3135	6.3804
Mir6936	microRNA mir-6936	0	0	0	0	0	0	0	0	0	0	0
Mir6939	microRNA mir-6939	0	0	0	0	0	0	0	0	0.8745	0	0
Mir6941	microRNA mir-6941	0	0	0	0	0	0	0	0	0	0	0
Mir6942	microRNA mir-6942	0	1.0977	1.4296	0	0	0	0	0	0	0.9291	0
Mir6944	microRNA mir-6944	0	0	0	0	0	0	0	0	0	0	0
Mir6945	microRNA mir-6945	0	0	0	0	0	0	0	0	0	0	0
Mir6946	microRNA mir-6946	0	0	0	0	0	0	0	1.0042	0	0.8214	0
Mir6949	microRNA mir-6949	0	0	0	0	0	0	0	0	0	0	0
Mir6950	microRNA mir-6950	0	0	0	0	0	0	0	0	0	0	0
Mir6951	microRNA mir-6951	0	0	0	0	0	0	0	0	0	0	0
Mir6953	microRNA mir-6953	0	0.9847	0	0	0	0	0	0	0	0	0
Mir6954	microRNA mir-6954	0	0	0	0	0	1.4405	1.1638	0	1.0931	0	0
Mir6956	microRNA mir-6956	0	0	0	0	0	0	0	0	0	0	0
Mir6958	microRNA mir-6958	0	0	0	0	0	0	0.9566	0	0.8985	0	0
Mir6960	microRNA mir-6960	0	0	0	0	0	0	0	0	0	0	0
Mir6961	microRNA mir-6961	0	0	0	0	0	0	0	0	0	0	0
Mir6964	microRNA mir-6964	0	0	0	0	0	0	0	0	0	0	0
Mir6965	microRNA mir-6965	0	0	0	0	0	0	0	0	0	0	0
Mir3547	microRNA mir-3547	0	0	0	0	0	0	0	0	0	0	0
Mir6968	microRNA mir-6968	0	0	0	0	0	0	0	0	0	0	0
Mir6969	microRNA mir-6969	0	0	0	0	0	0	0	0	0	0	0
Mir6970	microRNA mir-6970	1.1522	0	3.9048	1.072	1.1324	1.29	1.0422	1.0342	0	1.6919	1.2189
Mir6972	microRNA mir-6972	1.2062	0	1.3626	1.1223	1.1854	0	2.1822	1.0826	0	0.8856	1.2761
Mir6973a	microRNA mir-6973a	0	0	0	0	0	0	0	0	0	0	0
Mir6975	microRNA mir-6975	0	0	0	0	0	0	0	0	0	0	0
Mir6977	microRNA mir-6977	0	0	0	0	0	0	0	0	0	0	0
Mir6978	microRNA mir-6978	0	0	0	0	0	0	0	0	1.1507	0	0
Mir6979	microRNA mir-6979	0	0	0	0	0	0	0	0	0	0	0
Mir6982	microRNA mir-6982	0	0	0	0	0	0	0	0	0	0	0
Mir6984	microRNA mir-6984	0	0	1.3626	0	0	0	0	0	0	0	0
Mir6985	microRNA mir-6985	0	0	0	0	0	0	0	0	0	0	0
Mir6987	microRNA mir-6987	0	0	0	0	0	0	0	0	0	0	0
Mir6988	microRNA mir-6988	0	0	0	0	0	0	0	0	0	0	0
Mir6989	microRNA mir-6989	0	0	0	0	0	0	0	0	0	0	0
Mir6992	microRNA mir-6992	0	0.6143	0	2.6359	0	0.7929	0.6406	0.6357	0.6017	0	1.4985
Mir6993	microRNA mir-6993	0	0	1.3417	0	2.3344	1.3297	0	0	1.009	0	1.2565
Mir6994	microRNA mir-6994	0	0	0	0	0	0	0	0	0	0	0
Mir6996	microRNA mir-6996	0	0	0	0	0	0	0	0	0	0	0
Mir6997	microRNA mir-6997	0	0	0	1.0116	0	1.2173	0	0	0	0	0
Mir6999	microRNA mir-6999	0	0	0	0	0	0	0	0	0	0	0
Mir7001	microRNA mir-7001	0	0	1.1039	0	0	0	0	0	0	0	1.0338
Mir6973b	microRNA mir-6973b	0	0	0	0	0	0	0	0	0	0	0
Mir7003	microRNA mir-7003	0	0	0	0	0	0	0	0	0	0	0
Mir7006	microRNA mir-7006	0	0	0	1.041	0	0	0	0	0	1.6428	0
Mir7007	microRNA mir-7007	0	0	0	0	0	0	0	0	0	0	0
Mir7008	microRNA mir-7008	0	0	0	0	0	0	0	0	0	0	0
Mir7011	microRNA mir-7011	0	0	0	0	0	0	0	0	0.8985	0	0
Mir7012	microRNA mir-7012	0	0	0	1.1223	0	0	0	1.0826	0	0	0
Mir7013	microRNA mir-7013	0	0	0	0	2.1074	2.4008	0.9699	0	1.8219	0.7872	0
Mir7015	microRNA mir-7015	0	0	0	0	0	0	0	0	0	0	0
Mir7016	microRNA mir-7016	0	0	0	0	0	0	0	0	0	0	0
Mir7018	microRNA mir-7018	0	0	0	0	0	0	0	0	0	0	0
Mir7020	microRNA mir-7020	0	0	0	0	0	0	0	0	0	0	0
Mir7021	microRNA mir-7021	0	0	0	0	0	0	0	0	0	0	0
Mir7022	microRNA mir-7022	1.2655	0	0	0	0	0	0	0	0	0	0
Mir7025	microRNA mir-7025	0	0	0	0	0	0	0	0	0	0	0
Mir7027	microRNA mir-7027	1.0722	0	0	0.9976	0	0	1.9397	0.9623	0	0.7872	0
Mir7028	microRNA mir-7028	0	0	0	0	0	0	0	0	0	0	0
Mir7030	microRNA mir-7030	0	0	0	0	0	0	0	1.1548	0	0	0
Mir7031	microRNA mir-7031	0	0	0	0	0	0	0	0	0	0.872	0
Mir7032	microRNA mir-7032	0	0	0	0	0	0	0	0	0	0	0
Mir7035	microRNA mir-7035	0	0	0	0	0	0	0	0	0	0	0
Mir7036	microRNA mir-7036	1.1876	0	0	1.105	0	0	0	0	0	0.872	0
Mir7037	microRNA mir-7037	0	0	0	1.105	0	0	0	0	0	0	0
Mir7039	microRNA mir-7039	0	0	0	0	0	0	0	0.8152	0	0	0.9608
Mir7040	microRNA mir-7040	0	0	0	0	0	0	0	0	0	0	0
Mir7042	microRNA mir-7042	1.331	0	1.5036	0	0	0	0	0	0	0	0
Mir7044	microRNA mir-7044	0	0	0	0	0	0	0	0	0	0	0
Mir7046	microRNA mir-7046	1.1696	0	0	0	0	0	0	1.0498	0.9937	0	0
Mir7047	microRNA mir-7047	0	0	0	0	0	0	0	0	0	0	0
Mir7050	microRNA mir-7050	0	0	0	0	0	0	0	0	0	0	0
Mir7051	microRNA mir-7051	2.1149	1.8346	0	0	2.0786	1.184	0.9566	0.9492	0.8985	0.7764	2.2375
Mir7052	microRNA mir-7052	0	0	0	0	1.1672	0	0	0	4.0361	0	0
Mir7055	microRNA mir-7055	0	0	0	0	0	0	0	0	0	0	0
Mir7056	microRNA mir-7056	0	0	0	0	0	0	0	0	0	0	0
Mir7057	microRNA mir-7057	0	0	0	0	0	0	0	0	0	0	0
Mir7059	microRNA mir-7059	0	0	0	0	0	0	0	0	0	0	0
Mir7060	microRNA mir-7060	0	0.9776	0	0.5243	0.5538	0.6309	0.5097	0	0.4787	0.4137	0.5961
Mir7062	microRNA mir-7062	0	0	0	0	0	0	0	0	0	0	0
Mir7064	microRNA mir-7064	0	0	0	0.807	0	0	0	0	0	0	0
Mir7065	microRNA mir-7065	0	0	0	0	0	0	0	0	0	0	0
Mir7066	microRNA mir-7066	0	0	0	0	0	0	0	0	0	0	0
Mir7068	microRNA mir-7068	0	0	0	0	0	0	0	0	0	0	0
Mir7070	microRNA mir-7070	0	0	0	0	0	1.005	0	0	0	0	0
Mir7071	microRNA mir-7071	0	0	0	0	0	0	0	0	0	0	0
Mir7073	microRNA mir-7073	0	0	0	0	0	0	0	0	0	0	0
Mir7074	microRNA mir-7074	0	0	0	0	0	0	0	0	0	0	0
Mir7075	microRNA mir-7075	0	0	0	0	0	0	0	0	0	0	0
Mir7078	microRNA mir-7078	3.6185	1.0463	0	0	0	0	0	0	0	0	0
Mir7079	microRNA mir-7079	0	0	1.2639	1.041	1.0995	1.2526	0	1.0042	0.9505	2.4643	1.1836
Mir7080	microRNA mir-7080	0	0	0	0	0	0	0	0	0	0	0
Mir7082	microRNA mir-7082	0	0	0	0	0	1.8789	0.759	0	0	0.6161	0
Mir7083	microRNA mir-7083	0	0	0	0	0	0	0	0	0	0.9446	1.3612
Mir7085	microRNA mir-7085	1.1696	0	1.3213	0	1.1495	0	1.058	2.0997	0	0	1.2374
Mir7087	microRNA mir-7087	0	0	0	0	0	0	0.9976	0	0	0	0
Mir7089	microRNA mir-7089	0	0	0	0	0	0	0	0	0	0	0
Mir7090	microRNA mir-7090	0	0	0	0	0	0	0	0	0	0	0
Mir7092	microRNA mir-7092	0	0	0	0	0	0	0	0	0	0	0
Mir7094-1	microRNA mir-7094-1	0	0	0	0	0	0	0	0	0	0	0
Mir7094-2	microRNA mir-7094-2	0	0	0	0	0	0	0	0	0	0	0
Mir7115	microRNA mir-7115	0	2.0926	1.3626	0	0	1.3504	1.0911	1.0826	0	0	0
Mir7116	microRNA mir-7116	0	0	0	0	0	1.2347	0	0	0	0	0
Mir7118	microRNA mir-7118	0	0	0	0	0	0	0	0	0	0	0
Mir7119	microRNA mir-7119	0	0	0	0	0	0	0	0	0	0	0
Mir7210	microRNA mir-7210	0	0	0	0	0	0	0	0	0	0	0
Mir7212	microRNA mir-7212	0	0	0	0	0	0	0	0	0	0	0
Mir7213	microRNA mir-7213	0	0	0	0	0	0	0	0	0	0	0
Mir7214	microRNA mir-7214	0	0	0	0	0	0	0	0	0	0	0
Mir7217	microRNA mir-7217	0	0	0	0	0	0	0	0	0	0	0
Mir7219	microRNA mir-7219	0	0	0	0	0	0	0	0	0	0	0
Mir7220	microRNA mir-7220	0	0	0	0	0	0	0	0	0	0	0
Mir7222	microRNA mir-7222	0	0	0	0	0	0	0	0	0	0	0
Mir7223	microRNA mir-7223	0	0	0	0	0	0	0	0	0	0	0
Mir7224	microRNA mir-7224	0	0	0	0	0	0	0	0	0	0	0
Mir7227	microRNA mir-7227	0	0	0	0	0	0	0	0	0	0	0
Mir7228	microRNA mir-7228	0	0	0	0	0	0	0	0	0	0	0
Mir7229	microRNA mir-7229	0	0	0	0	0	0	0	0	0	0	0
Mir7231	microRNA mir-7231	0	0	1.4296	0	0	0	0	0	0	0	0
Mir7232	microRNA mir-7232	0	0	0	0	0	0	0	0	0	0	0
Mir7234	microRNA mir-7234	0	0	0	0	0	0	0	0	0	0	0
Mir7236	microRNA mir-7236	0	0	0	0	0	0	0	0	0	0	0
Mir7238	microRNA mir-7238	0	0	0	0	0	0	0	0	0	0	0
Mir7239	microRNA mir-7239	0	0	0	0	0	0	0	0	0	0	0
Mir7242	microRNA mir-7242	0	0	0	0	0	0	0	0	0	0	0
Mir7646	microRNA mir-7646	0.257	0	0	0	0	0	0	0	0	0.2565	0
Mir7647	microRNA mir-7647	0	0	0	0	0	0	0	0	0	0	0
Mir7649	microRNA mir-7649	0	0	0	0	0	0	0	0	0	0	0
Gm25500	microRNA mir-7650	0	0	0	0	0	0	0	0	0	0	0
Mir7651	microRNA mir-7651	0	0	0	0	0	0	0	0	1.0248	0	0
Mir7652	microRNA mir-7652	0	0	0	0	0	0	0	0	0	0	0
Mir7653	microRNA mir-7653	0	0	0	0	0	0	0	0	0	0	0
Mir7654	microRNA mir-7654	0	0	0	0	0	0	0	0	0	0	0
Mir7656	microRNA mir-7656	0	0	0	0	0	0	0	0	0	0	0
Mir7657	microRNA mir-7657	0	0	0	0	0	0	0	0	0	0	0
Mir7659	microRNA mir-7659	0	0	0	0	0	0	0	0	0	0	0
Mir7661	microRNA mir-7661	0	0	0	0	0	0	0	0	0	0	0
Mir7662	microRNA mir-7662	0	0	0	0	0	0	0	0	0	0	0
Mir7663	microRNA mir-7663	0	0	0	0	0	0	0	0	0	0	0
Mir7667	microRNA mir-7667	0	0	0	0	0	0	0	0	0	0	0
Mir7668	microRNA mir-7668	0	0	0	0	0	0	0	0	0	0	0
Mir7669	microRNA mir-7669	0	0	0	0	0	0	0	0	0	0	0
Mir7671	microRNA mir-7671	0	0	0	0	0	0	0	0	0	0	0
Mir7672	microRNA mir-7672	0	0	0	0	0	0	0	0	0	0	0
Mir3569	microRNA mir-3569	0	0	0	0	0	0	0	0	0	0	0
Mir7675	microRNA mir-7675	0	0	0	0	0	0	0	0	0	0	0
Mir7676-1	microRNA mir-7676-1	0	0	0	0	0	0	0	0	0	4.0555e-22	0
Mir129b	microRNA mir-129b	0	0	0	0	0	0	0	0	0	0	0
Mir1191b	microRNA mir-1191b	1.331	1.1545	0	0	0	0	0	2.3893	0	0.9772	1.4081
Mir7677	microRNA mir-7677	0	0	0	0	0	0	0	0	0	0	0
Mir7678	microRNA mir-7678	0	0	0	0	0	0	0	0	0	0	0
Mir7680	microRNA mir-7680	0	0	0	0	0	0	0	0	0	0	0
Mir3620	microRNA mir-3620	0	0	0	0	0	0	0	0	0	0	0
Mir7681	microRNA mir-7681	0	0	0	0	0	0	0	0	0	0	0
Mir7683	microRNA mir-7683	0	0	0	0	0	0	0	0	0	0	0
Mir216c	microRNA mir-216c	0	0	0	0	0	0	0	0	0	0	0
Mir7684	microRNA mir-7684	0	0	0	0	0	0	0	0	0	0	0
Mir126b	microRNA mir-126b	0	0	0	0	0	0	0	0	0	0	0
Mir7686	microRNA mir-7686	0	0	0	0	0	0	0	0	0	0	0
Mir290b	microRNA mir-290b	0	0	0	0	0	0	0	0	0	0	0
Mir1258	microRNA mir-1258	0	0	0	0	0	0	0	0	0	0	0
Mir7688	microRNA mir-7688	1.3785	0	0	0	0	1.5434	0	0	0	0	1.4584
Mir7689	microRNA mir-7689	0	0	0	0	0	0	0	0	0	0	0
Mir8090	microRNA mir-8090	0	0	0	0	0	0	0	0	0	0	0
Mir8091	microRNA mir-8091	1.1107	0	0	1.0335	0.5458	0.6218	0	0	0.9437	0.4078	0
Mir8093	microRNA mir-8093	0.5904	1.5231	2.0459	1.6804	0	1.4002	2.7535	2.7348	1.0256	2.672	1.9154
Mir8094	microRNA mir-8094	1.077	1.5109	1.1833	1.2888	0	1.2076	1.1476	1.3167	0	0	0
Mir8095	microRNA mir-8095	0	0	0	0	0	0	0	0	0	0	0
Mir8097	microRNA mir-8097	0.2138	1.5191	3.9477	1.7143	0.6812	0	0	0	0	0	2.4409
Mir8098	microRNA mir-8098	0	0	0	0	0	0	0	0	0	0	0
Mir8099-1	microRNA mir-8099-1	0	0	0	0	0	0	0	0	0	0	0
Mir497b	microRNA mir-497b	0	0	0	0	0	0	0	0	0	0	0
Mir8101	microRNA mir-8101	0	0	0	0	0	0	0	0	0	0	0
Mir8103	microRNA mir-8103	0	0	0	0	0	0	0	0.6476	0	0	0
Mir8105	microRNA mir-8105	0	0	0	0	0	0	0	0	0	0	0
Gm24148	microRNA mir-3535	0	0	0.5932	0	1.0322	0	0	0	0	0	0
Mir8106	microRNA mir-8106	0	0	0	0	0	0	0	0	0	0	0
Mir1668	microRNA mir-1668	0	0	0	0	0	0	0.6526	0	0	0	0
Mir8109	microRNA mir-8109	0	0	0	0	0	0	0	0	0	0	0
Mir8110	microRNA mir-8110	0	0	0	0	0	0	0	0	0	0	0
Mir8112	microRNA mir-8112	0	0	0	0	0	0	0	0	1.0013	0.8653	1.2469
Mir8113	microRNA mir-8113	0	0	0	0	0	0	0	0	0	0	0
Mir8115	microRNA mir-8115	0	0	0	0	0	0	0	0	0	0	0
Mir8117	microRNA mir-8117	0	0	0	0	0	0	0	0	0	0	0
Mir8118	microRNA mir-8118	0	0	0	0	0	0	0	0	0	0	0
Mir8120	microRNA mir-8120	0	0	0	0	0	0	0	0	0	0	0
Mir6236	microRNA mir-6236	3345.75	3521.79	4003.04	3629.31	3361.61	3681.99	4173.32	4233.93	2967.42	3326.02	3367.04
Mir6341	microRNA mir-6341	0	0	0	0	0	0	0	0	0	0	0
Mir6362	microRNA mir-6362	0	0	0	0	0	0	0	0	0	0	0
Mir6382	microRNA mir-6382	0	0	0	0	0	0	0	0	0	0	0
Mir6419	microRNA mir-6419	0	0	0	0	0	0	0	0	0	0	0
Mir6537	microRNA mir-6537	0	0	0	0	0	0	0	0	0	0	0
Mir6915	microRNA mir-6915	0	0	0	1.041	0	0	0	0	0	0	0
Mir6937	microRNA mir-6937	0	0	0	0	0	0	0	0	0	0	0
Mir6959	microRNA mir-6959	0	0	0	0	0	0	0	0	0	0	1.0889
Mir7002	microRNA mir-7002	0	0	0	0	0	0	0	0	0	0	0
Mir7023	microRNA mir-7023	0	0	0	0	0	0	0	0	0	0	0
Mir7067	microRNA mir-7067	0	1.0629	0	1.1401	1.2042	0	0	1.0998	0	1.7993	0
Mir7215	microRNA mir-7215	0	0	0	0	0	0	0	0	0	0	0
Mir7664	microRNA mir-7664	0	0	0	0	0	0	0	0	0	0	0
Mir6715	microRNA mir-6715	0	0	0	0	0	0	0	0	0	0	0
Mir8100	microRNA mir-8100	0	0	0	0	0	0	0	0	0	0	0
Mir8119	microRNA mir-8119	0	0	0	0	0	0	0	0	0	0	0
Mir6237	microRNA mir-6237	0	0	0	0	0	0	0	0	0	0	0
Mir6337	microRNA mir-6337	0	0	0	0	0	0	0	0	0	0	0
Mir6357	microRNA mir-6357	0	0	0	0	0	0	0	0	0	0	0
Mir6365	microRNA mir-6365	0	0	0	0	0	0	0	0	0	0	0
Mir6372	microRNA mir-6372	0	0	0	0	0	0	0	0	0	0	0
Mir6378	microRNA mir-6378	0	0	0	0	0	0	0	0	0	0	0
Mir6389	microRNA mir-6389	0	0	0	0	0	0	0	0	0	0	0
Mir6402	microRNA mir-6402	0	0	0	0	0	0	0	0	0	0	0
Mir6408	microRNA mir-6408	0	0	0	0	0	0	0	0	0	0	0
Mir6415	microRNA mir-6415	0	0	0	0	0	0	0	0	0	0	0
Mir6540	microRNA mir-6540	0	0	0	0	0	0	0	0	0	0	0
Mir6903	microRNA mir-6903	0	0	0	0	0	0	0	0	0	0	0
Mir6911	microRNA mir-6911	0	0	0	0	0	0	0	0	0	0	0
Mir6924	microRNA mir-6924	0	0	0	0	0	0	0	0	0	0	0
Mir6947	microRNA mir-6947	0	0	0	0	0	0	1.0743	0	0	0	0
Mir6955	microRNA mir-6955	0	0.9049	1.1785	0	0	0	0.9436	1.8727	0	0.7659	0
Gm27775	-	0	0	0	0	0	0	0	0	0	0	0
Mir6983	microRNA mir-6983	0	0	0	0	0	0	0	0	0	0	0
Mir6990	microRNA mir-6990	0	0.7359	1.9167	2.3679	2.5011	0.9498	2.3021	0.7614	0.7207	2.4913	1.7949
Mir6998	microRNA mir-6998	0	0	0	0	0	0	0	0	0	0	0
Mir7017	microRNA mir-7017	0	0	0	0	0	0	0	0	0	0	0
Mir7026	microRNA mir-7026	0	0	0	0	0	0	2.0845	0	0	0	0
Mir7033	microRNA mir-7033	0	0	0	0	0	0	0	0	0	0	0
Mir7054	microRNA mir-7054	0	0	0	0	0	0	0	0	0	0	0
Mir7061	microRNA mir-7061	0	0	0	0	0	0	0	0	0	0	0
Mir7069	microRNA mir-7069	0	0	0	0	0	0	0	0	0	0	0
Mir7084	microRNA mir-7084	0	0	0	0	0	0	0	0	0	0	0
Mir7218	microRNA mir-7218	0	0	0	0	0	0	0	0	0	0	0
Mir7225	microRNA mir-7225	0	0	0	0	0	0	0	0	0	0	0
Mir7658	microRNA mir-7658	0	0	0	0	0	0	0	0	0	0	0
Mir7666	microRNA mir-7666	0	0	0	0	0	0	0	0	0	0	0
Mir7673	microRNA mir-7673	0	0	0	0	0	0	0	0	0	0	0
Mir465d	microRNA mir-465d	0	0	0	0	0	0	0	0	0	0	0
Mir7685	microRNA mir-7685	0	0	0	0	0	0	0	0	0	0	0
Mir7243	microRNA mir-7243	0	0	0	0	0	0	0	0	0	0	0
Mir3473f	microRNA mir-3473f	2.7361	2.2842	2.04	1.6084	1.5336	0	2.6814	1.4406	2.6237	3.6806	1.7435
Mir1291	microRNA mir-1291	0.6598	0	0	0.6139	0	1.4774	1.1937	0.5922	0.5606	0.9689	0
Mir8102	microRNA mir-8102	0	0	0	0	0	0	0	0.4985	0	0	0
Mir8114	microRNA mir-8114	0.7087	0	0	0	0	0	0	0	0	0	0
Mir3473g	microRNA mir-3473g	0	0	0	0.5281	0	0	0	0	0	0.4167	0.6005
Mir7045	microRNA mir-7045	0	0	0	0	0	0	0	0	0	0.8996	0
Mir6238	microRNA mir-6238	0	0	0	0	0	0	0	0	0	0	0
Mir6240	microRNA mir-6240	69.9375	89.2834	79.0086	104.364	100.508	91.5994	94.2999	93.5692	57.1786	89.1343	81.6695
Mir6335	microRNA mir-6335	0	0	0	0	0	0	0	0	0	0	0
Mir6339	microRNA mir-6339	0	0	0	0	0	0	0	0	0	0	0
Mir6344	microRNA mir-6344	0	0	0	0	0	0	0	0	0	0	0
Mir6345	microRNA mir-6345	0	0	0	0	0	0.6752	0	0	0	0	0
Mir6349	microRNA mir-6349	0	0	0	0	0	0	0	0	0	0	0
Mir6354	microRNA mir-6354	0	0	0	0	0	0	0	0	0	0	0
Mir6359	microRNA mir-6359	0	0	0	0	0	0	0	0	0	0	0
Mir6363	microRNA mir-6363	0	0	0	0	0	0	0	0	0	0	0
Mir6368	microRNA mir-6368	0	0	0	0	0	0	0	0	0	0	0
Mir6373	microRNA mir-6373	0	0	0	0	0	0	0	0	0	0	0
Mir21b	microRNA mir-21b	0	0	0	0	0	0	0	0	0	0	0
Mir6380	microRNA mir-6380	0	0	0	0	0	0	0	0	0	0	0
Mir6385	microRNA mir-6385	0	0	0	0	0	0	0	0	0	0	0
Mir130c	microRNA mir-130c	0	0	0	0	0	0	0	0	0	0	0
Mir5124b	microRNA mir-5124b	0	0	0	0	0	0	0	0	0	0	0
Mir6392	microRNA mir-6392	0	0	0	0	0	0.8003	0	0	0	0	0
Mir6396	microRNA mir-6396	0	0	0	0	0	0	0	0	0	0	0
Mir6400	microRNA mir-6400	0	0	0	0	0	0	0	0	0.7129	0	0
Mir6405	microRNA mir-6405	0	0	0	0	0	0	0	0	0	0	0
Mir6409	microRNA mir-6409	0	0	0	0	0	0	0	0	0	0	0
Mir6413	microRNA mir-6413	0	0	0	0	0	0	0	0	0	0	0
Mir6417	microRNA mir-6417	0	0	0	0	0	0	0	0	0	0	0
Mir451b	microRNA mir-451b	0	0	0	0	0	0	0	0	0	0	0
Mir30f	microRNA mir-30f	0	0	0	0	0	0	0	0	0	0	0
Mir6538	microRNA mir-6538	0	0	0	0	0	0	0	0	0	0	0
Mir3473e	microRNA mir-3473e	0	0	0.7928	0	0	0	0	0.6299	0	0.5153	0
Mir6899	microRNA mir-6899	0	0	0	0	0	0	0	0	0	0	0
Mir6904	microRNA mir-6904	0	0	0	0	0	1.29	1.0422	0	0	0.8459	0
Mir6908	microRNA mir-6908	0	0	0	0	0	0	0	0	0	0	0
Mir6913	microRNA mir-6913	1.1696	0	0	0	0	0	0	0	0	0	0
Mir6918	microRNA mir-6918	0	0	0	0	0	0	0	0	0	0	0
Mir6919	microRNA mir-6919	0	0	0	0	0	0	0	0	0	0	0
Mir6923	microRNA mir-6923	0	0	0	0	0	0	0	0	0	0	0
Mir6928	microRNA mir-6928	0	0	0	0	0	0	0	0	0	0	0
Mir6933	microRNA mir-6933	0	0	0	0	0	0	0	0	0	0	0
Mir6938	microRNA mir-6938	0	0	0	0	0	0	0	0	0	0	0
Mir6943	microRNA mir-6943	0	0	0	0	0	0	0	0	0	0	0
Mir6948	microRNA mir-6948	1.2451	2.1601	0	1.1585	0	1.394	0	1.1176	0	0	0
Mir6952	microRNA mir-6952	0	0	0	0	0	0	0	0	0	0	0
Mir6957	microRNA mir-6957	0	0	0	0	0	0	0	0	0	0	0
Mir6962	microRNA mir-6962	0	0	0	0	0	0	0	0	0	0	0
Mir6963	microRNA mir-6963	0	0.9431	1.2283	0	0	0	0	0	0.9238	0	0
Mir6966	microRNA mir-6966	0	0.93	0	0	0	0	0	0	0	0	0
Mir6971	microRNA mir-6971	0	0	0	0	0	0	0	0	0	0	0
Mir6976	microRNA mir-6976	0	0	0	2.2802	0	0	0	0	0	0	0
Mir6981	microRNA mir-6981	0	0	0	0	0	0	0	0	0	0	0
Mir6986	microRNA mir-6986	0	0	0	0	0	0	0	1.1946	0	0	0
Mir6991	microRNA mir-6991	0	0	0	0	0	0	0	0	0	0	0
Mir6995	microRNA mir-6995	0	0	0	0	0	0	0	0.9759	0	0.7983	0
Mir7000	microRNA mir-7000	0	0	0	0	0	0	0	0	0	0	0
Mir7004	microRNA mir-7004	0	0	0	0	0	0	0	0	0	0	0
Mir7005	microRNA mir-7005	0	0	0	0	0	0	0	0	0	0.8214	0
Mir7009	microRNA mir-7009	0	0	0	0	0	0	0	0	0	0	0
Mir7014	microRNA mir-7014	0	0	0	0	0	0	0	0	0	0	0
Mir7019	microRNA mir-7019	0	1.9409	1.2639	0	0	0	0	0	0	0.8214	0
Mir7024	microRNA mir-7024	0	0	0	0	0	0	0	0	0	0	0
Mir7029	microRNA mir-7029	0	0	0	0	0	0	0	0	0	0	0
Mir7034	microRNA mir-7034	0	0	0	0	0	0	0	0	0.7808	0	0
Mir7038	microRNA mir-7038	0	0	0	0	0	0	0	0	0	0	0
Mir7043	microRNA mir-7043	0	0	0	0	0	0	0	0	0	0	0
Mir7048	microRNA mir-7048	0	0	0	0	0	0	0	0	0	0	0
Mir7049	microRNA mir-7049	0	0	0	0	0	0	0	0	1.0931	0	0
Mir7053	microRNA mir-7053	0	0	0	0	0	0	0	0	0	0	0
Mir7058	microRNA mir-7058	0	0	0	0	0	0	0	0	0	0	0
Mir7063	microRNA mir-7063	0	0	0	0.7893	0	0	0	0.7614	0	1.8685	0
Mir6769b	microRNA mir-6769b	0	0	0	0	0	0	0	0	0	0	0
Mir7072	microRNA mir-7072	1.2866	0	0	0	0	0	1.1638	0	1.0931	0	0
[truncated: 22,477 more rows]
